# Supplementary material for: Syntheses and crystal structures of two copper(I)–halide π,σ-coordination compounds based on 2-[(prop-2-en-1-yl)sulfan­yl]pyridine
Source: Acta Crystallogr E Crystallogr Commun. 2021 Oct 29;77(Pt 11):1180–4. doi: 10.1107/S2056989021011002 (PMC8587979; doi:10.1107/S2056989021011002)
Supplement: Supplementary file 1 [file e-77-01180-sup1.cif]

##############################################################################
#                                                                            #
# This CIF contains the data in a paper accepted for publication in          #
# Acta Crystallographica Section E. It conforms to the requirements of       #
# Notes for Authors for Acta Crystallographica Section E, and has been       #
# peer reviewed under the auspices of the IUCr Commission on Journals.       #
#                                                                            #
# Full details of the Crystallographic Information File format               #
# are given in the paper "The Crystallographic Information File (CIF):       #
# a New Standard Archive File for Crystallography" by S. R. Hall, F. H.      #
# Allen and I. D. Brown [Acta Cryst. (1991), A47, 655-685].                  #
#                                                                            #
# The current version of the core CIF dictionary is obtainable from          #
# ftp://ftp.iucr.org/pub/cif_core.dic.                                       #
#                                                                            #
# Software is freely available for graphical display of the structure(s)     #
# in this CIF. For information consult the CIF software page                 #
# http://www.iucr.org/resources/cif/software.                                #
#                                                                            #
# This file may be used for bona fide research purposes within the           #
# scientific community so long as proper attribution is given to the journal # 
# article from which it was obtained.                                        #
#                                                                            #
##############################################################################
data_I
_audit_creation_method
;
Olex2 1.3
(compiled 2020.11.12 svn.r5f609507 for OlexSys, GUI svn.r6272)
;
_chemical_name_systematic
;\
Di-\m-chlorido-bis({2-[(\h-2,3)-(prop-2-en-1-yl)sulfanyl]pyridine-\k<i>N</i>}\
copper(I))
;
_chemical_name_common     ?
_chemical_formula_moiety     'C16 H18 Cl2 Cu2 N2 S2'
_chemical_formula_sum     'C16 H18 Cl2 Cu2 N2 S2'
_chemical_formula_iupac     '[Cu2 Cl2 (C8 H9 N S)2]'
_chemical_formula_weight     500.42
_chemical_melting_point     ?
_space_group_crystal_system     monoclinic
_space_group_name_H-M_alt     'P 1 21/c 1'
_space_group_name_Hall     '-P 2ybc'
loop_
    _space_group_symop_operation_xyz
    'x, y, z'
    '-x, y+1/2, -z+1/2'
    '-x, -y, -z'
    'x, -y-1/2, z-1/2'
_cell_length_a     9.2729(16)
_cell_length_b     9.5740(13)
_cell_length_c     11.037(2)
_cell_angle_alpha     90
_cell_angle_beta     108.52(2)
_cell_angle_gamma     90
_cell_volume     929.1(3)
_cell_formula_units_Z     2
_cell_measurement_reflns_used     3255
_cell_measurement_theta_min     3.8210
_cell_measurement_theta_max     28.9230
_cell_measurement_temperature     150.00(10)
_exptl_crystal_description     irregular
_exptl_crystal_colour     yellowish
_exptl_crystal_size_max     0.33
_exptl_crystal_size_mid     0.28
_exptl_crystal_size_min     0.19
_exptl_crystal_density_diffrn     1.789
_exptl_crystal_density_meas     ?
_exptl_crystal_density_method     ?
_exptl_crystal_F_000     504
loop_
    _exptl_crystal_face_index_h
    _exptl_crystal_face_index_k
    _exptl_crystal_face_index_l
    _exptl_crystal_face_perp_dist
    0 4 -14 0.0777
    -2 5 -13 0.0846
    -9 -1 14 0.1078
    13 -3 -7 0.1804
    11 3 2 0.1373
    5 10 7 0.1306
    -1 2 15 0.1440
    -1 -12 7 0.0961
    -7 10 -2 0.1105
    0 12 -6 0.0826
    7 10 -8 0.1066
    13 -1 -4 0.1568
    -8 -10 -1 0.1465
    9 9 0 0.1069
    0 13 2 0.1022
    -7 7 13 0.0934
    -3 -3 -13 0.1276
    7 -6 -13 0.1753
    -3 8 -10 0.0572
_exptl_absorpt_coefficient_mu     2.801
_exptl_absorpt_correction_type     analytical
_exptl_absorpt_process_details
;
(CrysalisPro; Rigaku OD, 2021)
;
_exptl_absorpt_correction_T_min     0.546
_exptl_absorpt_correction_T_max     0.693
_diffrn_ambient_temperature     150.15
_diffrn_source     ?
_diffrn_radiation_type     MoK\a
_diffrn_radiation_wavelength     0.71073
_diffrn_measurement_device_type     'New Gemini, Dual, Cu at home/near, Atlas'
_diffrn_measurement_device     'four-circle diffractometer'
_diffrn_measurement_method     '\w scans'
_diffrn_detector_area_resol_mean     10.6426
_diffrn_reflns_number     8088
_diffrn_reflns_av_R_equivalents     0.0576
_diffrn_reflns_av_unetI/netI     0.0580
_diffrn_reflns_theta_min     2.884
_diffrn_reflns_theta_max     29.181
_diffrn_reflns_theta_full     26.000
_diffrn_measured_fraction_theta_max     0.860
_diffrn_measured_fraction_theta_full     0.998
_diffrn_reflns_limit_h_min     -12
_diffrn_reflns_limit_h_max     12
_diffrn_reflns_limit_k_min     -12
_diffrn_reflns_limit_k_max     11
_diffrn_reflns_limit_l_min     -15
_diffrn_reflns_limit_l_max     15
_refine_special_details     ?
_reflns_number_total     2161
_reflns_number_gt     1730
_reflns_threshold_expression     'I > 2\s(I)'
_refine_ls_structure_factor_coef     Fsqd
_refine_ls_matrix_type     full
_refine_ls_R_factor_all     0.0553
_refine_ls_R_factor_gt     0.0361
_refine_ls_wR_factor_gt     0.0664
_refine_ls_wR_factor_ref     0.0768
_refine_ls_goodness_of_fit_ref     1.078
_refine_ls_restrained_S_all     1.078
_refine_ls_number_reflns     2161
_refine_ls_number_parameters     109
_refine_ls_number_restraints     0
_refine_ls_hydrogen_treatment     constr
_refine_ls_weighting_scheme     calc
_refine_ls_weighting_details
              'w=1/[\s^2^(Fo^2^)+(0.0228P)^2^+0.6316P] where P=(Fo^2^+2Fc^2^)/3'
_atom_sites_solution_hydrogens     geom
_atom_sites_solution_primary     dual
_atom_sites_solution_secondary     ?
_refine_ls_shift/su_max     0.001
_refine_ls_shift/su_mean     0.000
_refine_diff_density_max     0.508
_refine_diff_density_min     -0.640
_refine_ls_extinction_method     none
_refine_ls_extinction_coef     .
loop_
    _atom_type_symbol
    _atom_type_description
    _atom_type_scat_dispersion_real
    _atom_type_scat_dispersion_imag
    _atom_type_scat_source
    'C' 'C' 0.0033 0.0016
                         'International Tables Vol C Tables 4.2.6.8 and 6.1.1.4'
    'H' 'H' 0.0000 0.0000
                         'International Tables Vol C Tables 4.2.6.8 and 6.1.1.4'
    'Cl' 'Cl' 0.1484 0.1585
                         'International Tables Vol C Tables 4.2.6.8 and 6.1.1.4'
    'Cu' 'Cu' 0.3201 1.2651
                         'International Tables Vol C Tables 4.2.6.8 and 6.1.1.4'
    'N' 'N' 0.0061 0.0033
                         'International Tables Vol C Tables 4.2.6.8 and 6.1.1.4'
    'S' 'S' 0.1246 0.1234
                         'International Tables Vol C Tables 4.2.6.8 and 6.1.1.4'
_computing_data_collection
;
CrysAlisPro (Rigaku OD, 2021)
;
_computing_cell_refinement
;
CrysAlisPro (Rigaku OD, 2021)
;
_computing_data_reduction
;
CrysAlisPro (Rigaku OD, 2021)
;
_computing_structure_solution
;
SHELXT (Sheldrick, 2015a)
;
_computing_structure_refinement
;
SHELXL (Sheldrick, 2015b)
;
_computing_molecular_graphics
;
<i>OLEX2</i> (Dolomanov <i>et al.</i>,  2009)
;
_computing_publication_material
;
<i>OLEX2</i> (Dolomanov <i>et al.</i>,  2009)
;
loop_
    _atom_site_type_symbol
    _atom_site_label
    _atom_site_fract_x
    _atom_site_fract_y
    _atom_site_fract_z
    _atom_site_U_iso_or_equiv
    _atom_site_adp_type
    _atom_site_calc_flag
    _atom_site_occupancy
    _atom_site_disorder_assembly
    _atom_site_disorder_group
    Cu Cu1 0.57740(4) 0.64590(4) 0.46958(4) 0.01225(12) Uani d 1 . .
    Cl Cl1 0.36070(8) 0.54060(8) 0.34752(7) 0.01340(18) Uani d 1 . .
    S S1 0.91865(9) 0.82046(8) 0.47781(8) 0.01693(19) Uani d 1 . .
    N N1 0.7401(3) 0.5908(2) 0.3922(2) 0.0098(5) Uani d 1 . .
    C C2 0.8718(3) 0.6558(3) 0.4035(3) 0.0113(6) Uani d 1 . .
    C C3 0.9837(3) 0.5968(3) 0.3594(3) 0.0142(7) Uani d 1 . .
    H H3 1.075431 0.645998 0.368256 0.017 Uiso calc 1 . .
    C C4 0.9603(4) 0.4679(3) 0.3036(3) 0.0175(7) Uani d 1 . .
    H H4 1.036450 0.425281 0.275400 0.021 Uiso calc 1 . .
    C C5 0.8239(4) 0.4003(3) 0.2888(3) 0.0158(7) Uani d 1 . .
    H H5 0.803694 0.311139 0.249195 0.019 Uiso calc 1 . .
    C C6 0.7184(3) 0.4656(3) 0.3331(3) 0.0145(7) Uani d 1 . .
    H H6 0.624182 0.419633 0.321361 0.017 Uiso calc 1 . .
    C C7 0.7410(4) 0.8972(3) 0.4778(3) 0.0145(7) Uani d 1 . .
    H H7A 0.759319 0.996020 0.504812 0.017 Uiso calc 1 . .
    H H7B 0.669754 0.896375 0.389294 0.017 Uiso calc 1 . .
    C C8 0.6665(4) 0.8249(3) 0.5633(3) 0.0137(7) Uani d 1 . .
    H H8 0.729407 0.776905 0.636305 0.016 Uiso calc 1 . .
    C C9 0.5133(4) 0.8248(3) 0.5412(3) 0.0198(8) Uani d 1 . .
    H H9A 0.447951 0.872113 0.468765 0.024 Uiso calc 1 . .
    H H9B 0.471792 0.777530 0.598143 0.024 Uiso calc 1 . .
loop_
    _atom_site_aniso_label
    _atom_site_aniso_U_11
    _atom_site_aniso_U_22
    _atom_site_aniso_U_33
    _atom_site_aniso_U_12
    _atom_site_aniso_U_13
    _atom_site_aniso_U_23
    Cu1 0.0103(2) 0.0106(2) 0.0177(2) -0.00093(15) 0.00702(17) -0.00293(16)
    Cl1 0.0082(4) 0.0164(4) 0.0146(4) -0.0007(3) 0.0022(3) 0.0002(3)
    S1 0.0130(4) 0.0140(4) 0.0249(5) -0.0034(3) 0.0076(4) -0.0022(3)
    N1 0.0066(12) 0.0092(12) 0.0125(13) 0.0009(10) 0.0013(11) 0.0005(11)
    C2 0.0131(15) 0.0132(15) 0.0063(14) 0.0031(13) 0.0013(13) 0.0022(12)
    C3 0.0097(15) 0.0187(17) 0.0160(16) 0.0024(13) 0.0064(13) 0.0057(14)
    C4 0.0147(16) 0.0270(19) 0.0129(16) 0.0101(14) 0.0073(14) 0.0026(15)
    C5 0.0192(17) 0.0145(16) 0.0128(16) 0.0050(14) 0.0037(14) -0.0029(13)
    C6 0.0117(15) 0.0160(16) 0.0162(16) 0.0010(13) 0.0049(14) 0.0018(13)
    C7 0.0176(17) 0.0091(15) 0.0184(16) -0.0004(13) 0.0079(14) -0.0004(13)
    C8 0.0182(17) 0.0080(15) 0.0154(16) -0.0003(13) 0.0059(14) -0.0017(13)
    C9 0.0245(19) 0.0091(16) 0.031(2) 0.0003(14) 0.0164(16) -0.0026(14)
_geom_special_details
;
 All esds (except the esd in the dihedral angle between two l.s. planes)
 are estimated using the full covariance matrix.  The cell esds are taken
 into account individually in the estimation of esds in distances, angles
 and torsion angles; correlations between esds in cell parameters are only
 used when they are defined by crystal symmetry.  An approximate (isotropic)
 treatment of cell esds is used for estimating esds involving l.s. planes.
;
loop_
    _geom_bond_atom_site_label_1
    _geom_bond_atom_site_label_2
    _geom_bond_site_symmetry_2
    _geom_bond_distance
    _geom_bond_publ_flag
    Cu1 Cl1 . 2.2691(9) y
    Cu1 Cl1 3_666 2.6186(9) y
    Cu1 N1 . 2.026(2) y
    Cu1 C8 . 2.037(3) y
    Cu1 C9 . 2.052(3) y
    S1 C2 . 1.766(3) ?
    S1 C7 . 1.804(3) ?
    N1 C2 . 1.340(4) ?
    N1 C6 . 1.349(4) ?
    C2 C3 . 1.397(4) ?
    C3 H3 . 0.9500 ?
    C3 C4 . 1.366(4) ?
    C4 H4 . 0.9500 ?
    C4 C5 . 1.383(4) ?
    C5 H5 . 0.9500 ?
    C5 C6 . 1.375(4) ?
    C6 H6 . 0.9500 ?
    C7 H7A . 0.9900 ?
    C7 H7B . 0.9900 ?
    C7 C8 . 1.503(4) ?
    C8 H8 . 0.9500 ?
    C8 C9 . 1.364(4) ?
    C9 H9A . 0.9500 ?
    C9 H9B . 0.9500 ?
loop_
    _geom_angle_atom_site_label_1
    _geom_angle_atom_site_label_2
    _geom_angle_atom_site_label_3
    _geom_angle_site_symmetry_1
    _geom_angle_site_symmetry_3
    _geom_angle
    _geom_angle_publ_flag
    Cl1 Cu1 Cl1 . 3_666 95.20(3) ?
    N1 Cu1 Cl1 . 3_666 97.91(7) ?
    N1 Cu1 Cl1 . . 105.77(7) ?
    N1 Cu1 C8 . . 101.34(11) ?
    N1 Cu1 C9 . . 136.50(12) ?
    C8 Cu1 Cl1 . 3_666 103.19(9) ?
    C8 Cu1 Cl1 . . 144.63(9) ?
    C8 Cu1 C9 . . 38.96(12) ?
    C9 Cu1 Cl1 . 3_666 106.96(10) ?
    C9 Cu1 Cl1 . . 106.81(10) ?
    Cu1 Cl1 Cu1 . 3_666 84.80(3) ?
    C2 S1 C7 . . 105.89(15) ?
    C2 N1 Cu1 . . 128.2(2) ?
    C2 N1 C6 . . 116.7(3) ?
    C6 N1 Cu1 . . 114.72(19) ?
    N1 C2 S1 . . 122.7(2) ?
    N1 C2 C3 . . 122.3(3) ?
    C3 C2 S1 . . 115.0(2) ?
    C2 C3 H3 . . 120.2 ?
    C4 C3 C2 . . 119.5(3) ?
    C4 C3 H3 . . 120.2 ?
    C3 C4 H4 . . 120.5 ?
    C3 C4 C5 . . 119.0(3) ?
    C5 C4 H4 . . 120.5 ?
    C4 C5 H5 . . 120.9 ?
    C6 C5 C4 . . 118.1(3) ?
    C6 C5 H5 . . 120.9 ?
    N1 C6 C5 . . 124.2(3) ?
    N1 C6 H6 . . 117.9 ?
    C5 C6 H6 . . 117.9 ?
    S1 C7 H7A . . 108.7 ?
    S1 C7 H7B . . 108.7 ?
    H7A C7 H7B . . 107.6 ?
    C8 C7 S1 . . 114.4(2) ?
    C8 C7 H7A . . 108.7 ?
    C8 C7 H7B . . 108.7 ?
    Cu1 C8 H8 . . 93.7 ?
    C7 C8 Cu1 . . 105.2(2) ?
    C7 C8 H8 . . 118.4 ?
    C9 C8 Cu1 . . 71.15(18) ?
    C9 C8 C7 . . 123.2(3) ?
    C9 C8 H8 . . 118.4 ?
    Cu1 C9 H9A . . 105.0 ?
    Cu1 C9 H9B . . 94.9 ?
    C8 C9 Cu1 . . 69.90(18) ?
    C8 C9 H9A . . 120.0 ?
    C8 C9 H9B . . 120.0 ?
    H9A C9 H9B . . 120.0 ?
loop_
    _geom_torsion_atom_site_label_1
    _geom_torsion_atom_site_label_2
    _geom_torsion_atom_site_label_3
    _geom_torsion_atom_site_label_4
    _geom_torsion_site_symmetry_1
    _geom_torsion_site_symmetry_2
    _geom_torsion_site_symmetry_3
    _geom_torsion_site_symmetry_4
    _geom_torsion
    _geom_torsion_publ_flag
    Cu1 N1 C2 S1 . . . . -7.6(4) ?
    Cu1 N1 C2 C3 . . . . 171.1(2) ?
    Cu1 N1 C6 C5 . . . . -171.2(2) ?
    S1 C2 C3 C4 . . . . 178.2(2) ?
    S1 C7 C8 Cu1 . . . . -75.0(2) ?
    S1 C7 C8 C9 . . . . -152.1(3) ?
    N1 C2 C3 C4 . . . . -0.6(5) ?
    C2 S1 C7 C8 . . . . 68.1(3) ?
    C2 N1 C6 C5 . . . . 2.3(4) ?
    C2 C3 C4 C5 . . . . 1.8(5) ?
    C3 C4 C5 C6 . . . . -1.0(5) ?
    C4 C5 C6 N1 . . . . -1.1(5) ?
    C6 N1 C2 S1 . . . . 179.9(2) ?
    C6 N1 C2 C3 . . . . -1.4(4) ?
    C7 S1 C2 N1 . . . . -19.4(3) ?
    C7 S1 C2 C3 . . . . 161.8(2) ?
    C7 C8 C9 Cu1 . . . . 96.2(3) ?
loop_
    _geom_hbond_atom_site_label_D
    _geom_hbond_atom_site_label_H
    _geom_hbond_atom_site_label_A
    _geom_hbond_site_symmetry_A
    _geom_hbond_distance_DH
    _geom_hbond_distance_HA
    _geom_hbond_distance_DA
    _geom_hbond_angle_DHA
    _geom_hbond_publ_flag
    C3 H3 Cl1 1_655 0.95 2.91 3.581(3) 129 yes
    C6 H6 Cl1 . 0.95 2.80 3.447(3) 126 yes
    C7 H7B Cl1 2_655 0.99 2.89 3.676(3) 137 yes
_shelx_space_group_comment
;
The symmetry employed for this shelxl refinement is uniquely defined
by the following loop, which should always be used as a source of
symmetry information in preference to the above space-group names.
They are only intended as comments.
;
_shelx_estimated_absorpt_T_min     0.458
_shelx_estimated_absorpt_T_max     0.618
_shelx_hkl_file
;
   0   0  -2 8968.60   89.17
   0   0   2 8996.74   91.20
   0   0  -3   -1.69    7.32
   0   0  -3    0.31    5.27
   0   0   3    3.23    5.80
   0   0   3    1.60    5.77
   0   0  -4  897.75   49.58
   0   0   4  834.04   39.52
   0   0   4  966.18   50.94
   0   0  -4  919.89   40.32
   0   0   5    4.72    9.53
   0   0  -5   13.08   11.57
   0   0  -6 3218.64  116.99
   0   0  -7   -2.81   10.25
   0   0  -8   70.27   21.85
   0   0   8   65.23   21.28
   0   0  -8   61.60   21.74
   0   0   9   -2.98    7.26
   0   0  -9   13.25   13.55
   0   0  -9  -11.43   17.75
   0   0 -10  228.31   42.96
   0   0 -10  332.06   46.39
   0   0 -11  -18.08   14.85
   0   0 -11   -6.64   17.91
   0   0 -12  252.58   45.30
   0   0 -12  122.99   37.35
   0   0 -13    2.19   15.65
   0   0 -14   27.46   31.40
   0   1  -1 4193.64   73.03
   0  -1  -1 4238.47   69.29
   0  -1  -2 2008.34   54.88
   0  -1  -2 1978.04   42.65
   0   1   2 1939.99   42.88
   0  -1   3 5330.63  116.26
   0   1  -3 5302.48  116.38
   0  -1  -3 5283.47   84.94
   0  -1  -3 5296.85   99.88
   0  -1   3 5248.07   68.12
   0   1  -4 2094.56   82.09
   0  -1  -4 2121.75   71.81
   0  -1  -4 2107.09   62.52
   0  -1   4 2105.70   51.30
   0  -1  -4 2124.40   70.30
   0  -1   4 2217.77   83.29
   0  -1  -5  172.38   22.73
   0  -1  -5  162.60   20.41
   0  -1   5  128.29   15.00
   0  -1  -5  144.72   22.45
   0   1  -5  165.63   27.69
   0  -1   5  177.22   26.61
   0   1   5  172.18   26.45
   0  -1   6  727.90   58.02
   0  -1  -6  655.05   50.05
   0   1  -6  596.41   53.23
   0  -1  -6  698.09   47.68
   0  -1  -6  683.27   45.53
   0   1   7  313.40   43.12
   0   1  -7  345.13   44.34
   0  -1  -7  314.40   35.03
   0  -1   7  360.21   44.52
   0  -1  -7  311.80   38.75
   0  -1  -8 2148.95   96.64
   0  -1   8 2215.29  117.20
   0   1  -8 1853.06  108.65
   0  -1  -8 1776.70   98.64
   0   1   8 2240.46  120.52
   0  -1   9  114.89   29.61
   0  -1  -9   87.70   25.57
   0   1   9  104.52   29.59
   0  -1  -9  109.15   26.58
   0   1  -9  101.15   28.81
   0   1 -10 1268.56  101.29
   0  -1 -10 1178.99   92.84
   0  -1  10 1490.33  104.01
   0  -1 -10 1549.88   94.27
   0   1 -11  112.29   33.83
   0   1 -11   92.04   29.64
   0  -1 -11   92.54   27.20
   0  -1 -11  100.14   29.74
   0  -1 -12  571.38   73.13
   0  -1 -12  707.38   71.35
   0   1 -12  598.52   78.30
   0   1 -12  665.03   75.38
   0   1 -13  -57.58   26.83
   0  -1 -13   17.33   17.74
   0   1 -14  284.21   60.81
   0  -1 -14  273.19   57.64
   0  -2   0  230.00   19.15
   0   2   0  227.50   21.64
   0  -2   0  239.54   18.46
   0  -2   0  238.62   20.18
   0   2   0  233.18   17.72
   0   2   1  923.48   34.30
   0  -2   1  976.14   42.04
   0   2   1  922.83   40.26
   0   2  -1  974.09   45.50
   0   2  -1  900.29   31.14
   0  -2   1 1009.99   33.14
   0   2   1  952.28   40.98
   0  -2  -1  984.55   42.00
   0  -2  -1  941.46   34.43
   0   2   2 5290.06   82.43
   0   2  -2 5495.37  118.94
   0  -2   2 5383.48   81.28
   0  -2  -2 5231.56  109.87
   0  -2   3 5685.76  134.77
   0   2  -3 5517.94  132.97
   0  -2  -3 5538.53  120.86
   0   2  -4 2332.34   94.84
   0   2   4 2118.19   62.41
   0  -2   4 2499.83   97.82
   0   2   4 2482.60   95.11
   0  -2  -4 2418.53   85.33
   0  -2  -5  185.49   26.45
   0  -2   5  180.07   15.11
   0   2  -5  188.25   30.14
   0  -2   5  210.70   31.74
   0  -2  -5  207.80   26.23
   0   2  -6  337.95   42.82
   0  -2  -6  288.77   33.73
   0  -2   6  313.61   22.68
   0  -2   6  386.54   45.02
   0  -2  -6  307.98   29.78
   0  -2  -6  317.89   35.85
   0   2   6  377.56   46.15
   0  -2  -7  321.43   33.88
   0   2   7  375.62   47.92
   0   2  -7  259.49   41.14
   0  -2   7  330.72   45.05
   0  -2  -7  301.37   37.10
   0  -2  -7  358.20   39.90
   0  -2   8  -22.02   14.58
   0  -2  -8    1.59    8.71
   0  -2  -8    6.90   10.19
   0   2  -8   16.79   17.18
   0   2   8   -4.52   12.27
   0  -2  -8   -9.44   11.12
   0   2  -9  752.69   76.26
   0  -2  -9  726.75   66.83
   0  -2 -10   42.61   16.15
   0  -2  10   41.10   17.30
   0  -2 -10   75.71   27.46
   0   2 -10   69.82   27.82
   0  -2 -11   -3.60   13.16
   0   2 -11  -27.13   22.14
   0   2 -12   96.91   31.10
   0   2 -12   61.43   29.54
   0  -2 -12   81.97   27.02
   0  -2 -13  -16.30   19.74
   0   2 -13   16.50   18.30
   0  -3   0   19.00    8.94
   0   3   0   -4.24    6.08
   0  -3   0    5.19    8.82
   0  -3   0    7.27    8.61
   0   3   0    4.36    6.28
   0   3   0    2.33   10.56
   0   3  -1   30.02   13.30
   0  -3  -1   33.02   10.22
   0   3   1   46.29   11.27
   0   3   1   31.27   12.38
   0  -3   1   24.01    8.86
   0   3  -1   35.79    9.34
   0   3   1   28.82    8.97
   0  -3   1   32.37   11.10
   0  -3   1   60.31   14.87
   0  -3  -1   26.01   11.05
   0  -3  -2 2289.72   82.11
   0   3  -2 2313.68   88.70
   0  -3   2 2269.53   80.55
   0   3  -2 2161.20   59.86
   0   3   2 2310.35   81.42
   0   3   2 2220.19   64.62
   0  -3  -2 2360.53   79.87
   0  -3   2 2283.60   60.43
   0  -3  -3 1600.75   74.89
   0  -3   3 1371.63   50.37
   0  -3  -3 1538.11   68.17
   0   3  -3 1433.99   75.31
   0   3   3 1497.34   53.38
   0  -3   4  542.21   34.94
   0   3  -4  614.55   54.24
   0  -3  -4  697.93   51.43
   0   3   4  557.78   35.68
   0  -3   5   48.62   17.77
   0   3  -5   16.22   15.05
   0  -3  -5   72.45   19.03
   0   3   5   33.11    9.71
   0   3  -6  105.51   27.18
   0  -3   6  128.87   12.61
   0   3   6  133.27   28.81
   0   3   6  128.68   19.35
   0  -3   6  176.13   33.20
   0  -3  -6  174.38   28.61
   0   3  -7   89.03   27.25
   0  -3  -7  114.56   25.03
   0  -3  -7  105.66   23.45
   0  -3   7  131.41   31.47
   0   3   7  180.61   34.03
   0  -3  -8  862.37   70.82
   0   3  -8  648.12   70.76
   0  -3  -8  683.86   60.15
   0  -3   8  803.68   77.11
   0   3  -9  150.85   38.28
   0  -3  -9   99.80   26.43
   0  -3  -9  150.71   30.35
   0   3 -10  124.12   37.35
   0  -3 -10  157.89   33.69
   0  -3 -11   33.36   19.14
   0   3 -11   26.37   25.73
   0   3 -12  -20.32   21.57
   0  -3 -12    5.96   21.81
   0  -3 -13  298.32   54.30
   0   3 -13  387.46   70.80
   0   4   0 5365.31  115.87
   0   4   0 5814.26  127.64
   0  -4   0 5449.23  120.89
   0  -4   0 5428.28  125.01
   0   4   0 5281.14  137.46
   0  -4   0 5776.51  137.42
   0   4  -1    0.44    5.29
   0   4   1   15.77   14.10
   0  -4   1    3.50    7.62
   0   4   1    4.41    6.29
   0  -4   1    5.38   10.41
   0  -4  -1    5.62    9.01
   0  -4   1   11.47    9.93
   0   4   1    0.64    7.35
   0  -4  -1   12.97   10.06
   0  -4  -1    4.41    8.75
   0   4  -1   -2.88   12.44
   0  -4  -1    0.68    9.92
   0  -4  -2 4925.46  134.46
   0   4   2 5353.22  115.38
   0  -4   2 4974.36  134.25
   0  -4   2 4976.43  104.81
   0   4   2 5183.19  133.23
   0   4   2 5007.87  132.57
   0   4  -2 5096.89  146.00
   0   4  -2 5118.77  103.45
   0   4   3   27.75    9.47
   0  -4  -3   38.57   16.02
   0  -4  -3    4.89   14.54
   0  -4   3    7.81    6.60
   0   4  -3   20.69   14.84
   0  -4  -3   48.34   15.71
   0  -4   3   31.08   13.34
   0   4  -4 1652.64   94.75
   0  -4   4 1666.67   85.34
   0   4   4 1855.58   68.97
   0  -4  -4 1903.73   94.86
   0  -4   4 1668.07   62.79
   0   4  -5 1472.86   95.35
   0   4   5 1495.28   67.10
   0  -4  -5 1761.81   95.24
   0  -4   5 1723.30  101.95
   0   4   5 1712.57   68.17
   0  -4   5 1470.73   64.09
   0   4   6    9.06    6.94
   0  -4  -6   14.76   15.31
   0   4  -6   -3.34   17.75
   0  -4   6   -1.40    8.09
   0   4   6   11.33   12.02
   0  -4   6    2.78   11.07
   0   4   6   -0.08    6.29
   0  -4   7  198.71   39.27
   0  -4  -7  211.18   37.07
   0  -4   7  163.03   11.27
   0   4  -7  139.73   35.62
   0   4   7  149.44   23.29
   0  -4   7  155.98   25.54
   0   4  -8  105.73   32.14
   0  -4  -8   91.03   24.14
   0  -4   8   76.08   20.38
   0   4  -9  114.12   36.84
   0  -4  -9  131.32   30.08
   0   4 -10   15.93   16.91
   0  -4 -10   26.13   16.15
   0   4 -11  116.84   40.17
   0  -4 -11   94.88   29.93
   0  -4  11   68.15   25.46
   0   4 -12  388.19   69.90
   0  -4 -12  368.48   57.45
   0  -4  12  360.06   53.56
   0  -5   0    1.45   10.32
   0   5   0    2.02    7.06
   0   5   0  -14.78   14.43
   0  -5   0    5.52    8.87
   0  -5   0   -2.17    8.90
   0  -5  -1 1211.76   64.89
   0  -5   1 1313.68   64.42
   0   5   1 1225.27   74.19
   0  -5   1 1223.63   70.73
   0   5  -1 1261.27   59.68
   0  -5  -1 1338.88   72.30
   0   5  -1 1247.94   77.29
   0   5  -1 1216.04   74.57
   0   5   1 1379.07   70.43
   0  -5  -1 1290.22   71.47
   0  -5  -2   89.08   21.72
   0  -5   2   78.18   21.01
   0  -5  -2   87.10   18.40
   0   5   2  104.43   21.40
   0   5  -2  111.15   26.68
   0   5  -2   98.23   16.99
   0  -5   2   93.99   17.66
   0   5   2   95.35   18.35
   0   5   2   93.19   23.70
   0  -5   3  336.95   41.64
   0   5   3  362.38   42.36
   0   5  -3  355.78   31.27
   0  -5  -3  362.46   43.94
   0   5   3  395.05   36.09
   0  -5   3  387.66   33.00
   0   5  -3  392.64   48.22
   0  -5  -3  473.54   50.34
   0  -5  -4 1865.57   96.59
   0   5  -4 1473.09   97.17
   0  -5   4 1502.79   64.39
   0  -5   4 1384.83   84.94
   0   5   4 1662.81   95.26
   0   5   4 1753.09   75.01
   0  -5  -4 1429.13   90.08
   0  -5   5   36.70   18.18
   0  -5   5   44.58   18.63
   0   5   5   35.18   18.97
   0  -5  -5    8.25    7.88
   0  -5  -5   40.28   16.63
   0  -5   5   35.84   12.18
   0   5   5   22.57   10.62
   0   5  -5   62.89   25.45
   0  -5   6 2908.84  148.58
   0  -5  -6 3124.07  141.60
   0  -5   6 2310.77  116.83
   0   5   6 2609.05   99.64
   0   5  -6 2539.83  140.28
   0  -5   6 2669.54   92.84
   0   5   6 2906.39  142.53
   0  -5  -6 3165.80  139.06
   0  -5   7    5.24   10.80
   0  -5   7    6.04    8.87
   0   5   7  -13.56    9.16
   0   5  -7   14.46   16.73
   0  -5  -7   -4.53   13.98
   0  -5   8  325.63   48.28
   0   5  -8  395.72   62.08
   0  -5   8  429.73   42.15
   0   5   8  381.25   40.76
   0  -5   9   72.45   26.34
   0   5  -9  105.57   38.18
   0  -5  -9  121.12   30.87
   0  -5   9  115.35   24.34
   0  -5  10  846.89   66.54
   0  -5  10  767.08   77.47
   0   5 -10  875.96  100.67
   0  -5 -10  853.53   77.51
   0  -5  11   34.23   20.78
   0  -5 -11   42.62   23.02
   0   5 -11   16.54   22.10
   0   5 -12 1154.45  121.39
   0  -5  12  929.29   88.76
   0  -5 -12 1058.29   96.40
   0  -6   0 2848.35  110.73
   0   6   0 2757.10  123.93
   0  -6   0 2992.82  123.60
   0   6   0 2931.49  105.58
   0  -6   0 2799.79  113.58
   0  -6   1    8.43   13.53
   0  -6   1    1.68    9.69
   0  -6  -1    1.34   11.84
   0  -6   1    3.75   10.52
   0   6  -1   -4.01    9.11
   0   6  -1    1.22   14.30
   0  -6  -1    4.40   11.30
   0   6   1   10.21    8.78
   0   6   1    8.87    7.60
   0   6   1   -9.99   12.78
   0  -6  -2 3074.73  112.26
   0  -6   2 3391.29  110.87
   0  -6   2 3265.72  131.70
   0  -6   2 3465.14  144.09
   0   6  -2 3262.21  138.75
   0   6   2 3135.98  130.22
   0   6   2 3388.56  128.56
   0   6  -2 3345.21  103.86
   0  -6  -2 3162.39  129.40
   0  -6  -2 3749.53  143.85
   0  -6   3  141.31   31.03
   0  -6  -3  138.08   29.73
   0   6  -3  148.08   22.55
   0  -6   3  156.15   32.11
   0  -6   3  194.16   26.43
   0  -6  -3  194.64   33.85
   0  -6  -3  182.01   35.75
   0   6  -3  155.14   34.57
   0   6   3  157.35   30.09
   0  -6   4 1263.15   88.45
   0  -6   4 1606.68  106.49
   0  -6   4 1458.05   68.42
   0  -6  -4 1651.01   99.45
   0   6   4 1498.80   97.30
   0  -6  -4 1613.85  103.73
   0   6  -4 1340.22   98.91
   0  -6   5 1147.31   60.97
   0   6   5 1252.67   93.14
   0  -6   5 1067.93   84.04
   0   6  -5 1043.93   91.98
   0  -6   6  157.15   35.05
   0   6   6  158.17   25.70
   0  -6   6  212.67   27.67
   0   6  -6  223.65   46.14
   0   6   6  240.28   33.44
   0  -6   7  296.56   48.20
   0   6   7  339.60   40.24
   0  -6   7  368.35   36.77
   0   6   7  363.62   40.14
   0   6  -7  330.72   57.79
   0  -6   7  374.92   18.94
   0   6   8   24.40   11.00
   0  -6   8   31.69   13.07
   0  -6   8    9.54   16.32
   0   6  -8  -11.87   19.23
   0   6   8   16.16   11.84
   0  -6   9   69.04   29.01
   0   6  -9   86.78   35.56
   0  -6  -9   98.11   27.09
   0  -6   9   67.85   17.40
   0   6 -10   71.11   33.50
   0  -6 -10   75.11   24.60
   0  -6  10   76.62   26.75
   0  -6  11  699.97   80.17
   0   6 -11  627.49   91.83
   0  -6 -11  776.75   79.13
   0  -6  12   35.85   25.63
   0  -7   0  -17.40   17.07
   0   7   0  -16.06   22.00
   0   7   0    3.64    9.13
   0  -7   0  -10.38   14.50
   0  -7   0    0.21    8.53
   0   7   1 1687.31   93.46
   0  -7   1 1496.68   84.84
   0  -7   1 1317.95   89.64
   0  -7  -1 1440.51   86.85
   0  -7  -1 1565.01   96.39
   0   7  -1 1449.60  100.98
   0  -7   1 1701.17  104.84
   0   7   1 1536.43   88.09
   0  -7  -1 1493.63   93.84
   0   7   1 1413.03   96.63
   0   7  -1 1415.09   76.76
   0   7  -2   48.05   21.11
   0  -7  -2   28.25   16.02
   0  -7   2   52.05   19.54
   0   7  -2   33.38   23.72
   0   7   2   31.52   15.45
   0  -7   2   48.47   15.85
   0  -7  -2   65.57   21.05
   0   7  -2   23.82   12.19
   0   7   2   45.28   17.21
   0   7   2   43.15   19.00
   0  -7   2   51.90   22.79
   0  -7  -2   46.92   21.95
   0  -7  -3 1677.31   96.70
   0   7  -3 1384.00  102.69
   0   7  -3 1647.36   78.59
   0   7   3 1717.20   92.18
   0  -7  -3 1775.33  108.67
   0  -7  -3 1724.76  112.26
   0   7   3 1694.89  102.94
   0  -7   3 1455.94   99.23
   0  -7   3 1660.03  110.59
   0  -7   3 1603.84   81.45
   0  -7   4   10.61   11.71
   0   7  -4   31.81   18.14
   0  -7   4   -2.61   16.11
   0   7   4   20.14   14.04
   0  -7   5  341.49   36.05
   0  -7   5  341.12   52.14
   0   7   5  396.81   44.97
   0   7  -5  373.32   59.58
   0   7   6   16.08   11.51
   0   7   6   25.25   16.33
   0  -7   6   25.66   18.61
   0   7  -6   17.93   22.98
   0  -7   6   15.50   11.31
   0  -7   7   27.74    8.25
   0  -7   7    3.21    7.49
   0   7  -7   40.82   29.63
   0   7   7   32.34   12.80
   0  -7   7    4.77   15.50
   0   7   7   38.12   15.21
   0  -7   8  330.27   36.08
   0   7   8  321.59   40.37
   0  -7   8  251.95   48.41
   0   7  -8  316.71   62.63
   0   7   8  290.42   40.41
   0  -7   9   -1.34   17.27
   0   7  -9    5.23   19.31
   0   7 -10  139.86   46.51
   0  -7 -10  114.84   31.09
   0  -7  10   83.91   32.50
   0  -7  11    0.95   17.19
   0  -8   0   86.71   26.80
   0  -8   0  107.10   27.60
   0  -8   0  154.15   34.54
   0   8   0  139.95   35.26
   0   8   0  106.39   24.17
   0  -8   0  109.56   28.73
   0  -8  -1  168.45   34.36
   0  -8  -1  234.86   42.41
   0  -8   1  148.04   29.89
   0  -8   1  160.91   36.44
   0   8   1  194.88   34.80
   0   8  -1  172.95   29.57
   0   8  -1  164.35   39.06
   0  -8  -1  192.84   39.06
   0   8   1  160.11   38.98
   0  -8  -1  144.21   34.46
   0   8   2   12.04   13.29
   0  -8   2    2.54   12.01
   0   8   2   -1.89   11.49
   0   8   2  -31.37   21.91
   0  -8  -2   -3.62   17.19
   0   8  -2    2.48   22.07
   0   8  -2   15.34   11.91
   0  -8   2  -10.01   23.04
   0  -8  -2    5.16    9.18
   0   8  -3  436.09   62.34
   0   8   3  453.35   51.21
   0  -8  -3  443.68   55.05
   0   8  -3  408.78   60.80
   0  -8   3  410.29   44.97
   0   8  -3  447.76   44.69
   0  -8   3  408.05   58.20
   0  -8   4   41.43   22.88
   0  -8   4   31.17   16.82
   0   8  -4   26.68   12.67
   0   8  -4   20.22   20.39
   0   8   4   66.03   19.83
   0  -8  -4   62.02   20.88
   0  -8   5  415.60   41.10
   0   8   5  392.58   47.98
   0  -8   5  436.67   42.90
   0   8  -5  378.95   64.53
   0  -8   5  402.53   59.26
   0   8   6   13.94    9.78
   0  -8   6    9.39   18.76
   0   8  -6   28.93   20.97
   0   8   6   25.33   12.84
   0  -8   6   17.46   12.52
   0  -8   7  686.04   50.81
   0   8   7  688.96   63.05
   0  -8   7  547.22   71.80
   0   8  -7  651.52   88.06
   0   8   7  684.47   64.76
   0  -8   8   -4.25   14.15
   0   8  -8  -12.46   19.18
   0   8  -9  505.42   83.31
   0  -8   9  547.46   73.74
   0  -8  10   11.83   15.19
   0  -9   0  -43.55   21.71
   0   9   0  -15.41   17.09
   0   9   0    8.34    8.89
   0  -9   0  -12.70   16.14
   0  -9   1   23.62   15.34
   0   9  -1    6.94   18.62
   0  -9  -1   15.36   14.78
   0  -9  -1   -3.23   17.06
   0  -9   1   16.38   21.15
   0   9  -1    3.41    7.07
   0   9   1   50.35   27.81
   0   9   1   44.00   16.90
   0  -9   1   23.58   19.58
   0  -9  -2  129.91   34.18
   0   9  -2  141.77   40.32
   0   9   2  194.49   45.91
   0  -9   2  207.02   38.13
   0  -9   2  195.79   42.41
   0   9  -2  200.38   33.34
   0  -9   2  184.51   34.67
   0  -9   3   66.36   21.50
   0   9  -3   47.52   31.59
   0  -9   3   66.77   29.76
   0  -9   3   72.44   24.02
   0   9  -3   93.70   22.02
   0   9  -4  165.44   45.28
   0  -9   4  232.93   35.71
   0  -9   4  202.31   33.82
   0  -9   4  163.62   40.21
   0   9  -4  195.51   47.75
   0   9  -5   -8.59   18.05
   0  -9   5  -11.37   18.19
   0  -9   5   -6.16    7.95
   0   9  -6  163.83   46.28
   0  -9   6  228.24   49.21
   0   9  -7   46.22   32.74
   0  -9   7   63.92   31.01
   0  -9   8  303.46   58.53
   0   9  -8  428.76   76.98
   0 -10   0  778.36   80.47
   0  10   0  806.17   94.45
   0 -10   0  925.82   91.18
   0 -10   1   -5.59   18.41
   0  10  -1   19.92   18.58
   0 -10  -1   -9.09   17.39
   0 -10  -1  -28.89   22.33
   0 -10   1    2.53   15.20
   0  10  -1  -35.38   18.48
   0  10   1   -8.69   19.92
   0  10  -2  315.89   60.78
   0 -10   2  289.27   45.47
   0  10   2  221.22   52.40
   0 -10   2  208.92   47.36
   0 -10   3   -7.98   17.16
   0  10  -3    5.17   21.05
   0 -10   3    6.50   12.12
   0  10  -4    8.51   13.27
   0 -10   4    5.18   10.99
   0 -10   5   17.24   13.47
   0  10  -5  -33.86   26.54
   0  10  -6  278.25   64.57
   0 -10   6  219.15   51.11
   0  10  -6  253.77   61.79
   0  11   0   17.11   28.49
   0 -11   0   12.98   17.64
   0  11  -1 1619.73  141.44
   0  11   1 2015.07  155.70
   0 -11   1 1871.65  139.85
   0 -11   1 1761.94  122.54
   0 -11   2   55.85   27.10
   0  11  -2   30.41   26.24
   0 -11   2   43.56   20.31
   0 -11   3  434.12   70.49
   0  11  -3  477.84   78.51
   0  11  -4  -34.92   28.09
   0 -11   4   55.88   28.90
   1   0 -14  208.75   47.81
   1   0 -13   -3.04   16.19
   1   0 -13   -9.38   13.08
   1   0 -12 1437.53  110.19
   1   0 -12 1914.22  126.93
   1   0 -11   17.42   17.78
   1   0 -11   10.80   14.03
   1   0 -10 3450.35  152.32
   1   0 -10 3297.89  148.11
   1   0  -9    1.63   14.37
   1   0  -9  -13.44   17.60
   1   0  -8  108.06   26.31
   1   0  -8  117.65   26.63
   1   0  -7   -2.50   10.12
  -1   0   7   10.28   10.64
  -1   0   7    4.31    9.59
   1   0  -7   -5.19   11.93
  -1   0   6  371.92   34.73
  -1   0   6  436.83   38.97
   1   0  -6  363.37   37.69
   1   0  -6  363.55   37.37
  -1   0   5    0.73    8.08
   1   0  -5   -0.22    8.04
  -1   0   5   -4.72    6.76
  -1   0   4  274.59   24.60
   1   0  -4  222.63   22.19
  -1   0   4  306.61   27.25
   1   0  -3    2.20    5.87
  -1   0   3   -4.78    5.57
  -1   0   2  668.69   24.08
   1   0  -2  706.52   24.31
  -1   0   1    4.56    3.86
   1   0   1    1.77    3.63
  -1   0  -1    5.62    4.63
   1   0   2 6051.68   92.25
  -1   0  -2 6135.03  109.49
   1   0   3   11.52    8.11
  -1   0  -3   -3.41    8.68
  -1   0  -4 1813.74   55.34
   1   0   4 1850.55   70.91
  -1   0  -4 1761.12   76.67
   1   0   5   -4.48    7.40
  -1   0  -5    4.61    5.56
  -1   0  -5   -6.29   13.66
   1   0   6 2744.50  106.35
  -1   0  -6 2636.31   80.81
  -1   0  -6 2448.28  109.44
  -1   0  -7    1.40   12.45
  -1   0  -8   -2.43   10.51
  -1   0  -8   16.05   17.63
   1   0   8    1.95    7.90
  -1   0  -9   17.01   17.28
   1   0   9   43.27   20.37
  -1   0  -9    4.74   10.41
  -1   0 -10   -7.30   15.38
  -1   0 -10   20.45   13.37
  -1   0 -11   -2.84   13.97
  -1   0 -11  -19.01   14.43
  -1   0 -12  494.73   74.21
  -1   0 -13   18.84   22.06
   1   1 -14   66.29   31.86
   1   1 -13   35.61   22.34
   1  -1 -13   12.00   12.01
   1   1 -13   31.98   25.53
   1  -1 -12    3.93   11.30
   1   1 -12   12.03   18.18
   1  -1 -12   -5.48   12.85
   1   1 -12  -18.36   16.15
   1  -1 -11  540.25   63.04
   1   1 -11  501.03   65.09
   1   1 -11  472.01   62.67
   1  -1 -11  475.92   59.43
   1  -1 -10  140.72   32.13
   1  -1 -10   81.98   24.83
  -1  -1  10  130.83   30.05
   1   1 -10  118.33   28.59
   1   1 -10  121.42   31.84
   1  -1  -9   -0.47   10.69
   1  -1  -9    3.45   11.99
   1   1  -9    1.21   15.38
  -1  -1   9  -15.94   14.56
   1  -1  -8  393.45   45.48
  -1  -1   8  423.45   48.53
  -1  -1   8  386.03   37.70
   1   1  -8  345.16   44.78
   1  -1  -8  379.28   42.62
  -1  -1   7  907.93   65.69
  -1  -1   7  687.82   46.14
   1   1  -7  808.86   62.62
   1  -1  -7  732.22   53.68
   1  -1  -7  759.43   57.08
   1   1  -6  486.99   45.12
   1  -1  -6  519.14   43.58
   1  -1  -6  447.14   37.91
  -1  -1   6  552.19   47.28
  -1   1   6  464.27   42.66
  -1  -1   6  463.92   35.78
  -1   1   5    0.44   10.20
   1  -1  -5   -1.85    8.40
   1   1  -5   -0.56    9.90
  -1  -1   5   -6.32    8.77
   1  -1  -5   -3.24   10.20
  -1   1   4  459.52   35.77
  -1  -1   4  432.55   34.85
   1  -1  -4  450.49   33.70
   1   1  -4  453.56   36.18
   1  -1  -4  382.37   26.07
  -1  -1   3  718.02   39.13
   1   1  -3  669.19   37.95
   1  -1  -3  693.73   27.14
   1  -1  -3  731.27   37.75
  -1   1   3  617.25   33.74
  -1   1   3  653.01   38.58
  -1  -1   2 4339.20   83.14
   1   1  -2 4447.14   84.49
   1  -1  -2 4202.21   78.36
   1  -1  -2 4355.44   62.23
  -1  -1   1  622.27   29.74
   1   1  -1  592.16   23.83
  -1   1   0 4151.71   65.77
   1  -1   0 4148.47   64.72
  -1  -1   0 4327.99   74.85
   1  -1   1 3065.45   55.23
  -1   1  -1 3190.33   73.86
  -1  -1  -1 3092.39   69.53
  -1   1  -1 2985.10   55.66
   1  -1   2 5398.41   83.52
  -1   1  -2 5459.61  114.69
   1  -1   2 5400.75   67.26
   1   1   2 5574.43  105.05
  -1  -1  -2 5222.75  102.33
  -1   1  -3 1556.16   69.83
  -1   1  -3 1475.94   29.31
  -1  -1  -3 1510.17   62.07
   1  -1   3 1586.61   48.71
  -1  -1  -3 1503.86   35.11
   1   1   3 1598.71   64.11
  -1   1  -4  396.26   40.13
  -1  -1  -4  400.19   36.64
   1   1   4  453.48   38.66
  -1  -1  -4  439.07   24.18
  -1  -1  -4  444.15   33.49
  -1   1  -4  425.09   20.69
   1  -1   4  484.20   42.56
   1  -1   4  399.08   29.87
  -1  -1  -5 1735.32   70.05
   1   1   5 1779.69   83.77
   1  -1   5 1934.16   92.15
   1  -1   5 1713.13   70.68
  -1   1  -5 1729.26   88.54
  -1  -1  -5 1649.51   79.97
  -1  -1  -5 1732.66   57.06
   1  -1   6  309.74   41.40
  -1  -1  -6  261.72   29.90
   1  -1   6  263.38   31.94
  -1  -1  -6  236.23   34.99
  -1  -1  -6  270.28   26.62
  -1   1  -6  245.34   38.24
  -1   1  -7  460.17   54.46
   1   1   7  562.50   56.83
   1  -1   7  600.71   60.70
  -1  -1  -7  601.87   43.12
  -1  -1  -7  522.71   54.11
  -1  -1  -7  622.79   48.04
  -1  -1  -8   79.67   24.36
  -1   1  -8   66.77   26.57
   1  -1   8   75.28   20.80
  -1  -1  -8   76.44   19.38
   1   1   8   69.20   21.38
  -1  -1  -8   91.77   20.78
  -1   1  -9  399.59   57.82
  -1  -1  -9  489.48   46.35
   1  -1   9  345.29   46.82
   1   1   9  404.11   54.45
  -1  -1  -9  349.69   51.12
  -1  -1 -10   63.96   25.85
  -1  -1 -10   28.72   14.32
   1  -1  10   42.91   18.91
  -1   1 -10   49.83   24.78
  -1   1 -11   30.05   24.14
  -1   1 -11   32.89   18.11
  -1  -1 -11    3.40   15.93
  -1  -1 -11   10.71   11.54
  -1   1 -12   84.69   35.26
  -1  -1 -12  131.30   40.23
  -1   1 -13  -35.45   25.20
  -1  -1 -13    3.41   12.45
   1   2 -14  166.09   44.00
   1  -2 -13   36.47   16.72
   1   2 -13  -10.61   16.48
   1   2 -13   27.99   22.00
   1  -2 -12   86.44   27.80
   1   2 -12   55.65   27.13
   1  -2 -12   88.54   26.99
   1   2 -12    0.08   18.04
   1   2 -11  536.02   68.98
   1  -2 -11  687.86   69.43
   1  -2 -11  739.23   70.80
   1  -2 -10   12.92   13.75
   1   2 -10    6.61   15.87
   1  -2 -10   -1.15   16.95
   1  -2  -9 2404.22  112.34
   1   2  -9 2037.35  119.38
  -1  -2   9 2143.81   85.52
   1  -2  -9 2083.53  104.14
  -1  -2   9 2375.25  127.87
   1  -2  -8  916.50   63.43
  -1  -2   8  911.34   52.33
  -1   2   8 1150.51   90.96
   1  -2  -8  939.73   66.93
  -1  -2   8 1042.83   80.74
   1   2  -8  877.14   74.59
   1  -2  -7 3029.86  109.63
   1   2  -7 2866.81  124.67
   1  -2  -7 2795.37  100.78
  -1  -2   7 3038.31   90.67
  -1  -2   6  146.28   27.88
   1   2  -6  128.69   27.56
   1  -2  -6  107.45   21.44
   1  -2  -6  132.57   20.56
   1  -2  -6  154.91   25.73
   1   2  -5 1419.73   76.27
  -1   2   5 1347.00   60.88
   1  -2  -5 1444.42   64.41
  -1  -2   5 1562.30   80.46
   1  -2  -5 1446.36   57.65
   1  -2  -5 1623.88   75.89
  -1   2   5 1592.27   78.28
  -1   2   4  144.05   24.39
  -1  -2   4  149.94   23.52
   1  -2  -4  177.55   24.23
  -1   2   4  137.63   18.93
   1   2  -4  147.94   24.92
  -1  -2   3 2712.33   89.10
   1  -2  -3 2733.98   84.33
  -1   2   3 2522.41   72.43
   1  -2  -3 2762.76   72.85
   1   2  -3 2791.53   90.35
  -1  -2   3 2858.61   82.18
   1  -2  -2    9.47    6.34
  -1   2   2   21.13    8.25
   1   2  -2   20.88    8.62
  -1  -2   2   16.51   10.34
   1  -2  -2   16.17    7.93
  -1  -2   2   20.26    9.30
   1   2  -2   12.13    9.54
   1   2  -1  570.00   32.81
   1   2  -1  545.99   32.61
  -1   2   1  544.48   32.03
  -1  -2   1  569.89   32.93
   1  -2  -1  584.23   27.47
  -1   2   1  551.97   25.66
  -1   2   1  531.71   30.11
   1  -2  -1  514.68   30.68
   1  -2   0    4.79    6.06
   1  -2   0   17.31    7.96
  -1   2   0    8.77    7.04
  -1   2   0    9.79    4.68
  -1  -2   0    2.32    8.17
   1   2   0    2.51    7.93
  -1   2   0    4.81    7.83
   1  -2   0    1.83    7.27
   1  -2   1  658.37   39.16
   1  -2   1  618.03   23.16
   1  -2   1  574.25   31.93
  -1  -2  -1  566.35   25.05
  -1  -2  -1  624.58   38.23
  -1   2  -1  580.08   37.35
  -1   2  -1  617.30   33.23
   1   2   2   47.63    7.42
  -1  -2  -2   60.54   15.88
  -1   2  -2   36.97   13.71
   1  -2   2   61.62   12.82
   1  -2   3  131.09   19.40
  -1   2  -3  113.59   22.89
   1   2   3  102.06   10.06
   1   2   3  120.63   20.72
   1   2   3  119.84   11.12
  -1  -2  -3  158.34   24.23
   1   2   4  272.92   32.23
  -1   2  -4  224.70   33.41
   1  -2   4  252.17   27.28
   1  -2   5 5184.42  159.69
  -1  -2  -5 4995.16  134.80
  -1  -2  -6  203.66   29.29
  -1   2  -6  175.49   34.48
   1   2   6  191.30   33.64
   1  -2   6  215.97   35.28
  -1  -2  -6  185.40   30.61
  -1   2  -7 3167.45  145.99
   1  -2   7 3709.33  155.68
   1   2   7 3697.19  150.77
  -1  -2  -7 3621.41  127.01
   1  -2   7 3320.31  114.03
  -1  -2  -7 3026.57  127.40
   1   2   8   41.51   18.00
  -1  -2  -8   74.67   24.28
  -1  -2  -8   66.73   20.48
  -1   2  -8   46.85   22.66
  -1  -2  -9  667.34   69.19
   1  -2   9  799.03   66.49
  -1  -2  -9  846.62   68.01
  -1   2  -9  755.37   81.18
  -1   2 -10  105.88   35.03
  -1  -2 -10   47.83   23.91
   1  -2  10  117.42   28.40
  -1   2 -11  384.59   64.43
   1  -2  11  452.48   49.64
  -1  -2 -11  406.79   62.84
  -1  -2 -12   87.06   31.76
  -1   2 -12  229.23   44.53
  -1   2 -12  157.02   45.80
  -1   2 -13  492.71   79.33
  -1  -2 -13  578.24   81.39
   1   3 -14  -16.19   21.10
   1   3 -14   94.61   34.46
   1   3 -13  354.27   67.87
   1  -3 -12   15.74   14.25
   1   3 -12   16.28   23.46
   1  -3 -11   24.85   14.69
   1   3 -11   -8.82   18.56
   1  -3 -10  449.74   51.88
   1   3 -10  383.60   59.69
  -1  -3   9    4.70    5.41
   1   3  -9    3.88   13.63
   1  -3  -9   17.71   15.09
   1   3  -8  670.74   68.89
  -1  -3   8  704.98   43.02
  -1  -3   8  797.49   74.20
   1  -3  -8  666.61   53.66
   1  -3  -7    9.54    9.65
  -1   3   7   -2.12   13.19
   1   3  -7    8.47   14.88
  -1  -3   7   -1.29    9.20
   1  -3  -7   -1.82    9.07
   1   3  -6   93.05   26.00
  -1   3   6  104.22   19.47
   1  -3  -6   95.81   17.61
   1  -3  -6  112.43   25.02
  -1  -3   6   89.86   24.74
  -1  -3   5 1618.40   75.33
  -1   3   5 1545.46   68.99
  -1  -3   5 1738.07   92.43
   1  -3  -5 1681.82   84.09
   1   3  -5 1584.73   88.96
  -1  -3   4  331.41   38.13
   1  -3  -4  314.07   30.72
  -1  -3   4  280.55   30.39
  -1   3   4  271.38   27.88
   1   3  -4  277.06   36.59
   1  -3  -4  358.02   36.89
  -1   3   3 1967.27   81.28
  -1  -3   3 1997.17   85.31
   1  -3  -3 2013.01   73.40
   1   3  -3 1942.86   85.27
   1  -3  -3 1909.13   79.40
  -1  -3   3 1952.37   71.45
   1  -3  -2 3155.32   74.48
   1   3  -2 3301.36  103.46
  -1   3   2 3441.04   87.31
   1  -3  -2 3246.85   96.34
  -1   3   2 3180.66   88.23
  -1  -3   2 3184.53   87.80
  -1   3   2 3161.28   91.93
   1  -3  -2 3255.73   90.11
   1   3  -2 3187.39   87.32
   1  -3  -1  495.95   32.26
   1   3  -1  501.92   37.56
  -1   3   1  483.92   36.07
   1   3  -1  465.62   33.35
  -1   3   1  479.45   32.37
   1  -3  -1  481.32   34.82
  -1   3   1  468.67   31.12
  -1  -3   1  501.70   35.73
   1  -3   0    9.72    6.53
  -1   3   0   10.05    6.17
   1   3   0   11.34    9.50
  -1  -3   0   13.62    8.97
   1  -3   0   10.04    7.63
   1  -3   0    9.29    8.39
   1  -3   0    3.26    8.30
   1   3   0   17.14    9.75
  -1   3   0   17.24    9.62
  -1  -3   0   12.35   10.82
  -1  -3  -1 4481.93  114.59
  -1  -3  -1 4364.26   89.01
  -1   3  -1 4278.51   63.94
  -1   3  -1 4563.51  105.58
   1   3   1 4419.59  111.47
  -1   3  -1 4350.77  115.03
   1  -3   1 4511.44   66.52
   1  -3   1 4362.81  103.81
   1  -3   1 4586.10  117.53
   1  -3   1 4321.24   81.97
  -1  -3  -2  231.24   30.31
  -1   3  -2  222.71   30.18
   1  -3   2  221.99   15.49
   1  -3   2  225.44   12.73
   1   3   2  219.94   19.40
   1  -3   2  245.74   30.93
  -1  -3  -2  207.05   18.60
   1  -3   2  212.11   25.99
  -1  -3  -3 7787.94  173.27
   1   3   3 7889.01  110.35
  -1   3  -3 7710.97  182.26
   1  -3   3 7733.50  156.08
   1  -3   3 7925.12   85.88
  -1  -3  -4   20.49   14.98
   1  -3   4    2.52    9.90
   1   3   4   11.10    5.67
  -1   3  -4   -3.27   16.52
   1  -3   4    5.85    5.83
   1   3   4   10.47    5.78
   1   3   5 2868.42  122.82
  -1   3  -5 2334.10  115.52
   1  -3   5 2450.60   97.33
  -1  -3  -5 2815.53  113.53
   1   3   5 2350.33   65.46
   1   3   5 2621.14   65.87
   1  -3   6 1265.88   89.52
  -1   3  -6 1058.70   83.14
   1   3   6 1234.63   47.70
   1   3   6 1374.29   90.84
   1  -3   6 1139.02   70.06
  -1  -3  -6 1272.10   79.60
  -1  -3  -7  156.73   31.38
  -1  -3  -7  210.23   34.20
   1  -3   7  200.45   31.73
   1  -3   7  248.26   43.35
  -1   3  -7  184.61   39.28
   1   3   7  186.12   36.43
  -1   3  -8   56.85   24.80
   1  -3   8   88.59   20.55
  -1  -3  -8   65.19   21.09
   1  -3   8   89.02   23.15
  -1  -3  -8   77.00   24.71
   1  -3   9  184.88   32.36
  -1  -3  -9  196.12   38.02
  -1   3  -9  251.03   50.37
   1  -3  10   23.92   14.28
   1  -3  10   25.28   12.77
  -1   3 -10    5.97   11.23
  -1   3 -11   31.80   20.90
  -1  -3 -11   53.69   25.17
   1  -3  11   45.21   18.21
  -1  -3 -12  126.83   35.34
  -1   3 -12  104.99   38.18
  -1  -3 -13  357.67   63.89
   1   4 -13  229.29   56.84
   1   4 -12  455.38   73.47
  -1  -4  12  431.19   57.67
   1  -4 -12  468.78   59.74
   1   4 -11  191.40   47.42
  -1  -4  11  230.13   40.15
   1  -4 -11  259.92   41.14
  -1  -4  10  369.35   48.27
   1  -4 -10  357.84   46.13
   1   4 -10  419.24   63.53
  -1  -4   9  252.94   38.24
  -1  -4   9  241.87   24.25
   1   4  -9  205.64   43.76
   1  -4  -9  229.73   34.87
  -1  -4   8  446.11   47.92
   1  -4  -8  481.45   46.49
   1   4  -8  469.53   62.45
  -1  -4   8  468.96   33.28
   1   4  -7 1568.26  106.42
  -1  -4   7 1625.03   85.49
  -1   4   7 1961.22  119.51
   1  -4  -7 1897.13  106.77
  -1  -4   7 1942.70  117.84
  -1   4   7 1562.64   80.02
   1  -4  -7 1796.62   98.47
  -1  -4   6   36.48   19.01
   1   4  -6   26.65   15.76
  -1   4   6   42.32   14.74
  -1   4   6   40.56   18.32
  -1  -4   6   17.91   12.17
   1  -4  -6   37.17   15.72
   1  -4  -5 3721.75  135.98
  -1  -4   5 3694.75  145.03
   1   4  -5 3208.45  136.63
  -1   4   5 3451.63  111.20
  -1  -4   5 3304.79  108.73
   1   4  -4  687.66   59.95
   1  -4  -4  821.26   60.63
  -1  -4   4  690.56   48.15
  -1   4   4  717.75   58.43
   1  -4  -4  723.30   52.47
  -1   4   4  727.01   47.67
  -1   4   3   74.15   18.41
   1   4  -3   36.15   17.67
  -1  -4   3   59.19   15.94
   1   4  -3   72.25   15.90
   1  -4  -3   59.78   15.48
  -1   4   3   62.60   14.86
   1  -4  -3   79.37   19.94
   1  -4  -2  141.78   19.74
  -1   4   2  147.78   23.46
  -1   4   2  171.59   23.03
  -1  -4   2  168.89   24.15
   1  -4  -2  210.85   28.60
  -1   4   2  155.91   22.93
   1   4  -2  165.48   22.27
   1   4  -2  141.82   26.29
  -1  -4   1   18.65   11.82
  -1   4   1   33.30   11.43
  -1   4   1   25.62   14.51
   1   4  -1   28.11   10.27
   1   4  -1   17.12   13.71
   1  -4  -1   11.79    9.98
  -1   4   1   36.01   12.16
  -1  -4   1   27.17   11.74
   1  -4  -1   29.74   11.05
   1  -4  -1   37.06   13.00
   1   4   0  714.12   51.52
  -1  -4   0  747.44   50.42
  -1  -4   0  722.42   50.13
   1  -4   0  702.99   46.58
   1  -4   0  732.28   45.03
  -1   4   0  714.29   38.16
   1   4   0  738.01   47.56
   1  -4   0  794.47   51.60
  -1   4   0  723.46   49.20
  -1  -4   0  707.84   46.03
   1  -4   0  685.00   38.95
   1  -4   1  248.37   29.62
   1   4   1  255.80   32.06
   1  -4   1  303.45   35.30
  -1  -4  -1  241.48   31.83
   1   4   1  289.92   32.25
   1  -4   1  242.52   20.84
   1  -4   1  243.08   24.40
  -1  -4  -1  248.06   26.28
  -1   4  -1  222.17   31.60
  -1   4  -1  242.90   19.93
  -1  -4  -2 5244.13  147.06
   1  -4   2 5138.20   96.18
  -1  -4  -2 5003.84  106.66
   1   4   2 5473.26  113.11
  -1   4  -2 5147.20  151.64
  -1   4  -2 5196.65   81.90
   1  -4   2 4936.80  133.16
   1  -4   2 5614.75  156.16
   1  -4   2 5338.84   82.99
  -1  -4  -3 2525.56  108.47
   1  -4   3 2597.83   56.77
   1   4   3 2704.55   78.22
  -1   4  -3 2392.90  109.92
   1  -4   3 2725.19   56.25
   1  -4   3 2482.33   99.11
   1  -4   4 2742.25  109.02
  -1  -4  -4 2910.96  123.72
  -1   4  -4 2787.85  126.90
   1  -4   4 2959.27   63.75
   1   4   4 2994.72   80.44
   1  -4   5  915.54   76.91
   1   4   5  964.16   75.23
   1  -4   5  811.71   61.51
   1   4   5  898.00   44.32
   1  -4   5  824.76   39.34
   1   4   5  809.16   43.62
  -1   4  -5  892.32   77.04
   1  -4   6  343.75   50.23
   1   4   6  316.21   27.19
   1   4   6  350.20   49.01
  -1  -4  -6  400.32   48.44
   1  -4   6  265.94   38.67
   1   4   6  319.29   28.17
   1  -4   6  347.87   29.91
  -1   4  -6  245.27   44.63
   1   4   7  329.18   28.81
   1  -4   7  330.36   32.45
   1  -4   7  328.04   42.96
  -1  -4  -7  415.21   51.84
   1  -4   8   62.75   21.32
   1   4   8   80.49   15.18
   1  -4   8   87.49   18.29
  -1   4  -8   94.95   32.77
  -1  -4  -8   79.42   25.57
   1   4   9 1222.37   57.34
  -1   4  -9 1065.29  103.89
   1  -4   9  980.06   77.96
  -1  -4  -9 1096.22   88.98
  -1  -4 -10  239.28   44.15
  -1   4 -10  236.17   51.67
   1  -4  10  245.52   41.49
  -1  -4 -11  446.00   63.74
  -1   4 -11  479.95   77.34
   1  -4  11  485.23   59.22
  -1  -4 -12   43.58   24.02
  -1   4 -12  -20.66   25.91
  -1  -4 -13   -2.61   14.22
  -1  -5  13   13.23   16.16
   1   5 -12  140.99   42.11
  -1  -5  11    9.68   11.72
   1   5 -11  -13.47   22.85
   1  -5 -11   35.44   19.99
  -1  -5  10    4.71    9.63
   1   5 -10  -15.52   22.31
   1  -5 -10   21.41   14.37
   1  -5  -9   47.83   17.51
   1   5  -9   22.99   21.83
  -1  -5   9   53.01   19.36
  -1  -5   9   40.80   10.78
  -1  -5   8  157.97   29.30
  -1   5   8  255.30   35.99
   1   5  -8  176.54   42.49
  -1   5   7  147.41   26.49
  -1   5   7  133.00   25.39
   1  -5  -7  175.23   34.47
   1   5  -7  141.36   36.50
  -1  -5   7  127.80   25.11
  -1  -5   6 2725.06  141.50
   1   5  -6 2415.71  133.54
  -1   5   6 2816.35  139.80
  -1   5   6 2753.37  109.78
   1  -5  -6 2943.38  136.47
  -1  -5   6 2361.93   98.85
   1  -5  -6 2706.26  123.33
   1  -5  -5   -0.86   12.92
  -1  -5   5    7.61    8.52
  -1   5   5   19.87   13.93
   1   5  -5    9.79   15.94
  -1   5   5   28.14   16.53
   1  -5  -5   33.01   15.74
  -1  -5   5   11.17   12.27
   1   5  -4 1050.19   79.90
  -1   5   4 1236.44   80.61
   1  -5  -4 1264.35   82.73
  -1  -5   4 1060.42   62.60
   1  -5  -3    4.58    9.96
  -1  -5   3   18.34   13.07
  -1   5   3    3.35   13.35
  -1   5   3   -9.66    9.27
   1  -5  -3  -10.66    7.78
   1   5  -3   -0.15    7.06
  -1  -5   3  -24.65   16.98
   1   5  -3   -5.52   16.13
   1   5  -2  153.53   23.80
   1  -5  -2  180.62   28.93
  -1  -5   2  119.85   25.34
  -1  -5   2  150.57   24.84
   1   5  -2  149.98   29.17
   1  -5  -2  155.85   24.05
  -1   5   2  158.46   28.02
  -1   5   2  166.01   26.30
   1  -5  -1  452.67   42.49
  -1   5   1  392.59   35.43
  -1   5   1  344.62   39.92
   1  -5  -1  457.10   43.27
   1   5  -1  423.35   45.52
   1  -5  -1  360.01   36.94
  -1  -5   1  353.87   37.81
  -1  -5   1  372.15   40.55
   1   5  -1  433.14   39.36
   1  -5   0 4614.36  138.25
  -1   5   0 4250.96  131.60
   1  -5   0 4405.15  125.54
   1   5   0 4401.37  140.88
   1   5   0 4437.91  128.66
   1  -5   0 4090.34  125.20
  -1  -5   0 4509.81  136.85
  -1  -5   0 4364.11  126.86
   1  -5   0 4409.61  113.76
  -1   5   0 4271.63  105.82
  -1   5   0 4231.83  140.01
  -1   5  -1    5.60   13.73
   1   5   1  -33.85   13.88
   1  -5   1   -8.58   12.76
   1  -5   1   -4.10    8.27
  -1  -5  -1    2.02    9.80
  -1  -5  -1   -3.19   14.23
   1   5   1    1.42   13.47
  -1   5  -1   11.15    6.42
   1  -5   1    3.96    7.09
  -1  -5  -2 1030.94   56.24
   1  -5   2 1154.72   54.56
  -1   5  -2 1169.07   78.89
   1  -5   2 1190.50   72.87
   1   5   2 1227.56   75.27
   1  -5   2 1176.08   47.98
   1   5   2 1252.86   62.46
  -1   5  -2 1109.74   45.60
  -1  -5  -2 1046.74   72.96
  -1   5  -3   21.14   15.21
   1  -5   3   14.63    7.21
   1   5   3   24.15   12.54
  -1  -5  -3   22.61   16.16
   1  -5   3    6.96    9.21
   1  -5   3   16.69    7.68
  -1  -5  -3   40.47   16.51
   1  -5   3   14.98   12.62
   1   5   3   21.77    9.95
   1  -5   4  452.52   25.21
   1   5   4  491.91   37.98
   1  -5   4  432.43   47.77
  -1   5  -4  396.78   53.03
  -1  -5  -4  531.45   55.62
   1  -5   4  423.27   53.28
  -1  -5  -4  371.77   49.03
   1   5   4  411.46   49.60
   1  -5   4  425.04   26.17
   1   5   5  108.09   27.84
  -1   5  -5   81.59   26.76
   1  -5   5   71.94   12.08
   1  -5   5  112.48   29.57
  -1  -5  -5  155.38   33.84
  -1  -5  -5  117.42   27.57
   1   5   5   90.36   16.91
   1  -5   5   96.04   26.43
   1   5   5  106.58   17.65
   1  -5   6   16.58   14.07
   1  -5   6   11.02    7.37
   1   5   6   10.88    8.16
  -1   5  -6    0.91   19.62
  -1  -5  -6   18.48   13.69
   1   5   6   17.97    8.46
   1  -5   7  179.63   35.51
  -1   5  -7  232.28   48.75
   1   5   7  200.58   25.15
   1   5   7  230.85   26.11
   1  -5   7  171.85   21.81
   1  -5   8  197.50   26.83
   1   5   8  215.71   25.87
  -1   5  -8  215.46   48.47
   1  -5   8  192.18   37.83
  -1   5  -9   18.87   25.39
   1  -5   9   27.06   20.92
  -1  -5  -9    6.87   12.82
   1  -5   9   -0.46    7.61
  -1  -5 -10  701.73   76.70
  -1   5 -10  817.06   98.35
   1  -5  10  699.21   73.36
  -1   5 -11  142.56   49.24
   1  -5  11   31.43   19.59
  -1  -5 -11  119.34   36.97
  -1  -5 -12  129.99   39.33
  -1  -6  13   57.77   28.47
  -1  -6  12  370.59   61.44
  -1  -6  11   49.58   24.04
   1   6 -11   68.03   34.90
  -1  -6  10  412.85   61.24
   1   6 -10  426.98   73.65
   1  -6 -10  513.57   56.70
  -1  -6  10  516.04   55.08
  -1  -6   9   57.33   23.47
  -1  -6   9   17.34   13.49
  -1   6   9   12.98   10.95
   1   6  -9   -2.04   14.96
   1  -6  -9   19.29   14.31
  -1   6   9   28.86   12.74
  -1   6   8  530.43   52.70
  -1  -6   8  467.97   48.65
  -1   6   8  467.70   51.53
  -1  -6   8  479.60   62.20
   1   6  -8  391.58   65.44
  -1   6   7  858.30   68.34
   1   6  -7  839.71   89.00
  -1   6   7  890.53   66.64
  -1  -6   7  666.45   71.71
  -1  -6   7  719.75   59.01
   1  -6  -7  864.37   77.34
  -1   6   6   90.80   22.69
   1  -6  -6   88.16   24.54
  -1   6   6   88.33   22.47
  -1  -6   6   71.82   19.07
   1   6  -6   89.63   30.14
  -1  -6   6   57.42   23.31
  -1  -6   5 1486.00  104.80
  -1   6   5 1433.77   98.36
  -1   6   5 1328.97   78.00
   1  -6  -5 1437.13   99.24
  -1  -6   5 1131.89   86.95
  -1  -6   5 1235.79   72.68
   1  -6  -5 1460.61   93.40
   1   6  -5 1148.32   94.54
  -1   6   4   -1.72    6.47
  -1   6   4    6.44    6.77
   1   6  -4   -3.86   18.55
   1  -6  -4    4.18    8.97
   1   6  -4    0.04   10.78
  -1  -6   4    5.51   12.44
  -1  -6   4    8.22   10.61
  -1  -6   4   -1.06    8.26
   1  -6  -4   -0.55   13.54
   1   6  -3    2.83   16.44
  -1  -6   3   16.04   13.32
  -1  -6   3    8.42    7.18
   1   6  -3   17.04   19.88
  -1   6   3   23.83   13.20
  -1  -6   3   11.94   12.52
  -1   6   3    8.13   10.52
  -1   6   3   22.02   14.63
   1   6  -3   14.66   10.22
   1  -6  -3   27.67   17.83
   1  -6  -2  394.26   47.19
  -1   6   2  294.83   36.94
   1   6  -2  322.98   36.24
  -1  -6   2  324.69   44.96
  -1  -6   2  271.48   40.12
  -1   6   2  304.18   37.01
  -1   6   2  264.43   39.00
  -1  -6   2  320.14   38.77
   1   6  -2  278.68   42.03
  -1   6   1  406.30   43.42
  -1  -6   1  377.61   46.78
   1  -6  -1  427.08   46.40
  -1  -6   1  359.74   42.79
  -1   6   1  320.40   43.35
  -1  -6   1  381.84   43.49
   1  -6  -1  321.85   38.85
  -1   6   1  336.80   36.15
   1   6  -1  369.51   47.69
   1   6  -1  371.68   40.02
   1  -6   0  530.89   44.71
  -1  -6   0  503.59   51.32
   1  -6   0  447.03   46.25
  -1  -6   0  519.91   49.43
   1   6   0  536.69   49.08
  -1   6   0  523.70   49.98
   1  -6   0  567.66   50.82
  -1   6   0  508.44   55.49
  -1  -6   0  614.01   58.12
  -1   6   0  516.49   41.44
   1   6   0  491.79   54.28
   1   6   1 2526.01  110.90
   1  -6   1 2403.55   87.62
  -1  -6  -1 2341.16  112.18
   1   6   1 2254.50  111.79
  -1  -6  -1 2227.61   96.94
   1  -6   1 2368.26   96.30
   1  -6   1 2130.37  103.39
  -1   6  -1 2184.84  110.32
  -1  -6  -1 2431.27  115.55
  -1   6  -1 2257.37   79.89
  -1  -6  -1 2563.84  114.42
   1  -6   1 2525.14  119.87
  -1  -6  -2  156.25   32.79
  -1  -6  -2  156.84   32.09
  -1  -6  -2  112.37   22.75
  -1   6  -2  140.08   19.48
   1  -6   2  145.17   28.30
  -1   6  -2  132.68   32.28
   1  -6   2  115.60   28.00
   1  -6   2  135.72   22.79
   1  -6   2  142.09   20.84
   1   6   2  158.94   30.31
   1   6   3  102.06   25.86
   1  -6   3   46.54   11.75
  -1  -6  -3  122.25   28.64
  -1  -6  -3   91.03   26.37
   1  -6   3  115.65   27.11
  -1   6  -3  126.43   32.23
   1  -6   3  128.80   19.90
  -1   6  -3  118.64   16.82
   1  -6   3  140.94   31.05
   1  -6   4  304.79   25.08
   1  -6   4  313.02   48.72
   1  -6   4  313.76   26.82
  -1   6  -4  323.03   52.06
   1   6   4  355.01   48.24
  -1  -6  -4  376.02   49.77
   1  -6   4  293.42   43.31
  -1  -6  -4  282.30   47.45
  -1   6  -5  320.55   53.67
   1  -6   5  298.23   23.66
   1  -6   5  396.82   23.39
   1  -6   5  279.99   44.48
   1  -6   6  151.90   33.92
   1   6   6  201.24   27.73
  -1   6  -6  148.09   41.08
   1  -6   6  156.00   17.94
   1   6   7   53.84   14.83
  -1   6  -7   11.81   20.47
   1  -6   7   15.83   15.66
   1  -6   7   16.15    8.43
   1  -6   8   63.66   13.82
   1  -6   8   80.35   27.30
  -1   6  -8   45.79   27.37
   1  -6   9  219.28   42.69
  -1   6  -9  332.90   63.29
  -1  -6 -10   38.99   23.49
  -1   6 -10   64.15   30.61
   1  -6  10   46.93   23.40
   1  -6  11  218.51   45.29
  -1  -6 -11  255.34   50.55
  -1  -7  11  241.04   50.69
   1  -7 -10   10.94   12.33
  -1  -7  10  -35.81   24.16
   1   7 -10    5.48   18.04
   1   7  -9  256.55   56.19
  -1  -7   9  180.82   42.84
  -1  -7   9  260.03   38.04
  -1   7   8    0.56    5.06
  -1  -7   8   14.42   23.17
  -1  -7   8   18.76   14.88
  -1   7   8   22.41   13.63
   1   7  -7   99.58   34.20
  -1  -7   7   92.09   29.17
  -1   7   7  114.50   27.27
  -1  -7   7   98.85   23.26
  -1   7   7  107.55   25.82
   1   7  -6  889.01   93.02
  -1   7   6 1013.10   74.61
  -1  -7   6  823.99   80.93
  -1   7   6 1043.84   78.79
  -1  -7   6  924.66   66.83
   1  -7  -5   66.48   20.96
  -1  -7   5   44.07   17.46
  -1   7   5   64.80   20.72
  -1  -7   5   37.78   21.93
   1   7  -5   28.66   24.39
   1   7  -4   14.45   21.97
  -1   7   4   -7.95    9.19
  -1  -7   4    6.07   11.83
   1  -7  -4   -2.38    8.84
  -1  -7   4    9.06   12.76
  -1   7   4   -1.59   12.38
   1   7  -4  -14.39   12.57
  -1   7   3  301.86   45.93
   1   7  -3  338.41   39.84
   1  -7  -3  410.89   53.56
  -1  -7   3  276.47   46.69
   1  -7  -3  331.07   42.90
  -1  -7   3  275.92   38.78
  -1   7   3  394.71   49.03
  -1   7   3  354.05   43.06
  -1  -7   3  248.38   43.61
   1   7  -3  262.51   46.05
  -1  -7   2  580.26   64.09
   1  -7  -2  590.12   62.66
  -1  -7   2  512.37   57.27
   1   7  -2  495.20   48.97
  -1   7   2  475.41   50.37
   1  -7  -2  471.24   52.04
  -1  -7   2  411.49   48.17
  -1   7   2  447.17   55.68
  -1   7   2  509.74   51.95
   1   7  -2  422.78   54.63
  -1  -7   1  755.00   66.62
  -1   7   1  841.02   61.87
   1   7  -1  779.11   61.73
   1  -7  -1  930.47   74.05
   1  -7  -1  705.03   62.78
   1  -7  -1  706.16   65.24
  -1   7   1  938.81   70.66
  -1  -7   1  733.38   64.61
  -1   7   1  756.32   71.82
  -1  -7   1  887.99   77.11
   1   7  -1  699.17   69.95
   1  -7   0   66.39   19.88
   1  -7   0   37.97   20.09
  -1   7   0   64.78   25.31
   1  -7   0   63.39   19.41
  -1  -7   0   83.53   23.52
  -1   7   0   30.57   13.74
   1   7   0   91.20   23.21
   1   7   0   66.94   26.32
   1  -7   0   91.66   24.95
  -1  -7   0   40.62   18.34
  -1  -7   0   46.18   22.27
  -1   7   0   69.24   17.89
  -1  -7  -1 1350.79   91.24
  -1   7  -1 1218.11   88.89
   1  -7   1 1355.29   94.62
  -1  -7  -1 1213.53   88.60
  -1  -7  -1 1302.33   81.83
   1   7   1 1336.17   86.62
   1  -7   1 1266.09   78.43
   1  -7   1 1351.51   73.87
  -1   7  -1 1147.24   90.18
   1   7   1 1147.14   87.36
   1  -7   1 1214.93   85.30
  -1   7  -1 1171.39   63.78
  -1  -7  -2   56.55   18.71
   1  -7   2   45.43   15.35
   1  -7   2   41.25   13.76
   1  -7   2   43.44   22.65
   1  -7   2   53.30   20.69
  -1   7  -2   34.46   12.00
  -1  -7  -2   40.93   18.92
   1   7   2   37.45   17.83
  -1  -7  -2   17.05   10.99
  -1   7  -2   55.03   20.73
  -1  -7  -2   55.76   23.64
   1  -7   3 1609.44  104.23
  -1   7  -3 1632.47  115.37
   1  -7   3 1805.92   72.63
   1  -7   3 1684.41   79.96
  -1  -7  -3 1529.54  107.16
   1   7   3 1789.13  109.04
  -1   7  -3 1872.22   72.73
   1  -7   4 1769.25   66.78
  -1   7  -4 1736.41  122.81
   1  -7   4 1488.24  102.77
   1   7   4 1811.02   91.20
  -1  -7  -4 1689.23  116.89
   1  -7   4 1783.09   73.13
   1   7   5  975.59   66.76
   1  -7   5  919.00   43.37
   1  -7   5 1012.59   46.91
  -1   7  -5  918.45   94.54
   1  -7   5  792.79   77.34
   1   7   6   -0.63    8.76
   1   7   6    3.99    6.00
   1  -7   6   12.16    5.68
   1  -7   6   -4.91   12.05
   1   7   7  423.56   43.82
   1  -7   7  363.04   55.72
   1   7   7  375.84   41.15
   1  -7   7  343.70   23.45
  -1   7  -7  425.00   70.50
  -1   7  -8   23.28   24.44
   1  -7   8   84.33   31.84
   1  -7   9   42.88   22.99
  -1   7  -9   75.31   33.52
  -1  -7 -10  238.39   48.22
   1  -7  10  158.23   38.60
   1  -7  11   37.44   20.79
  -1  -7 -11  -38.42   21.22
  -1  -8  10    2.51   15.63
  -1  -8   9 1299.63  115.30
   1   8  -9 1298.39  130.65
   1   8  -8    8.23   20.63
  -1  -8   8    4.15   17.07
  -1  -8   8   -1.42   11.73
  -1  -8   7  637.88   58.35
  -1  -8   7  641.57   78.69
   1   8  -7  571.99   81.98
   1   8  -6   68.39   33.19
  -1  -8   6   95.40   31.41
   1  -8  -6   61.42   20.89
  -1  -8   6   95.49   22.82
   1   8  -5  616.93   78.39
  -1  -8   5  518.81   68.01
  -1  -8   5  587.67   56.67
   1   8  -5  607.76   77.45
   1  -8  -5  570.81   60.32
   1   8  -4  580.98   72.78
   1   8  -4  655.46   59.15
   1  -8  -4  643.94   63.73
  -1  -8   4  547.99   67.50
  -1  -8   4  611.32   59.25
   1   8  -3 2371.16  112.15
  -1   8   3 2236.02  121.51
   1  -8  -3 2468.18  125.07
  -1   8   3 2207.03  129.79
  -1  -8   3 2195.57  129.67
   1   8  -3 2251.23  138.94
  -1  -8   3 2344.96  116.84
   1   8  -2  283.50   52.54
   1  -8  -2  270.59   42.71
   1   8  -2  309.68   41.27
  -1   8   2  309.36   43.99
  -1  -8   2  249.80   43.84
  -1  -8   2  299.26   45.29
  -1   8   2  299.99   50.42
   1   8  -1  318.12   53.89
   1  -8  -1  563.81   62.91
   1   8  -1  402.07   48.19
   1  -8  -1  472.13   57.02
  -1  -8   1  462.57   57.69
  -1  -8   1  397.00   51.78
  -1   8   1  404.96   47.23
  -1   8   1  428.75   59.36
   1  -8  -1  432.72   54.74
  -1  -8   0  341.93   49.36
   1  -8   0  319.51   47.54
  -1   8   0  417.12   45.01
   1  -8   0  359.89   51.92
   1  -8   0  390.33   51.41
  -1  -8   0  296.79   44.15
   1   8   0  364.57   47.00
  -1   8   0  307.14   51.01
   1   8   0  317.52   51.48
  -1  -8  -1  188.92   38.80
   1  -8   1  198.66   32.19
   1   8   1  179.99   40.63
   1  -8   1  212.70   36.22
  -1   8  -1  189.90   41.78
   1   8   1  188.23   35.50
   1  -8   1  217.26   41.19
  -1   8  -1  200.42   29.48
  -1  -8  -1  223.07   37.95
   1  -8   2 1207.39   95.31
   1  -8   2 1195.80   78.56
  -1   8  -2 1224.94  102.57
  -1   8  -2 1211.95  100.17
  -1   8  -2 1289.88   69.79
   1  -8   2 1220.55   71.80
  -1  -8  -2 1083.79   93.74
  -1  -8  -2 1142.38   81.47
  -1   8  -3   26.64   12.16
  -1  -8  -3   -1.64   21.56
  -1   8  -3   20.19   22.93
   1  -8   3   -3.57   18.16
   1  -8   3   63.62   18.42
   1  -8   3   10.02    8.62
   1  -8   4  678.16   75.37
  -1  -8  -4  708.75   81.87
   1  -8   4  840.50   57.11
   1  -8   4  741.65   47.38
  -1   8  -4  652.48   80.84
  -1   8  -5   25.86   26.60
   1  -8   5   34.22   11.50
   1  -8   5   22.14   20.61
   1  -8   5   34.50   11.11
   1   8   5   69.50   19.84
  -1   8  -6  218.71   52.83
   1   8   6  184.12   31.54
   1  -8   6  121.82   35.51
   1   8   6  181.01   31.38
   1  -8   7 1619.85  122.09
  -1   8  -7 1550.23  137.35
  -1   8  -8  167.60   51.35
   1  -8   8  184.16   42.85
   1  -8   9  327.59   57.41
   1  -8  10   -2.52   11.46
  -1  -8 -10   14.00   15.02
  -1  -9   8  984.39  102.78
   1   9  -8 1107.23  121.68
   1   9  -7  108.40   39.89
  -1  -9   7  113.83   33.22
  -1  -9   6  229.16   48.51
   1   9  -6  323.89   62.62
   1   9  -6  342.54   64.26
  -1  -9   6  300.20   42.60
  -1  -9   5   -0.99   14.80
  -1  -9   5   26.19   15.12
   1   9  -5   11.68   17.70
   1   9  -4 1186.48   83.48
  -1  -9   4  943.33   92.94
  -1  -9   4  994.39   79.37
   1   9  -4 1095.47  106.14
  -1   9   3  -42.05   24.39
  -1  -9   3   24.37   16.58
   1   9  -3   21.24   21.42
  -1  -9   3  -12.89   23.82
   1   9  -3  -13.73   12.08
   1   9  -2  963.72   96.50
  -1  -9   2  859.29   86.22
  -1  -9   2  935.33   81.64
  -1   9   2 1012.30   95.71
  -1   9   2  971.20   80.65
   1   9  -2 1004.46   79.00
   1   9  -1  635.05   78.89
  -1  -9   1  718.26   77.38
  -1   9   1  705.90   65.44
  -1  -9   1  608.75   68.10
  -1   9   1  601.08   75.08
   1   9  -1  697.17   66.90
  -1  -9   0   55.97   24.12
   1   9   0   72.70   32.96
  -1  -9   0   30.54   18.07
  -1   9   0   36.57   23.71
   1  -9   0   20.85   17.37
  -1   9   0   57.27   18.82
  -1   9  -1  264.57   51.54
  -1  -9  -1  138.46   38.12
   1   9   1  188.92   47.56
   1  -9   1  260.72   42.59
   1  -9   1  215.28   44.39
  -1  -9  -1  209.37   40.96
  -1   9  -1  277.91   37.82
  -1  -9  -2  211.13   46.87
  -1   9  -2  171.58   44.34
   1  -9   2  169.08   33.59
  -1  -9  -2  135.03   32.91
  -1   9  -2  172.40   28.01
   1  -9   2  167.19   30.17
   1  -9   2  165.87   41.20
  -1   9  -3  120.92   38.71
   1  -9   3  110.71   23.44
   1  -9   3  106.40   33.11
  -1   9  -3  106.32   35.63
   1  -9   3  125.89   28.01
  -1  -9  -3  130.68   40.83
   1  -9   4   -7.64    9.38
   1  -9   4   13.10   16.11
  -1   9  -4   20.40   26.62
   1  -9   5  478.24   68.58
  -1   9  -5  643.90   87.57
   1  -9   6  783.94   88.54
  -1   9  -6  834.47  103.82
   1  -9   7  225.13   50.46
  -1   9  -7  203.63   56.62
   1  -9   8  910.33   98.63
   1  10  -7   79.66   36.72
   1  10  -6   85.32   35.54
  -1 -10   6   71.69   30.43
   1  10  -5    6.18   20.11
  -1 -10   5   41.15   18.49
  -1 -10   5  -21.37   20.40
   1  10  -4  -13.34   18.59
  -1 -10   4  -31.42   21.08
  -1 -10   4   15.15   16.21
   1  10  -3  232.88   51.69
  -1 -10   3  225.38   43.29
  -1 -10   3  121.55   33.75
  -1  10   2  734.97   88.81
  -1 -10   2  724.47   76.50
  -1 -10   2  775.54   87.57
   1  10  -2  746.78   92.04
  -1 -10   1   43.56   24.04
  -1 -10   1   63.34   26.29
  -1  10   1   71.80   28.37
   1  10  -1   94.58   34.66
   1 -10   0 1351.82  111.54
  -1 -10   0 1358.37  109.65
  -1 -10   0 1056.32   97.56
   1  10   0 1450.42  125.88
  -1  10   0 1440.66  124.86
  -1  10   0 1400.34   93.36
   1 -10   1  -40.52   23.69
  -1  10  -1  -44.99   27.92
  -1 -10  -1   -1.93   15.12
   1  10   1   12.09   21.00
  -1 -10  -1   -3.05   18.55
  -1  10  -2  214.63   55.31
  -1 -10  -2  202.06   48.80
   1 -10   2  209.04   45.71
  -1 -10  -3  524.65   76.74
   1 -10   3  432.56   66.57
  -1  10  -3  450.25   73.40
   1 -10   4  536.81   75.08
  -1  10  -4  648.40   88.77
  -1  10  -4  541.98   81.42
   1 -10   5  243.07   51.58
  -1  10  -5  300.53   63.70
   1 -10   6  667.69   87.32
  -1  10  -6  845.93  107.60
   1  11  -5  118.85   42.62
  -1 -11   4   84.64   34.25
   1  11  -4   88.43   33.95
  -1 -11   3  -11.95   19.69
   1  11  -3  -23.70   23.13
  -1 -11   3   10.11   17.05
  -1 -11   2   -5.70   23.60
  -1 -11   2  -11.77   17.81
  -1  11   2    8.89   21.73
  -1 -11   1  545.54   73.23
   1  11  -1  499.01   77.96
  -1 -11   1  552.00   76.52
  -1  11   1  584.25   85.09
   1  11   0  185.30   51.97
  -1 -11   0  126.62   38.20
  -1  11   0  234.18   55.10
  -1 -11   0  188.64   45.47
   1 -11   1   70.37   27.16
  -1  11  -1   50.33   29.77
  -1 -11  -1   32.83   23.39
  -1 -11  -1   77.48   30.92
  -1  11  -2   37.48   29.35
  -1 -11  -2  -42.39   27.96
   1 -11   2  -39.01   25.97
   1 -11   3   20.70   20.34
  -1  11  -3   81.98   38.31
  -1 -12   1  310.17   59.85
  -1 -12   0   81.48   31.17
  -1 -12   0   97.70   36.39
   2   0 -14  -37.87   20.57
   2   0 -13   -5.01   15.69
   2   0 -13   32.56   17.19
   2   0 -12 1356.37  112.37
   2   0 -12 1118.57   92.48
   2   0 -11   -5.01   16.17
   2   0 -11    0.29   13.62
   2   0 -10  476.84   53.31
  -2   0  10  516.66   54.78
   2   0 -10  503.03   61.72
   2   0  -9   -7.88   10.54
  -2   0   9    5.11   13.95
   2   0  -9    8.35   14.58
   2   0  -8   82.72   23.88
   2   0  -8   95.72   22.30
  -2   0   8  109.30   22.96
   2   0  -7   -4.60   14.26
  -2   0   7    2.63    6.36
   2   0  -7  -10.37   10.62
   2   0  -6   19.63   13.27
  -2   0   6   72.72   15.96
  -2   0   6   46.61   14.85
   2   0  -6   45.90   13.12
   2   0  -5   -0.94    7.02
   2   0  -5   -6.14   11.66
  -2   0   5    1.82    5.59
  -2   0   4  105.67   14.14
   2   0  -4   95.18   13.61
   2   0  -4   87.81   18.62
  -2   0   3    5.58    4.49
   2   0  -3    1.87    4.92
  -2   0   2 7843.15  119.89
   2   0  -1    3.72    6.95
  -2   0   1    1.31    4.39
  -2   0   1    0.81    8.17
   2   0   0 1173.93   43.18
  -2   0   0 1072.30   33.72
  -2   0   0 1156.44   42.43
  -2   0  -1    0.11    6.91
   2   0   1    4.20    5.97
  -2   0  -2   68.28    7.15
  -2   0  -2   48.50   11.18
  -2   0  -2   72.50   16.33
   2   0   2   64.70   11.82
  -2   0  -3    2.69   11.55
  -2   0  -3    4.84    7.43
   2   0   3    3.95    6.90
   2   0   3    0.80    2.56
  -2   0  -4 4684.88  139.28
   2   0   4 4584.93   67.97
   2   0   4 4939.00  120.31
   2   0   5    1.60    4.35
  -2   0  -5    1.10    6.01
   2   0   5    0.72    7.25
  -2   0  -5   -3.73   14.88
  -2   0  -6 1424.94   90.66
  -2   0  -6 1645.19   65.09
   2   0   6 1455.42   50.30
   2   0   7   -3.74    5.36
  -2   0  -7  -13.19   17.32
  -2   0  -7   -0.18    6.33
  -2   0  -8   49.05   23.39
   2   0   8   70.07   21.62
   2   0   8   81.74   14.94
  -2   0  -8   39.44   13.08
  -2   0  -8   58.98   14.51
   2   0   9   -5.49    5.94
  -2   0  -9    1.99    8.27
  -2   0  -9   -0.75   14.22
   2   0   9   -3.57    6.81
  -2   0 -10   40.92   15.15
   2   0  10   59.12   14.32
  -2   0 -10   13.60   15.67
  -2   0 -11   32.14   22.92
  -2   0 -12  -26.42   23.30
   2   1 -14   75.91   29.56
   2   1 -14  -14.04   25.10
   2  -1 -13  300.25   49.31
   2   1 -13  352.69   58.76
   2  -1 -13  411.40   64.13
   2   1 -13  325.41   61.27
   2  -1 -12   71.23   23.29
   2   1 -12   92.59   33.16
   2  -1 -12  114.10   35.01
   2   1 -12   58.21   25.17
   2  -1 -11  869.73   73.93
   2  -1 -11  939.87   86.53
   2   1 -11  808.59   77.28
  -2  -1  11  958.93   73.49
   2   1 -11  873.57   89.99
   2   1 -10   39.48   19.78
  -2  -1  10   87.19   26.08
   2  -1 -10   29.09   21.11
   2   1 -10   27.79   19.43
  -2  -1  10   42.91   17.21
  -2   1  10   43.44   21.61
   2  -1 -10   36.00   17.20
   2  -1  -9  190.12   37.97
   2   1  -9  220.82   37.57
  -2  -1   9  262.66   39.49
   2   1  -9  222.08   39.67
  -2   1   9  238.34   38.49
   2  -1  -9  230.74   33.84
   2   1  -8  132.96   27.40
   2  -1  -8  142.95   24.33
  -2   1   8  166.27   31.15
   2  -1  -8  116.35   28.29
  -2  -1   8  179.95   30.26
   2   1  -7  415.53   42.82
  -2  -1   7  492.34   44.05
   2  -1  -7  466.56   48.41
   2  -1  -7  451.69   38.41
   2  -1  -6  466.31   34.44
   2   1  -6  456.36   41.67
  -2  -1   6  485.17   42.32
   2  -1  -6  470.29   44.72
   2   1  -5 1396.84   65.24
  -2  -1   5 1504.51   67.40
   2  -1  -5 1397.33   70.27
   2  -1  -5 1351.46   49.37
  -2   1   5 1451.61   72.47
  -2   1   4 1531.81   64.84
   2  -1  -4 1534.03   40.24
  -2   1   4 1560.29   70.04
  -2  -1   4 1521.14   61.12
   2   1  -4 1460.85   59.86
   2  -1  -4 1500.34   67.01
   2  -1  -3   31.67    5.58
   2   1  -3   12.78    8.55
  -2  -1   3   28.87    9.33
  -2   1   3   36.07   10.90
  -2  -1   2 1073.23   51.89
  -2  -1   2  970.26   39.46
  -2   1   2  951.23   43.29
   2   1  -2  988.66   31.29
  -2   1   2 1026.39   26.43
  -2   1   1 2120.95   44.43
  -2  -1   1 2229.76   69.51
   2  -1   0  291.17   21.48
  -2   1   0  293.11   22.54
  -2   1   0  293.43   19.00
  -2  -1   0  292.68   25.94
  -2   1  -1  277.94   26.29
  -2  -1  -1  294.57   26.37
   2  -1   1  293.49   17.13
  -2   1  -1  274.53   16.05
  -2   1  -1  270.49   18.92
   2   1   1  329.77   27.07
   2  -1   1  303.23   26.33
  -2  -1  -2   50.58   13.99
   2   1   2   40.28   11.91
   2  -1   2   44.40    8.46
  -2   1  -2   37.53    8.03
  -2   1  -2   46.15   14.62
  -2   1  -2   43.99    8.18
   2  -1   2   35.63    8.20
  -2   1  -3 1633.66   77.44
   2  -1   3 1655.47   53.55
   2  -1   3 1581.58   48.38
  -2  -1  -3 1583.23   68.13
   2   1   3 1654.52   70.50
  -2  -1  -4   87.21   20.46
   2  -1   4  102.24   16.04
   2  -1   4   51.35   11.13
  -2  -1  -4   94.01    8.59
  -2  -1  -4   73.99   19.62
  -2   1  -4   67.15   21.03
   2   1   4  107.84   20.33
  -2   1  -5 3567.72  137.26
   2  -1   5 3969.22  108.46
   2   1   5 3757.40   48.79
  -2  -1  -5 3596.46  129.60
  -2  -1  -5 3837.67   69.93
   2  -1   5 3663.15   88.96
  -2   1  -5 3787.61   73.26
  -2   1  -6  640.51   33.32
  -2  -1  -6  626.17   33.82
  -2  -1  -6  633.89   47.34
  -2  -1  -6  564.13   57.16
   2  -1   6  555.10   37.41
  -2   1  -6  520.25   57.88
   2  -1   6  624.19   47.99
  -2   1  -7  388.25   54.42
  -2  -1  -7  344.44   48.79
   2  -1   7  375.45   32.81
  -2  -1  -7  438.99   41.69
  -2  -1  -7  396.24   30.87
   2   1   7  399.68   48.77
   2  -1   8  837.99   51.30
  -2  -1  -8  738.84   74.13
  -2  -1  -8 1016.87   65.56
  -2  -1  -8 1016.26   54.04
  -2   1  -8  808.84   80.45
   2  -1   8  658.94   58.82
   2   1   8  952.79   79.33
  -2  -1  -9  121.88   34.16
  -2  -1  -9  120.69   24.67
   2  -1   9   73.15   21.33
  -2  -1  -9  132.61   22.48
   2  -1   9  101.73   19.48
  -2   1  -9  117.32   34.04
   2   1   9   49.63   10.26
   2  -1  10  412.57   39.46
  -2   1 -10  378.55   63.38
  -2  -1 -10  298.20   55.64
  -2  -1 -10  265.31   31.62
   2  -1  10  377.56   51.94
  -2  -1 -11  213.12   50.13
  -2   1 -11  253.20   55.06
  -2  -1 -12  226.97   54.05
  -2   1 -12  266.33   58.93
   2   2 -14  102.46   35.04
   2   2 -14   84.73   31.98
   2   2 -13  366.19   65.60
   2   2 -13  409.04   65.85
   2  -2 -13  407.10   60.87
   2   2 -12  150.72   37.92
   2  -2 -12  167.33   33.67
   2  -2 -12   88.52   29.05
   2   2 -11  -10.02   15.02
  -2  -2  11    9.19   12.21
   2  -2 -11   13.16   10.18
   2  -2 -11   19.78   21.15
   2   2 -10   37.96   24.05
   2  -2 -10   36.06   16.01
   2  -2 -10   19.83   20.13
  -2  -2  10   47.38   20.42
  -2  -2   9 1075.31   83.51
   2   2  -9  930.31   78.49
  -2   2   9 1058.94   83.47
   2  -2  -9 1066.71   80.57
   2  -2  -9 1000.13   65.67
  -2   2   8   90.11   26.48
   2  -2  -8   86.67   24.53
   2   2  -8  102.33   26.91
   2  -2  -8   89.31   18.53
  -2  -2   8   87.04   19.77
  -2  -2   8  129.21   27.72
  -2  -2   7 1350.41   82.69
   2  -2  -7 1205.65   58.76
   2   2  -7 1146.13   76.32
  -2   2   7 1252.14   80.57
   2  -2  -7 1259.87   75.95
   2  -2  -6  371.31   39.97
   2   2  -6  370.06   41.31
  -2  -2   6  444.04   44.78
   2  -2  -6  347.29   27.52
  -2   2   6  460.19   41.54
   2  -2  -5 4906.59  129.67
   2  -2  -5 5039.77   84.82
  -2   2   5 5217.32  130.77
  -2  -2   5 5214.63  139.73
   2   2  -5 5187.50  140.20
   2  -2  -4 1190.80   46.83
  -2  -2   4 1185.54   64.91
   2   2  -4 1135.37   60.84
   2  -2  -4 1142.74   31.10
  -2   2   4 1214.10   60.00
  -2  -2   4 1216.16   63.25
  -2  -2   3 6982.02  147.06
  -2  -2   3 6692.20  136.96
  -2   2   3 6683.24  131.64
   2  -2  -3 6759.49  103.30
   2   2  -3 6720.15  135.51
  -2  -2   2   97.61   17.99
   2   2  -2  124.38   19.56
   2  -2  -2  101.19    9.42
  -2   2   2  109.89    9.46
  -2  -2   2  100.55   16.63
   2   2  -2   87.12   14.73
  -2   2   2  101.23   14.33
  -2  -2   1 3658.37   98.24
  -2   2   1 3486.71   86.64
  -2  -2   1 3480.17   81.80
  -2   2   1 3518.95   71.04
   2  -2  -1 3611.98   70.87
   2  -2   0 1481.08   54.81
  -2   2   0 1371.46   54.18
  -2  -2   0 1455.64   62.81
  -2   2   0 1487.79   52.60
  -2   2  -1 1243.27   59.57
   2  -2   1 1316.42   59.24
   2  -2   1 1266.52   49.10
  -2  -2  -1 1376.12   63.68
  -2   2  -1 1324.88   50.53
   2  -2   2 2297.80   87.46
  -2   2  -2 2139.41   86.49
  -2  -2  -2 2097.66   36.72
  -2   2  -2 2107.67   66.50
   2  -2   2 2045.61   64.51
  -2  -2  -2 2198.12   83.77
   2   2   2 2236.71   83.94
  -2   2  -3 2820.70  109.37
  -2  -2  -3 2694.67   99.25
   2   2   3 3032.69  104.72
   2  -2   3 2908.98   81.01
   2  -2   3 2965.84   53.85
  -2  -2  -4  202.16   31.19
  -2   2  -4  149.77   29.31
   2  -2   4  180.73   22.64
   2  -2   4  199.92   18.23
  -2   2  -5  501.84   54.59
   2  -2   5  567.84   36.32
   2  -2   5  576.42   41.57
  -2  -2  -6   39.31   15.86
   2  -2   6   22.43   11.72
   2  -2   6   36.91   12.48
   2   2   6   13.22    3.46
  -2   2  -6   39.44   18.76
   2  -2   6   17.11   15.16
  -2  -2  -6   18.19   14.78
   2   2   6   18.65   12.54
   2   2   7  370.78   17.19
   2  -2   7  359.75   36.53
  -2   2  -7  338.37   52.68
   2  -2   7  371.73   37.71
  -2  -2  -7  421.74   45.72
   2   2   7  431.87   53.86
  -2  -2  -7  365.87   49.89
   2  -2   8  327.87   36.73
  -2  -2  -8  366.90   44.34
  -2   2  -8  292.55   50.86
  -2  -2  -8  311.29   48.56
  -2  -2  -9  105.85   32.52
   2  -2   9  135.81   26.70
  -2   2  -9  127.27   37.40
  -2  -2  -9  145.99   27.35
   2  -2   9  129.48   23.78
   2  -2  10   24.64   13.78
  -2   2 -10   25.07   22.56
  -2  -2 -10   13.66   16.98
   2  -2  10   19.44   11.84
  -2  -2 -11  237.16   51.03
  -2   2 -11  214.57   51.84
  -2  -2 -12  197.82   48.85
  -2   2 -12   67.51   32.14
   2   3 -14  101.17   40.09
   2   3 -14   35.52   24.91
   2   3 -13   33.27   17.75
   2   3 -13   64.50   33.85
   2  -3 -12  322.08   45.71
   2   3 -12  241.00   50.08
   2  -3 -11  553.59   56.09
   2   3 -11  402.34   62.29
   2   3 -10  235.21   45.62
   2  -3 -10  228.50   34.11
   2   3  -9 3132.85  152.44
   2  -3  -9 3347.32  117.31
   2   3  -8   60.18   23.88
  -2  -3   8   89.42   25.48
   2  -3  -8   84.92   18.58
  -2   3   7 2542.88  105.36
  -2   3   7 2204.08  115.02
  -2  -3   7 2646.76  125.00
   2  -3  -7 2471.03   80.90
   2   3  -7 2294.68  116.45
  -2   3   6   10.39    9.72
  -2   3   6   14.38   15.30
  -2  -3   6   22.12   14.81
   2   3  -6   -3.38   13.16
   2  -3  -6   12.28   10.14
   2  -3  -6    8.44    5.74
  -2  -3   6   11.08   13.36
  -2   3   5 1068.65   62.43
   2   3  -5  963.70   67.92
  -2  -3   5 1044.01   70.22
  -2  -3   5  965.00   64.08
   2  -3  -5 1077.04   56.38
  -2  -3   4 1099.98   64.67
   2   3  -4 1114.60   68.37
  -2  -3   4 1230.47   70.75
  -2   3   4 1188.64   62.71
   2  -3  -4 1182.14   55.16
   2  -3  -3 1346.05   42.70
   2   3  -3 1440.48   71.08
  -2   3   3 1332.06   56.33
   2   3  -3 1281.76   68.05
  -2  -3   3 1379.66   70.94
   2   3  -3 1345.17   63.98
   2  -3  -3 1396.11   70.05
  -2  -3   3 1337.18   68.13
  -2  -3   2  570.18   43.30
   2  -3  -2  579.12   31.13
   2  -3  -2  626.66   43.82
  -2   3   2  600.87   44.06
   2   3  -2  558.74   40.65
  -2  -3   2  600.18   44.92
   2   3  -2  613.44   44.75
  -2   3   2  593.80   38.72
   2  -3  -1  112.55   16.34
  -2   3   1  104.93   16.06
  -2  -3   1  115.24   19.30
  -2  -3   1  129.69   22.74
   2   3  -1  128.89   21.43
   2   3  -1  112.54   18.85
  -2   3   1  116.04   18.79
  -2   3   0   56.07   12.95
  -2   3   0   54.04   12.60
  -2  -3   0   64.71   14.90
  -2  -3   0   61.17   17.09
  -2   3   0   64.17    9.87
  -2   3   0   59.14   14.01
   2  -3   0   59.14   14.13
  -2   3  -1 1966.99   82.61
   2  -3   1 1800.82   68.08
   2  -3   1 2022.83   82.32
  -2   3  -1 1899.11   53.89
  -2  -3  -1 1949.14   59.69
  -2   3  -1 1961.25   71.52
  -2  -3  -1 1941.16   83.72
   2  -3   2  702.52   53.18
  -2  -3  -2  605.25   29.08
  -2   3  -2  692.95   44.34
  -2   3  -2  558.55   48.90
  -2  -3  -2  625.09   51.16
   2  -3   2  638.77   42.69
   2  -3   3 1676.71   71.61
  -2   3  -3 1633.88   88.38
  -2  -3  -3 1703.57   86.51
   2  -3   4 1229.16   64.61
   2   3   4 1244.06   32.75
   2  -3   4 1339.91   33.25
  -2  -3  -4 1285.61   80.13
  -2   3  -4 1110.96   79.68
  -2  -3  -5  787.22   66.58
   2   3   5  930.83   29.82
   2  -3   5  993.11   78.35
   2  -3   5  912.61   58.63
   2   3   5 1020.93   75.57
  -2   3  -5  971.93   80.18
   2  -3   5  982.30   39.81
   2   3   6  103.51    9.83
   2  -3   6   98.24   16.27
   2   3   6  110.80   27.45
  -2   3  -6   99.47   30.81
   2  -3   6   82.05   20.37
   2  -3   6  140.27   32.56
  -2  -3  -6  126.60   27.72
   2   3   7 3255.79   53.10
  -2   3  -7 2920.41  154.39
  -2  -3  -7 3632.06  144.34
   2  -3   7 3028.73  116.46
   2   3   7 3479.45  157.34
   2  -3   7 3215.56  100.31
  -2  -3  -7 2886.66  136.37
   2  -3   8   51.22   17.90
   2   3   8   53.93    6.87
   2  -3   8   38.16   13.00
  -2   3  -8   55.00   24.91
  -2  -3  -8   57.59   23.69
  -2  -3  -8  106.36   25.99
  -2  -3  -9  829.00   82.59
   2  -3   9  887.32   67.06
  -2   3  -9  859.01   94.03
   2  -3  10   82.49   21.62
  -2  -3 -10  107.21   32.40
  -2   3 -10  113.19   39.71
  -2  -3 -11   18.99   19.13
  -2   3 -11   36.27   26.44
  -2  -3 -12   67.38   28.38
   2   4 -14  132.99   49.49
   2   4 -13   -4.56   19.71
  -2  -4  13   40.01   23.59
   2   4 -12   73.90   32.62
  -2  -4  12   69.03   29.60
   2  -4 -11   42.01   16.77
  -2  -4  11   57.08   22.56
   2   4 -11   27.17   22.45
  -2  -4  10  874.55   77.82
   2  -4 -10 1116.66   72.08
   2  -4 -10 1203.10   89.72
   2   4 -10  791.39   86.00
   2   4  -9   72.20   28.18
   2  -4  -9  100.27   21.19
   2  -4  -9  116.31   26.80
  -2  -4   9   88.06   25.32
  -2  -4   8 1220.33   96.40
  -2   4   8 1231.36   79.19
  -2  -4   8 1021.43   77.12
   2   4  -8 1021.83   88.05
   2  -4  -8 1068.50   59.97
   2  -4  -8 1134.49   78.49
  -2  -4   7 1254.76   82.16
   2  -4  -7 1375.50   62.19
  -2  -4   7 1619.17  105.21
  -2   4   7 1424.21   82.54
  -2   4   7 1617.42  109.60
   2   4  -7 1197.83   90.88
  -2   4   6  -16.97   13.95
  -2   4   6    7.01    8.83
  -2  -4   6   11.21    9.72
   2   4  -6    3.24   11.64
  -2  -4   6   -0.58   10.61
   2  -4  -6   14.99   12.07
  -2   4   5 1542.10   92.52
   2  -4  -5 1559.10   89.84
  -2  -4   5 1425.35   88.60
  -2   4   5 1520.96   78.96
   2  -4  -5 1541.38   74.82
  -2  -4   5 1365.45   77.88
   2   4  -5 1257.35   83.68
   2  -4  -4    1.95    9.99
  -2   4   4    4.82    9.60
   2  -4  -4   -0.29    4.72
   2   4  -4    0.21   12.17
   2  -4  -4   12.75    8.61
  -2  -4   4   23.12   13.87
  -2  -4   4   -3.77   10.63
   2  -4  -3  544.53   47.76
   2   4  -3  544.73   46.74
   2  -4  -3  443.01   31.78
   2   4  -3  549.48   46.68
  -2   4   3  570.44   47.52
  -2   4   3  488.30   41.31
  -2  -4   3  481.99   44.67
  -2   4   2   38.18   12.93
  -2  -4   2   35.96   15.78
  -2   4   2   39.76   14.96
   2  -4  -2   45.66   11.65
   2   4  -2   45.51   15.70
   2   4  -2   27.93   13.04
   2  -4  -2   52.20   16.81
  -2   4   2   17.88   12.82
   2  -4  -1 2964.00   93.61
  -2   4   1 2745.03   89.39
   2  -4  -1 2750.20   93.86
   2   4  -1 2874.73  101.45
  -2   4   1 2677.86   91.31
  -2   4   1 2825.30   82.28
   2   4  -1 2844.72  102.91
  -2  -4   1 2967.47  103.13
  -2  -4   1 2842.54  106.07
   2  -4   0  596.95   40.24
  -2   4   0  626.57   47.66
   2  -4   0  569.68   43.45
   2  -4   0  573.01   44.79
  -2  -4   0  622.17   43.82
  -2   4   0  563.60   31.12
  -2  -4   0  597.39   50.78
  -2  -4   0  654.94   49.74
   2   4   0  682.94   50.71
  -2   4  -1 1758.35   85.59
   2  -4   1 1695.31   75.66
   2  -4   1 1924.27   88.65
  -2  -4  -1 1838.81   90.50
  -2  -4  -1 1789.91   67.45
  -2   4  -1 1716.71   41.60
  -2   4  -1 1935.64   80.42
  -2   4  -2 1676.05   90.01
  -2   4  -2 1794.28   79.97
  -2  -4  -2 1730.60   60.98
  -2  -4  -2 1647.30   89.06
   2  -4   2 1651.36   77.34
   2  -4   3   21.66   14.00
  -2  -4  -3   54.15   19.38
  -2   4  -3   46.53   19.60
   2  -4   3   51.89   18.37
   2  -4   4  448.09   44.20
   2  -4   4  580.85   60.17
  -2   4  -4  462.64   55.32
  -2  -4  -4  433.67   51.20
   2   4   4  510.20   54.24
   2   4   4  504.80   28.39
   2  -4   5  379.04   42.53
   2  -4   5  426.66   54.08
   2   4   5  334.11   22.47
  -2   4  -5  335.45   49.48
  -2  -4  -5  302.76   45.51
   2   4   5  400.73   50.57
   2  -4   6  953.31   37.68
  -2  -4  -6 1165.43   85.75
   2   4   6 1009.51   40.17
   2  -4   6  923.34   68.35
   2  -4   6  996.35   38.81
   2   4   6 1051.44   86.08
  -2   4  -6  829.54   82.47
   2   4   7 1042.53   38.48
  -2   4  -7  985.70   94.06
   2  -4   7  837.60   42.83
   2  -4   7 1066.24   48.66
   2  -4   7  989.91   72.57
   2   4   8 1112.70   35.93
  -2  -4  -8 1075.32   89.74
   2  -4   8 1112.14   57.00
  -2   4  -8 1017.87  100.14
   2  -4   8  991.77   75.42
   2  -4   9   99.59   26.69
  -2   4  -9   80.55   32.47
  -2  -4  -9   63.57   25.11
   2  -4  10   24.80   15.17
  -2   4 -10  -32.63   26.97
  -2  -4 -10   -6.98   12.18
  -2   4 -11  185.83   52.09
  -2  -4 -11  173.28   42.80
  -2  -4 -12    5.13   12.04
   2   5 -13   13.21   19.76
  -2  -5  12    9.75   11.41
   2   5 -12   43.27   27.73
   2   5 -11   29.27   24.69
  -2  -5  11   -2.35   11.25
   2  -5 -11   15.83   11.64
   2  -5 -10  123.46   26.03
   2   5 -10  122.02   37.50
  -2  -5  10  156.96   35.23
  -2  -5  10  110.81   20.07
  -2   5   9   12.12   10.58
   2   5  -9    9.37   20.95
   2  -5  -9   -7.29    9.53
  -2  -5   9    6.33   13.43
   2  -5  -9    6.95    9.18
   2  -5  -8  267.88   31.88
  -2   5   8  300.10   41.07
  -2  -5   8  246.70   39.10
   2   5  -8  247.28   47.07
   2  -5  -8  300.28   43.39
  -2   5   7  642.36   59.39
   2   5  -7  487.65   62.61
  -2  -5   7  525.97   64.33
  -2  -5   7  524.24   54.25
   2  -5  -7  580.28   57.31
   2  -5  -6 2688.96  116.11
  -2  -5   6 2403.44  110.62
   2  -5  -6 2938.25  137.34
  -2   5   6 2753.47  117.84
  -2  -5   6 2683.95  137.73
   2   5  -6 2567.29  134.72
  -2  -5   5  944.28   78.58
   2  -5  -5  838.73   70.47
  -2   5   5  920.46   66.51
  -2   5   5  905.59   64.07
  -2   5   5  936.65   75.29
   2   5  -5  790.04   71.39
  -2  -5   5  701.59   58.72
   2   5  -4  585.99   59.92
  -2  -5   4  625.57   53.96
   2   5  -4  562.88   55.45
  -2  -5   4  771.99   67.25
   2  -5  -4  586.59   56.88
   2  -5  -4  663.64   44.35
   2   5  -4  711.18   57.33
  -2   5   4  638.47   58.15
  -2   5   4  764.51   58.05
   2   5  -3  419.16   42.94
  -2   5   3  264.87   32.84
  -2   5   3  439.65   44.89
   2   5  -3  379.08   44.36
   2  -5  -3  453.13   37.92
   2  -5  -3  536.56   51.91
  -2   5   3  388.52   41.76
  -2  -5   3  431.91   44.74
   2  -5  -2 1442.90   70.01
   2  -5  -2 1697.91   86.21
  -2   5   2 1336.28   76.39
  -2   5   2 1551.20   74.49
  -2  -5   2 1437.31   81.08
   2   5  -2 1371.81   81.30
   2   5  -2 1536.11   80.75
   2  -5  -1  443.42   41.47
  -2   5   1  428.25   35.61
  -2   5   1  376.23   42.81
  -2  -5   1  403.68   42.03
   2   5  -1  408.59   44.39
  -2   5   1  407.65   39.84
  -2  -5   1  407.94   45.07
   2  -5  -1  410.39   40.45
   2   5  -1  429.41   42.87
  -2   5   0 2740.15  108.75
   2  -5   0 3035.65  114.36
   2  -5   0 2851.95   98.26
  -2  -5   0 2810.05  103.67
   2  -5   0 2650.68  102.84
   2   5   0 2614.36  110.46
  -2   5   0 2641.21   77.02
  -2  -5   0 2821.79  118.41
   2   5   0 2895.34  112.55
  -2   5  -1  286.21   39.15
   2  -5   1  320.47   30.94
  -2  -5  -1  295.01   40.58
   2  -5   1  318.09   37.38
  -2   5  -1  304.61   22.16
   2   5   1  320.05   39.54
  -2   5  -1  350.59   39.05
  -2  -5  -1  323.28   33.56
  -2   5  -2    6.10   16.02
  -2  -5  -2   20.49   18.05
   2   5   2  -13.89   10.59
  -2   5  -2   15.09    4.76
  -2   5  -2   36.32   13.78
  -2  -5  -2   14.05    9.40
   2  -5   2   10.87   12.09
   2  -5   2   28.77   14.60
  -2  -5  -3  187.49   37.80
  -2   5  -3  157.45   33.52
   2  -5   3  207.16   36.66
  -2  -5  -3  254.57   38.68
   2   5   3  210.68   34.45
   2  -5   3  175.75   30.03
   2  -5   4  143.87   28.40
   2   5   4  184.18   35.26
  -2  -5  -4  169.17   36.60
  -2   5  -4  184.35   39.03
  -2  -5  -4  183.97   33.69
   2  -5   4  190.03   36.90
  -2   5  -5   -4.04   18.38
   2  -5   5    5.02   10.94
  -2  -5  -5    6.25   17.48
   2   5   5   -1.63    4.38
   2  -5   6    7.81   14.33
   2   5   6   19.34    6.86
  -2   5  -6   20.82   23.19
   2  -5   7   62.86   22.67
  -2   5  -7   85.77   32.97
   2  -5   7   87.18    9.10
   2  -5   7   81.47    8.82
  -2   5  -8  267.84   55.54
   2  -5   8  257.86   43.21
   2  -5   8  231.33   19.35
  -2   5  -9   77.75   32.61
   2  -5   9   23.01   15.84
  -2  -5  -9   23.97   23.48
  -2   5 -10 1431.02  135.64
  -2  -5 -10 1368.48  114.43
   2  -5  10 1477.22  103.68
  -2  -5 -11   56.24   24.79
   2  -5  11   63.56   24.13
  -2  -5 -12  184.79   47.81
   2   6 -12  145.14   45.27
   2   6 -11  -34.15   23.24
  -2  -6  11   17.17   13.70
   2   6 -10   46.60   22.40
  -2  -6  10   16.33   13.83
   2  -6 -10   33.21   13.83
   2  -6  -9    0.23    6.11
  -2  -6   9    9.27   12.63
   2   6  -9    8.04   17.32
  -2   6   8   50.82   20.04
   2  -6  -8   48.42   20.29
   2   6  -8   52.85   26.61
  -2  -6   8   31.93   16.10
  -2   6   8   49.36   19.03
   2   6  -7 1143.75  101.19
  -2   6   7 1490.67   90.95
  -2   6   7 1436.48   92.77
   2  -6  -7 1392.26   94.82
  -2  -6   7 1175.39   82.61
  -2   6   6  -15.24   12.23
  -2   6   6    9.32   13.12
  -2  -6   6   34.47   15.00
   2  -6  -6    7.38    7.04
   2  -6  -6   20.54   15.43
   2   6  -6   19.58   14.51
   2   6  -5  725.27   73.76
   2  -6  -5  766.01   53.97
  -2  -6   5  782.11   75.93
   2  -6  -5  808.72   74.39
  -2   6   5  896.66   67.64
  -2   6   5  849.64   75.12
   2  -6  -5  780.53   67.32
  -2  -6   5  692.67   61.43
  -2  -6   4  674.59   68.41
   2  -6  -4  609.54   48.78
   2   6  -4  686.45   58.85
  -2   6   4  705.42   59.23
   2  -6  -4  627.55   63.48
  -2   6   4  591.15   59.05
  -2   6   4  589.03   56.35
   2   6  -4  526.36   57.16
  -2  -6   4  601.78   56.32
  -2   6   3   23.65   13.32
   2  -6  -3   26.43   11.67
  -2   6   3   18.37   13.78
  -2   6   3   29.74   13.13
  -2  -6   3    8.30   12.62
   2   6  -3   15.01   11.68
  -2  -6   3   16.25   14.18
   2  -6  -3    7.87   12.80
  -2  -6   3   13.97   16.41
   2   6  -3   14.06   14.86
  -2  -6   2 1239.44   86.96
   2  -6  -2 1265.77   73.78
  -2  -6   2 1178.26   79.18
   2  -6  -2 1310.32   82.52
  -2  -6   2 1131.51   78.76
  -2   6   2 1260.17   72.52
   2   6  -2 1104.66   80.48
  -2   6   2 1055.38   75.92
   2   6  -2 1277.32   78.28
  -2   6   2 1410.65   82.48
  -2  -6   1 1848.03  103.65
   2  -6  -1 1894.35   93.49
  -2   6   1 1588.99   74.59
  -2  -6   1 1732.11   94.08
  -2   6   1 1945.04   96.72
   2   6  -1 1711.32   99.22
  -2  -6   1 1924.57  102.95
   2   6  -1 1735.94   92.33
  -2   6   1 1746.56  100.11
  -2  -6   0 1532.82   92.50
   2  -6   0 1391.34   82.95
  -2   6   0 1634.63   92.35
  -2   6   0 1522.18   65.63
   2   6   0 1490.20   92.14
   2  -6   0 1594.58   81.38
  -2  -6   0 1542.80   95.67
  -2  -6   0 1734.02   98.29
  -2   6   0 1605.02   88.38
   2   6   0 1648.56   92.15
  -2  -6   0 1466.22   82.88
  -2   6  -1  433.47   51.71
  -2   6  -1  493.30   50.25
   2  -6   1  464.72   52.58
   2  -6   1  480.08   42.01
   2  -6   1  383.34   45.23
  -2  -6  -1  439.96   53.28
  -2  -6  -1  471.33   45.16
   2   6   1  488.32   51.72
  -2   6  -1  462.60   32.19
  -2  -6  -1  516.81   55.63
  -2   6  -2  769.29   71.88
  -2  -6  -2  846.30   71.98
  -2   6  -2  869.57   37.03
  -2  -6  -2  824.70   56.02
   2  -6   2  744.56   64.22
   2  -6   2  845.56   51.04
  -2  -6  -2  788.60   72.93
   2  -6   2  894.50   76.43
   2   6   2  882.23   72.55
  -2  -6  -3  153.29   34.76
  -2  -6  -3  221.10   37.98
   2   6   3  240.38   40.64
  -2   6  -3  205.47   40.74
   2  -6   3  248.41   44.51
   2  -6   3  192.28   34.75
  -2   6  -4  369.01   57.03
  -2  -6  -4  391.31   55.84
   2  -6   4  354.33   47.98
  -2   6  -5   -2.37   12.48
   2  -6   5  -23.78   16.61
   2   6   5   -3.18    6.31
  -2  -6  -5   23.64   22.44
  -2   6  -6  278.60   56.00
   2   6   6  369.77   32.89
   2  -6   6  260.06   43.02
   2  -6   7   -4.39   13.45
   2   6   7    4.93    5.06
  -2   6  -7   -8.39   19.08
   2  -6   8   71.45   23.98
  -2   6  -8  167.32   50.24
  -2   6  -9  563.73   85.90
  -2  -6  -9  716.95   81.50
   2  -6   9  663.54   72.53
  -2   6 -10  122.22   47.18
  -2  -6 -10  111.51   35.83
   2  -6  10   72.78   27.06
  -2  -6 -11  486.46   73.30
   2  -6  11  462.86   63.07
   2   7 -11  276.78   61.79
  -2  -7  11  254.52   53.99
  -2  -7  10   80.08   33.60
   2   7 -10   27.66   26.88
  -2  -7  10   62.09   21.15
   2   7  -9  703.83   91.54
  -2  -7   9  546.70   72.95
  -2  -7   9  642.54   65.69
  -2  -7   8   19.59   12.60
   2   7  -8  -21.11   18.58
  -2  -7   7  730.04   80.33
   2   7  -7  719.75   84.78
  -2  -7   7  756.15   68.61
  -2   7   6  322.07   46.06
  -2  -7   6  292.10   43.02
   2   7  -6  296.15   54.13
  -2  -7   6  280.28   49.09
   2   7  -5  119.50   32.97
  -2   7   5  128.42   28.59
  -2  -7   5  125.73   28.62
  -2  -7   5  106.76   31.09
  -2  -7   4  358.37   52.21
   2   7  -4  360.99   44.80
  -2   7   4  315.66   46.82
  -2   7   4  380.12   49.95
  -2  -7   4  344.41   45.96
   2   7  -4  334.43   51.80
  -2   7   4  376.75   46.35
  -2   7   3    2.39    9.48
  -2  -7   3   11.48   14.57
   2   7  -3   -2.40   10.10
   2   7  -3  -12.42   14.26
  -2  -7   3    1.76   15.42
   2  -7  -3    2.55   13.11
  -2   7   3    1.22   15.96
  -2   7   3   15.99   12.86
   2   7  -2  -11.24   18.00
  -2  -7   2   16.40   18.76
  -2   7   2    1.25   11.02
  -2  -7   2   -2.55    9.51
   2  -7  -2    5.23    7.07
  -2   7   2    5.87   17.65
   2   7  -2    6.97   10.03
   2  -7  -2    3.46   11.11
  -2  -7   2    9.38   14.38
  -2   7   2   -7.01    9.86
   2  -7  -1  287.56   40.57
  -2   7   1  261.20   43.48
   2   7  -1  227.08   40.57
   2  -7  -1  283.66   41.51
  -2  -7   1  268.10   43.32
  -2  -7   1  284.60   44.84
  -2  -7   1  196.93   35.49
  -2   7   1  293.80   35.62
  -2   7   1  336.53   44.29
   2   7  -1  256.63   38.50
  -2  -7   0 1099.54   85.43
   2  -7   0 1164.81   85.31
   2  -7   0 1034.65   71.58
  -2   7   0 1138.28   80.30
  -2   7   0 1101.39   81.76
  -2  -7   0  968.65   73.32
   2  -7   0  826.99   70.46
   2   7   0  960.68   81.36
  -2  -7   0  889.88   77.83
  -2   7   0  974.94   57.98
  -2   7   0  994.22   84.09
   2   7   0 1008.11   76.91
  -2   7  -1  962.08   82.09
  -2  -7  -1 1293.13   92.85
   2  -7   1 1223.72   90.77
   2  -7   1 1044.54   80.48
  -2   7  -1 1235.94   85.23
  -2  -7  -1 1279.47   90.58
  -2  -7  -1 1153.06   76.99
  -2  -7  -1 1054.60   87.79
   2   7   1 1137.15   84.19
  -2   7  -1 1093.71   56.05
   2  -7   1 1151.67   71.77
  -2  -7  -2    5.06   14.36
  -2  -7  -2   -9.13   12.29
   2   7   2   10.16    6.34
  -2   7  -2   12.51   21.88
   2  -7   2    7.43   11.87
  -2   7  -2    6.25    6.04
   2  -7   2   12.84    8.90
   2  -7   2   21.73   17.33
   2  -7   3  963.75   56.07
   2  -7   3  798.39   74.63
  -2  -7  -3  822.78   83.33
  -2   7  -3  877.20   86.42
   2  -7   4   97.13   30.12
  -2  -7  -4   99.02   34.45
  -2   7  -4   54.26   29.00
  -2  -7  -5  805.06   88.03
  -2   7  -5  773.89   88.97
   2  -7   5  677.51   71.46
  -2   7  -6  606.18   82.30
   2   7   6  750.26   52.57
   2  -7   6  562.05   67.40
  -2   7  -7  740.74   95.20
   2  -7   7  731.72   77.80
   2  -7   8  267.46   49.88
  -2   7  -8  201.02   52.02
   2  -7   9  361.65   58.22
  -2   7  -9  466.32   81.62
   2  -7  10  -24.95   17.99
  -2  -7 -10   -4.08   21.89
   2  -7  11  -41.31   20.70
  -2  -7 -11   29.26   22.37
  -2  -8  10  322.35   60.66
   2   8 -10  268.47   61.11
  -2  -8   9   91.03   26.90
   2   8  -9  112.11   42.68
  -2  -8   9   92.41   36.63
   2   8  -8  697.88   91.73
  -2  -8   8  529.06   59.60
  -2  -8   8  530.18   73.98
  -2  -8   7   21.70   19.25
   2   8  -7   64.19   31.12
   2   8  -7   -5.07   18.89
   2  -8  -7   35.57   14.43
  -2  -8   7   55.28   23.35
   2  -8  -6  382.34   47.21
   2   8  -6  300.32   54.42
  -2  -8   6  323.82   54.90
  -2  -8   6  310.03   45.58
   2  -8  -5  917.35   73.33
  -2  -8   5  849.84   87.22
  -2  -8   5  867.81   75.76
   2   8  -5  897.86   89.96
   2  -8  -4  438.54   50.97
   2   8  -4  438.47   52.55
  -2  -8   4  428.49   59.94
  -2   8   4  402.94   55.62
  -2  -8   4  421.20   54.11
   2   8  -4  344.01   56.61
   2   8  -3 3156.08  139.90
   2  -8  -3 3148.58  138.68
  -2  -8   3 2659.24  144.29
  -2   8   3 2852.45  147.22
  -2   8   3 3072.20  139.62
  -2  -8   3 2826.74  138.88
   2   8  -3 2937.62  157.17
   2  -8  -2  426.86   52.42
   2  -8  -2  427.94   55.85
   2   8  -2  447.51   53.31
  -2  -8   2  350.20   50.62
  -2   8   2  394.54   47.52
   2   8  -2  409.66   60.70
  -2   8   2  400.18   57.47
  -2  -8   2  310.47   49.07
  -2   8   1  254.35   46.76
  -2  -8   1  223.10   42.18
   2  -8  -1  328.08   48.07
   2  -8  -1  307.81   45.67
   2   8  -1  265.40   42.11
   2   8  -1  218.06   44.51
  -2  -8   1  211.70   39.69
  -2   8   1  228.69   34.42
   2   8   0   -3.62   15.70
  -2   8   0    1.07    6.60
  -2  -8   0    7.88   13.81
   2   8   0   -7.51   11.97
  -2   8   0   12.09   23.65
   2  -8   0  -30.77   16.31
  -2  -8   0   21.63   21.16
   2  -8   0   25.85   14.78
   2  -8   0  -12.00   13.98
  -2   8  -1  336.72   56.37
  -2   8  -1  248.39   46.51
  -2  -8  -1  273.98   41.93
  -2  -8  -1  254.17   47.32
   2  -8   1  299.39   48.17
  -2   8  -1  321.70   34.13
   2  -8   1  366.61   44.86
  -2  -8  -2  202.54   44.25
   2  -8   2  220.75   42.28
   2  -8   2  227.51   33.67
  -2   8  -2  189.90   43.40
  -2   8  -2  207.46   24.88
  -2  -8  -2  224.27   37.33
   2  -8   3  836.34   58.38
  -2   8  -3  783.08   86.91
   2  -8   3  836.61   81.65
  -2  -8  -3  859.92   90.93
   2  -8   4   46.37   26.05
  -2  -8  -4   48.78   27.07
  -2   8  -4   44.82   24.94
  -2  -8  -5   22.29   22.31
  -2   8  -5   83.05   32.39
   2  -8   5   24.67   21.84
  -2   8  -6  172.50   48.20
   2  -8   6  156.82   39.78
   2  -8   7   12.26   18.85
  -2   8  -7   79.07   35.50
   2  -8   8  391.09   62.20
  -2   8  -8  416.27   78.55
   2  -8   9   14.09   17.36
   2  -8  10   41.23   25.33
  -2  -8 -10   25.46   23.73
   2   9  -8  139.76   44.35
   2   9  -8  134.99   42.03
  -2  -9   8  198.87   51.12
  -2  -9   7  635.55   83.05
   2   9  -7  743.18   90.19
  -2  -9   7  625.98   66.97
  -2  -9   6  259.89   52.88
   2   9  -6  239.22   53.13
  -2  -9   6  329.92   49.61
  -2  -9   5  883.93   92.93
   2  -9  -5  927.65   79.79
  -2  -9   5  834.42   78.19
   2   9  -5  913.81   96.51
  -2  -9   4 2307.77  145.52
   2  -9  -4 2272.00  125.38
   2   9  -4 2355.86  126.04
   2   9  -4 2361.93  152.34
  -2  -9   4 2190.92  128.20
  -2  -9   3   35.53   23.16
   2   9  -3   71.07   29.70
  -2   9   3   54.85   29.85
  -2  -9   3   83.33   27.95
   2  -9  -3   61.37   21.54
   2   9  -3   70.81   25.15
   2  -9  -2 1526.85  105.33
  -2  -9   2 1408.41  105.89
   2   9  -2 1544.48  121.75
  -2   9   2 1554.86  118.64
  -2   9   2 1587.81  100.10
  -2  -9   2 1541.46  113.44
  -2  -9   1   34.71   20.56
  -2   9   1  -15.11   19.11
  -2   9   1    8.90   12.79
  -2  -9   1   40.48   21.56
   2   9  -1   21.61   24.17
  -2  -9   0  218.41   41.04
   2   9   0  227.01   48.40
  -2   9   0  307.43   55.89
  -2  -9   0  213.25   45.50
   2  -9   0  281.43   44.51
  -2   9   0  266.90   36.31
  -2  -9  -1   18.50   17.47
  -2   9  -1   72.11   33.68
  -2  -9  -1   52.48   26.34
  -2   9  -1   69.91   18.62
   2  -9   1   26.16   16.33
   2  -9   1   58.73   23.77
  -2  -9  -2  700.61   69.38
  -2   9  -2  692.37   86.65
   2  -9   2  722.82   80.04
   2  -9   2  729.52   63.68
  -2  -9  -2  632.38   80.76
  -2   9  -2  724.90   83.56
   2  -9   3   10.80    9.20
  -2   9  -3    9.61   19.89
   2  -9   3   17.35   19.40
  -2  -9  -3  -20.47   25.17
  -2   9  -4  358.88   62.47
  -2  -9  -4  413.05   69.86
   2  -9   4  342.56   57.77
   2  -9   5  357.35   61.82
  -2   9  -5  399.60   69.42
   2  -9   6   19.23   23.33
  -2   9  -6  -33.85   29.33
   2  -9   7   28.57   18.83
  -2   9  -7   24.98   27.00
   2  -9   8   65.31   28.27
   2  10  -8  172.89   48.64
   2  10  -7   17.74   20.97
  -2 -10   6  672.20   86.37
  -2 -10   6  699.26   73.81
   2  10  -6  719.38   94.47
  -2 -10   5   16.54   19.74
  -2 -10   5   19.57   19.11
   2  10  -5   42.46   26.21
  -2 -10   4  -12.09   20.77
  -2 -10   4  -28.31   19.67
  -2 -10   3   70.89   29.42
   2  10  -3  139.60   45.18
  -2  10   3   97.32   33.49
  -2 -10   3   97.39   31.11
  -2  10   2  305.38   57.94
  -2 -10   2  246.29   50.15
   2  10  -2  330.07   62.57
  -2 -10   2  289.04   53.83
   2  10  -1   20.61   21.57
  -2  10   1   53.55   28.32
  -2 -10   1   14.04   16.24
  -2  10   1   11.90   12.64
  -2 -10   1   28.93   24.06
  -2 -10   0  250.25   48.61
  -2  10   0  276.39   57.21
  -2 -10   0  209.57   46.54
  -2 -10  -1   52.74   26.90
  -2  10  -1   60.80   30.56
   2 -10   1   15.24   18.58
  -2 -10  -1   37.57   20.29
  -2 -10  -2  168.11   48.16
  -2 -10  -2  113.27   32.27
   2 -10   2  163.11   41.98
  -2  10  -2  108.23   37.69
   2 -10   3  -14.58   15.29
  -2  10  -3   -8.70   25.68
  -2  10  -3   32.22   21.33
  -2 -10  -3   14.36   13.27
  -2  10  -4  988.77  111.28
  -2 -10  -4  913.30  108.64
   2 -10   4  811.74   92.61
   2 -10   5   81.96   32.61
  -2  10  -5   94.98   43.43
   2 -10   6  527.24   77.88
   2  11  -5   31.17   22.19
  -2 -11   4  137.24   44.46
   2  11  -4  174.99   51.97
  -2 -11   4  158.91   40.12
   2  11  -3  466.39   77.34
  -2 -11   3  319.48   56.93
  -2  11   3  348.20   65.61
  -2 -11   3  377.81   65.63
  -2 -11   2  160.07   43.88
  -2 -11   2  175.54   43.53
   2  11  -2   93.03   35.99
  -2  11   2  157.34   46.17
  -2 -11   1  527.41   74.90
  -2 -11   1  494.65   73.09
   2  11  -1  470.55   78.03
  -2  11   1  556.53   84.71
  -2 -11   0  185.58   44.12
  -2  11   0  119.94   43.79
  -2 -11   0  122.06   38.07
  -2 -11  -1   39.66   29.09
  -2 -11  -1   62.34   28.49
  -2  11  -1   33.47   30.35
  -2 -11  -2    1.30   15.30
  -2  11  -2   39.00   27.43
   2 -11   2   44.42   25.09
  -2 -11  -3  120.93   42.21
  -2 -12   2   19.62   18.18
  -2 -12   1  162.19   44.13
  -2 -12   0  -28.59   18.48
  -2 -12   0  -50.55   29.39
  -2 -12  -1   46.85   27.70
  -2 -12  -1   72.43   34.88
  -2 -12  -2   30.54   26.52
   3   0 -14  399.91   71.97
   3   0 -13  -13.70   17.10
   3   0 -13   30.81   18.84
   3   0 -12 1699.65  107.61
   3   0 -12 1855.84  134.78
  -3   0  12 1820.02  116.61
  -3   0  11   -3.86   11.27
   3   0 -11   19.47   13.98
   3   0 -11    6.69   18.24
   3   0 -10  471.80   61.89
  -3   0  10  444.89   52.89
   3   0 -10  481.00   51.07
   3   0  -9   11.61   13.63
  -3   0   9    0.59    6.94
   3   0  -9  -19.81   17.61
  -3   0   9  -17.89   14.76
  -3   0   8 1676.89   93.58
   3   0  -8 1713.05  102.94
  -3   0   8 1726.79   78.88
   3   0  -8 1706.25   81.39
   3   0  -7   -6.06    8.40
  -3   0   7    1.97    6.08
   3   0  -6 9100.20  150.23
   3   0  -6 8860.97  205.12
  -3   0   6 8985.01  148.52
  -3   0   5    2.89    5.86
   3   0  -5    0.28    4.88
  -3   0   4  256.62   20.37
  -3   0   3    2.32    4.34
  -3   0   2  235.45   24.06
  -3   0   2  258.45   28.87
   3   0  -2  217.73   24.11
  -3   0   1    8.15    6.12
   3   0  -1    3.45    6.47
  -3   0   1   21.78   11.70
   3   0  -1    3.87    7.43
   3   0   0 1303.72   55.48
  -3   0   0 1185.69   43.61
  -3   0   0 1259.00   54.09
   3   0   1    0.39    5.97
  -3   0  -1    0.12    7.23
  -3   0  -1    2.24    4.07
  -3   0  -2  593.96   23.86
  -3   0  -2  498.06   42.95
  -3   0  -2  614.38   39.26
   3   0   2  606.32   39.77
   3   0   3   -8.52    8.53
  -3   0  -3   -1.24    8.47
  -3   0  -3   -7.03   12.37
  -3   0  -4 6088.76  174.29
  -3   0  -4 6090.86  140.12
   3   0   5    3.55    7.94
  -3   0  -5  -12.74   13.66
  -3   0  -6 1013.32   82.38
  -3   0  -6 1145.85   58.35
   3   0   7    1.10    3.57
   3   0   7   23.82   13.16
  -3   0  -7   19.63   19.94
  -3   0  -7  -13.35    8.79
   3   0   8  740.14   31.24
  -3   0  -8  800.11   84.53
  -3   0  -8  936.36   53.64
   3   0   8  777.57   69.77
  -3   0  -8  845.85   54.56
   3   0   9    5.28    4.80
  -3   0  -9    4.67    7.82
  -3   0  -9   -5.92   22.02
  -3   0 -10 2043.67  148.80
  -3   0 -11  -21.19   16.92
   3  -1 -14  226.35   52.00
   3   1 -14  304.00   63.03
   3   1 -13  164.92   38.77
   3  -1 -13  167.45   42.18
  -3  -1  13  235.65   40.85
   3   1 -13  215.65   51.80
  -3  -1  12   44.84   21.99
   3   1 -12   30.09   18.06
   3  -1 -12   51.86   19.28
  -3   1  12   74.05   25.73
   3  -1 -12   55.07   24.36
   3   1 -12   50.68   30.42
  -3   1  11  187.89   39.54
   3  -1 -11  194.54   33.68
   3  -1 -11  187.16   42.43
   3   1 -11  187.28   37.54
   3   1 -11  172.84   42.83
  -3  -1  11  188.97   35.66
  -3  -1  11  185.57   34.50
   3  -1 -10  150.23   36.88
   3   1 -10  159.04   32.53
   3  -1 -10  122.58   25.49
  -3  -1  10  154.21   29.51
   3   1 -10  133.20   35.76
  -3  -1  10  157.48   32.25
  -3   1  10  184.33   36.60
   3   1  -9   39.03   22.32
   3  -1  -9   28.87   19.87
   3   1  -9    9.35   10.27
  -3  -1   9   40.61   17.47
   3  -1  -9   22.66   12.55
  -3  -1   9   36.87   15.34
  -3   1   9   20.01   14.89
   3   1  -8    3.65   13.90
   3  -1  -8    7.46   15.02
  -3  -1   8    1.57    7.26
   3   1  -8    2.92   10.74
   3  -1  -8    4.73    8.33
  -3   1   8   13.52   15.59
   3  -1  -7 2463.42  114.52
   3   1  -7 2477.19   98.77
   3   1  -7 2405.44  117.78
  -3  -1   7 2675.09  102.13
   3  -1  -7 2511.37   78.33
  -3   1   7 2466.65  111.52
  -3  -1   6  813.42   52.08
   3  -1  -6  784.80   37.33
   3   1  -6  808.74   51.96
   3  -1  -6  848.20   63.75
   3  -1  -5 2305.12   48.39
   3   1  -5 2269.64   78.69
  -3  -1   5 2181.17   78.41
  -3   1   5 2238.17   46.37
  -3   1   5 2393.44   93.62
   3  -1  -5 2281.51   96.23
   3  -1  -5 2417.53   48.72
  -3  -1   4 5156.80  111.39
  -3   1   4 5291.20  130.96
   3   1  -4 5112.40   75.53
  -3  -1   3 1134.00   48.34
  -3   1   3 1118.28   56.19
  -3  -1   3 1249.30   67.42
  -3   1   2 4162.76   64.74
   3   1  -2 4319.65  103.69
  -3   1   2 3885.92   99.74
  -3  -1   2 3832.58   70.29
  -3  -1   2 4162.51  115.59
  -3   1   1   30.58    9.03
   3   1  -1   30.20    9.64
  -3  -1   1   55.04   15.29
  -3   1   1   29.67    9.83
   3   1  -1   37.91   12.18
  -3   1   1   25.23    8.13
  -3   1   0 4726.25  104.67
   3   1   0 4744.45   82.53
  -3  -1   0 4810.01  116.70
  -3   1   0 4756.59   94.18
   3  -1   1  902.19   39.96
  -3   1  -1  835.74   37.46
  -3   1  -1  853.57   51.21
  -3  -1  -1  882.81   51.08
  -3   1  -1  796.08   36.42
   3   1   1  924.22   51.90
  -3   1  -2 4450.93  127.90
  -3   1  -2 4298.36   83.03
  -3   1  -2 4130.42   85.35
  -3  -1  -2 4425.13  117.24
   3   1   2 4793.25  122.89
   3  -1   2 4594.19   93.26
  -3   1  -3 1721.23   59.34
  -3   1  -3 1722.15   87.96
  -3  -1  -3 1725.65   77.42
   3   1   3 1945.71   83.16
   3  -1   3 1885.58   64.57
   3  -1   4 1049.06   41.64
  -3  -1  -4 1108.28   74.41
  -3   1  -4 1070.95   74.88
  -3  -1  -4 1119.60   67.24
   3   1   4 1270.32   71.63
   3  -1   4 1212.60   57.55
  -3  -1  -5  847.77   70.00
  -3   1  -5  950.68   76.98
  -3  -1  -5  889.27   63.90
   3  -1   5  904.03   54.67
   3  -1   5  906.21   41.07
  -3   1  -6  171.15   36.89
   3   1   6  215.21   35.74
   3  -1   6  201.54   21.05
  -3  -1  -6  232.46   14.56
  -3  -1  -6  202.22   38.45
   3  -1   6  220.98   30.49
  -3   1  -6  193.62   19.62
  -3  -1  -7   22.26   11.18
   3   1   7   60.25   20.30
  -3   1  -7   48.06   24.06
  -3  -1  -7   21.92    6.03
  -3  -1  -7    3.97   15.31
  -3   1  -7   21.37    7.98
   3  -1   7   21.59    8.47
   3  -1   8   72.69   14.94
  -3  -1  -8   71.69   11.80
  -3   1  -8   66.17   30.20
  -3  -1  -8   50.58   22.34
   3   1   8   78.13   23.01
   3  -1   8  117.93   24.93
  -3  -1  -8   72.03   19.88
  -3   1  -9  403.39   64.62
  -3  -1  -9  349.95   41.41
  -3  -1  -9  359.04   59.54
   3  -1   9  366.91   46.90
   3  -1   9  381.23   31.76
  -3   1 -10   -4.87   15.48
  -3  -1 -10   -6.55   15.66
  -3   1 -11  424.68   72.30
  -3  -1 -11  368.35   67.26
   3   2 -14   87.77   31.56
   3   2 -14  153.39   46.08
   3   2 -13   10.66   17.28
   3  -2 -13    5.79   14.71
   3   2 -13   19.92   15.24
   3  -2 -12   -0.64    7.88
   3   2 -12   15.03   22.25
   3  -2 -12  -14.27   15.27
   3   2 -12    2.34   16.87
  -3  -2  12   -8.81   12.09
  -3   2  11   13.17   16.72
   3  -2 -11   11.23   16.48
   3   2 -11    5.49   16.49
   3  -2 -11  -21.69   12.79
   3   2 -11  -22.61   19.38
  -3  -2  11    3.85   14.59
   3   2 -10  550.75   62.38
   3  -2 -10  621.70   51.15
  -3  -2  10  644.30   65.28
  -3   2  10  639.97   70.85
   3  -2 -10  602.51   68.22
  -3  -2  10  712.62   62.46
  -3   2   9   71.77   25.76
   3   2  -9   77.31   23.91
   3  -2  -9   90.67   19.08
   3  -2  -9  122.13   30.94
  -3  -2   9  105.27   26.32
   3   2  -8  712.72   63.08
  -3  -2   8  824.87   66.40
  -3   2   8  676.18   65.02
   3  -2  -8  660.43   42.22
   3  -2  -8  695.62   64.43
   3   2  -7    8.47   12.61
   3  -2  -7    8.54    5.32
  -3  -2   7   23.07   14.15
   3  -2  -7    9.32   13.99
  -3   2   7   27.99   18.22
   3  -2  -6  118.17   12.42
  -3   2   6  157.35   26.46
   3  -2  -6  105.22   23.78
   3   2  -6  148.11   26.08
  -3  -2   6  153.77   26.38
   3  -2  -6  123.04   16.47
   3  -2  -5 1755.51   84.50
  -3  -2   5 1807.59   92.42
  -3   2   5 1999.29   87.40
   3   2  -5 1906.53   82.56
   3  -2  -5 1847.07   55.35
  -3  -2   5 1932.92   84.02
  -3  -2   4 1264.42   64.18
  -3  -2   4 1297.68   74.68
  -3   2   4 1337.54   68.64
   3   2  -4 1121.47   47.90
  -3  -2   3 2337.39   95.23
  -3  -2   3 2396.31   82.50
  -3   2   3 2482.31   88.77
   3   2  -3 2293.64   66.15
  -3   2   3 2374.69   57.88
  -3   2   2 2122.79   51.36
  -3  -2   2 2100.84   64.98
  -3   2   2 2145.05   78.15
  -3  -2   2 2209.30   89.38
  -3   2   1  434.54   29.93
   3  -2  -1  446.39   28.11
  -3  -2   1  424.26   31.60
  -3  -2   1  487.02   42.10
  -3   2   0 1927.19   72.71
   3  -2   0 1942.79   68.89
  -3   2   0 1938.08   56.41
  -3   2   0 1890.81   66.29
  -3  -2   0 1929.63   82.16
   3   2   0 2093.27   83.09
  -3   2  -1 2937.94  100.40
  -3  -2  -1 2856.37  102.19
  -3   2  -1 2831.97   55.84
   3   2   1 3057.04  102.80
   3  -2   1 3114.09   99.12
  -3   2  -1 2861.56   80.52
  -3  -2  -2  369.29   16.34
   3  -2   2  360.35   20.32
  -3   2  -2  368.56   40.71
   3  -2   2  378.70   38.74
  -3   2  -2  382.92   30.14
  -3   2  -2  324.15   17.97
  -3  -2  -2  350.11   37.99
   3   2   2  392.48   39.02
  -3   2  -3 1042.36   72.25
   3  -2   3 1063.44   49.80
  -3   2  -3 1154.60   53.98
  -3  -2  -3  991.63   65.11
   3  -2   3 1121.09   39.01
   3  -2   4   37.00    8.96
  -3   2  -4   22.29   17.18
  -3  -2  -4   21.75   12.74
   3  -2   4   34.54   10.47
   3  -2   5    1.17    6.84
  -3  -2  -5   -1.61   13.31
   3   2   5    2.00   11.30
   3  -2   5    7.70    4.71
  -3   2  -5   -6.19   15.63
   3  -2   5   -0.86    9.65
  -3   2  -5   17.61    4.22
  -3   2  -6  567.34   66.02
   3  -2   6  650.94   44.43
   3   2   6  725.57   66.99
   3  -2   6  694.96   46.90
  -3  -2  -6  624.61   64.32
   3  -2   7    2.30    7.08
   3   2   7   -6.29    7.69
  -3  -2  -7   -9.44    9.71
  -3   2  -7   -6.90   17.34
  -3  -2  -7   13.98   18.73
   3  -2   7    8.26    7.76
  -3   2  -8  629.53   78.92
  -3  -2  -8  645.33   59.71
  -3  -2  -8  570.10   69.94
   3  -2   8  601.21   45.93
   3  -2   9   -5.84    7.88
   3  -2   9   -3.34    5.30
  -3   2  -9   -2.20   22.48
  -3  -2  -9   36.32   23.78
  -3  -2  -9   28.60   13.89
  -3   2 -10   -6.22   16.93
  -3  -2 -10    6.85   15.59
  -3   2 -11  302.47   63.32
  -3  -2 -11  240.59   55.15
   3   3 -14   94.21   35.58
   3   3 -14   20.78   19.50
   3   3 -13   -8.83   21.30
   3   3 -13   -7.51   15.43
   3   3 -12   21.67   20.21
  -3  -3  12   37.20   17.45
   3   3 -11   33.13   20.16
   3  -3 -11   19.03   11.30
  -3  -3  11  -10.83   11.99
  -3   3  10   70.45   27.99
   3   3 -10   66.11   26.52
   3  -3 -10   43.27   16.28
   3  -3 -10   72.96   17.15
  -3  -3   9 1183.14   90.82
   3   3  -9 1017.13   84.88
   3  -3  -9 1113.20   57.89
  -3   3   9 1064.30   90.40
   3   3  -8  141.48   31.53
  -3   3   8  156.43   36.97
   3  -3  -8  162.36   19.96
  -3  -3   8  207.78   37.43
  -3  -3   8  154.76   33.18
   3  -3  -8  215.21   29.80
  -3  -3   7  570.49   58.32
   3   3  -7  587.21   58.57
  -3  -3   7  716.68   64.01
   3  -3  -7  580.81   31.38
  -3   3   7  678.03   58.52
  -3   3   7  620.14   63.76
   3  -3  -7  616.21   44.94
   3  -3  -6  123.84   11.71
   3   3  -6  119.17   26.02
  -3  -3   6  125.03   26.54
  -3  -3   6  117.53   27.54
  -3   3   6  151.43   27.17
   3  -3  -6  130.10   19.94
  -3   3   6  160.01   32.04
  -3  -3   5  183.21   29.75
   3   3  -5  163.15   28.17
  -3   3   5  200.51   29.70
  -3  -3   5  132.13   27.90
   3  -3  -5  169.18   21.22
  -3  -3   4  849.96   59.16
  -3   3   4  783.84   41.86
  -3   3   4  840.54   57.16
   3   3  -4  709.14   46.92
  -3  -3   4  866.48   63.37
  -3   3   3 2877.48  102.35
  -3  -3   3 2860.32  102.74
   3  -3  -3 2766.66   54.42
  -3  -3   3 2750.45  108.35
  -3   3   3 2640.92  102.30
   3   3  -3 2649.03   86.97
  -3   3   3 2683.45   78.96
   3   3  -2  352.23   38.03
  -3   3   2  329.83   24.72
   3  -3  -2  323.17   23.99
  -3   3   2  293.73   33.80
   3   3  -2  273.64   29.27
  -3  -3   2  354.77   39.72
  -3  -3   2  330.50   31.05
  -3   3   1   91.08   17.04
  -3  -3   1   64.79   14.74
  -3  -3   1   76.90   20.73
  -3   3   1   71.37   15.06
   3  -3  -1   70.12   13.85
  -3   3   1   62.52   16.45
  -3   3   0   77.29   16.10
  -3  -3   0   68.21   16.61
  -3  -3   0   46.93   16.26
  -3   3   0   62.62   15.97
   3  -3   0   62.62   14.69
  -3   3   0   85.24   15.82
   3  -3   1 1749.69   79.99
  -3   3  -1 1694.61   70.42
  -3   3  -1 1629.83   57.73
  -3  -3  -1 1575.11   84.01
  -3   3  -1 1625.39   81.03
  -3   3  -1 1617.09   34.17
  -3   3  -2  754.22   48.01
  -3   3  -2  760.73   60.67
  -3  -3  -2  756.71   31.85
  -3   3  -2  750.64   34.14
  -3  -3  -2  692.13   57.61
   3  -3   2  670.98   44.63
  -3   3  -3   45.59   19.16
  -3   3  -3   57.33   14.81
  -3  -3  -3   47.21   21.54
  -3   3  -3   67.59    8.33
   3  -3   3   91.28   23.74
   3  -3   3   55.01   15.07
   3   3   4    5.32   10.05
  -3  -3  -4    7.31   11.19
   3  -3   4    2.91    9.29
  -3   3  -4   -0.88   14.77
   3  -3   4    1.20    6.71
  -3  -3  -5  215.10   38.44
   3  -3   5  328.87   47.58
  -3   3  -5  230.46   41.85
   3  -3   5  280.28   32.47
   3   3   5  309.51   44.06
   3  -3   5  290.95   19.91
   3  -3   6   67.97   17.88
   3  -3   6   68.12   12.61
   3   3   6   61.61   23.63
  -3   3  -6   42.59   23.28
  -3   3  -7  674.29   79.46
  -3  -3  -7  607.59   68.65
   3  -3   7  607.90   51.10
   3  -3   7  651.75   43.29
   3  -3   8  -14.24    6.89
   3  -3   8    4.13    7.41
  -3  -3  -8   15.25   18.47
  -3   3  -8    3.58   17.88
   3  -3   9   90.99   20.85
  -3   3  -9  100.87   38.09
  -3  -3  -9  115.03   36.13
  -3   3 -10   -6.34   24.20
  -3  -3 -10   -3.87   19.45
  -3  -3 -11    1.50   14.95
   3   4 -14  157.02   46.19
  -3  -4  13   30.20   22.87
   3   4 -13   39.38   25.00
   3   4 -12   93.50   31.56
  -3  -4  12   75.01   27.20
   3  -4 -11   79.05   19.96
   3   4 -11   71.54   28.91
  -3  -4  11   47.28   16.73
  -3  -4  11   43.60   22.46
   3  -4 -11  121.76   29.60
  -3  -4  10  340.44   51.40
   3  -4 -10  456.21   40.53
   3   4 -10  356.64   56.08
   3  -4 -10  479.53   52.67
   3  -4  -9   99.93   22.77
   3   4  -9   82.79   29.87
   3  -4  -9   97.13   17.44
  -3  -4   9   84.56   27.27
  -3  -4   8 1844.12  110.17
   3   4  -8 1847.16  114.89
  -3  -4   8 2225.14  127.30
   3  -4  -8 2022.05   68.00
  -3   4   8 2130.20  111.76
  -3   4   8 2077.07  127.38
  -3   4   7   -2.69   19.04
   3  -4  -7  -21.07   11.24
  -3  -4   7    7.61   11.62
   3   4  -7    6.81   11.62
   3  -4  -7    2.68    4.74
  -3  -4   7    5.08   13.61
  -3   4   7   -0.70    9.47
  -3  -4   6  349.27   45.39
   3   4  -6  370.68   47.58
   3  -4  -6  399.67   24.57
   3  -4  -6  351.69   21.77
  -3   4   6  379.76   50.74
  -3   4   6  463.23   48.45
  -3  -4   6  500.09   54.99
   3  -4  -6  416.47   39.48
  -3  -4   5  774.66   64.53
   3  -4  -5  706.49   32.12
  -3  -4   5  659.37   60.06
   3   4  -5  655.99   53.30
  -3   4   5  832.03   63.22
   3  -4  -4  556.31   29.84
  -3  -4   4  567.07   54.16
  -3   4   4  613.46   52.28
  -3   4   4  551.19   42.46
   3   4  -4  470.52   43.83
  -3  -4   4  575.43   54.18
   3   4  -3   33.92   16.52
  -3  -4   3   32.82   15.25
  -3   4   3    8.21    8.89
  -3   4   3   19.90   15.33
  -3  -4   3    3.36   13.38
   3  -4  -3   16.51    7.29
   3   4  -3   -2.71    8.70
  -3  -4   2  836.34   60.09
  -3   4   2  764.17   44.15
   3  -4  -2  793.44   44.93
  -3   4   2  736.88   54.51
   3   4  -2  767.05   54.67
  -3  -4   2  805.48   61.95
  -3  -4   2  787.20   54.24
   3   4  -2  809.29   60.36
  -3   4   1  760.96   50.02
   3  -4  -1  806.90   50.38
  -3   4   1  783.50   51.75
  -3  -4   1  788.19   61.93
  -3  -4   1  793.59   56.21
   3   4  -1  886.82   62.51
  -3   4   0  548.19   46.94
   3  -4   0  572.16   46.42
  -3   4   0  539.87   40.23
  -3   4   0  533.59   29.99
  -3  -4   0  551.93   49.18
  -3  -4   0  537.87   52.15
  -3   4   0  618.79   47.63
  -3   4  -1   48.99   12.86
  -3  -4  -1   50.00   12.82
  -3   4  -1   49.88    6.37
  -3  -4  -1   57.32   21.55
  -3   4  -1   53.92   18.25
  -3  -4  -1   33.27   13.79
  -3   4  -1   55.33   15.29
  -3   4  -2  208.01   28.78
   3  -4   2  161.80   25.72
  -3  -4  -2  208.56   35.59
  -3   4  -2  142.44   29.68
  -3   4  -2  143.16   16.42
  -3  -4  -2  186.04   20.35
  -3   4  -3  625.46   62.91
   3  -4   3  488.17   44.29
   3  -4   3  521.40   54.80
  -3   4  -3  632.90   51.18
  -3  -4  -3  467.56   53.34
   3   4   3  580.48   56.91
   3  -4   4  453.03   54.39
  -3  -4  -4  363.42   49.63
  -3   4  -4  415.81   54.30
   3   4   4  456.46   53.29
   3  -4   4  404.09   41.89
   3  -4   5   10.03    9.32
   3   4   5    7.01    6.88
  -3  -4  -5    8.97   14.14
  -3   4  -5   -8.73   16.61
   3  -4   6  919.53   67.16
  -3   4  -6  932.12   91.69
  -3  -4  -6  921.06   84.74
   3  -4   7   13.69   10.73
   3  -4   7   36.24    6.98
   3  -4   7   29.10    7.02
  -3  -4  -8  782.58   82.90
  -3   4  -8  677.30   86.31
   3  -4   8  762.10   64.53
  -3   4  -9  246.52   54.36
  -3  -4  -9  295.18   54.75
   3  -4   9  277.87   40.55
   3  -4  10  138.99   29.54
  -3   4 -10  141.20   43.23
  -3  -4 -10  116.47   38.85
  -3  -4 -11    2.32   13.68
   3   5 -13  148.53   45.31
  -3  -5  12  453.96   64.24
   3   5 -12  545.95   79.67
   3   5 -11   58.32   29.59
  -3  -5  11   64.39   26.63
   3  -5 -10  110.97   27.00
   3  -5 -10   86.56   19.55
  -3  -5  10   95.03   28.85
   3   5 -10   51.78   23.36
  -3  -5   9  438.46   56.88
   3   5  -9  485.16   67.47
   3  -5  -9  529.78   39.41
   3  -5  -9  571.56   57.97
   3   5  -8  254.07   49.35
  -3   5   8  390.84   48.45
   3  -5  -8  318.53   28.09
   3  -5  -8  335.10   41.93
  -3  -5   8  297.54   46.49
   3  -5  -7  761.95   42.53
   3   5  -7  670.25   71.00
  -3  -5   7  654.56   69.90
  -3   5   7  842.14   71.75
  -3  -5   7  581.29   61.66
  -3   5   6  305.56   47.10
   3  -5  -6  238.52   23.64
  -3   5   6  261.88   43.64
   3   5  -6  150.54   35.22
  -3  -5   6  247.10   42.71
  -3  -5   6  203.59   36.43
  -3   5   6  248.62   38.24
  -3   5   5  -15.01   13.29
  -3   5   5   15.18   17.42
   3   5  -5   16.34   16.53
  -3   5   5    4.06   11.37
   3  -5  -5    7.87    6.84
  -3  -5   5   -4.17   12.13
  -3  -5   5    2.08   13.95
   3   5  -4 1372.08   86.46
  -3  -5   4 1355.52   89.53
   3  -5  -4 1299.61   57.12
  -3   5   4 1217.71   83.72
  -3   5   4 1440.83   87.50
  -3   5   4 1179.20   70.33
   3   5  -4 1202.67   77.79
  -3  -5   4 1187.69   81.64
  -3   5   4 1454.34   83.96
  -3  -5   3  162.61   31.43
  -3   5   3  178.78   28.80
  -3   5   3  146.39   30.08
   3  -5  -3  158.20   22.51
  -3  -5   3  156.32   31.84
  -3   5   3  141.77   25.85
   3   5  -3  166.59   30.55
   3   5  -3  184.96   31.32
  -3   5   3  198.55   30.99
  -3   5   2 6057.06  139.36
  -3   5   2 5577.31  159.33
  -3   5   2 6049.31  146.99
   3   5  -2 5771.55  166.04
  -3  -5   2 5921.33  178.44
   3  -5  -2 6082.26  141.82
  -3   5   2 5701.26  160.85
   3   5  -2 6404.84  179.21
  -3   5   1   -2.01   10.68
  -3  -5   1   15.25   13.62
  -3  -5   1    4.54   17.16
   3   5  -1   -6.86   11.43
   3  -5  -1    8.22    9.25
  -3   5   1    3.27    6.82
  -3   5   1   12.20   12.52
  -3   5   0 5831.38  165.88
  -3  -5   0 5949.10  151.57
  -3   5   0 5710.37  106.67
  -3  -5   0 6135.03  188.10
  -3  -5   0 6463.53  178.85
   3   5   0 6211.40  178.19
  -3   5   0 6483.12  166.67
  -3  -5  -1   35.16   13.07
  -3  -5  -1   50.84   19.20
  -3  -5  -1   22.16   17.33
  -3   5  -1   19.48    5.51
   3   5   1   44.92   18.73
  -3   5  -1   24.12   15.53
  -3   5  -1   47.91   17.10
  -3   5  -2 1005.43   68.27
   3  -5   2  854.44   63.08
   3  -5   2 1009.85   77.59
  -3  -5  -2  962.14   52.71
  -3  -5  -2  878.66   76.01
  -3  -5  -2 1094.24   78.75
   3   5   2  988.38   76.86
  -3   5  -2  859.11   74.15
  -3   5  -3    9.84   13.93
   3  -5   3   -6.11   11.77
   3   5   3  -29.43   17.40
  -3  -5  -3   -5.81   21.01
   3  -5   3   -1.24   11.24
  -3  -5  -3    3.09    6.43
  -3  -5  -3    8.91   12.46
   3  -5   4  844.12   78.14
  -3   5  -4  677.61   73.82
  -3  -5  -4  730.38   74.66
   3   5   4  841.55   75.96
   3  -5   4  701.73   61.15
  -3   5  -5  324.18   54.17
   3  -5   5  356.61   45.22
  -3  -5  -5  354.71   54.07
   3   5   5  376.85   20.04
  -3   5  -6  791.36   87.95
  -3  -5  -6  711.55   79.14
   3  -5   6  759.40   66.96
  -3   5  -7  338.57   60.76
   3  -5   7  309.29   44.49
   3  -5   8   19.33   13.86
  -3   5  -8   38.10   26.40
   3  -5   9  256.35   42.56
  -3   5  -9  232.71   55.68
  -3  -5  -9  271.27   54.87
   3  -5  10   30.34   15.94
  -3  -5 -10   46.16   24.78
  -3  -5 -11   15.98   24.40
   3   6 -12  652.18   90.62
  -3  -6  12  613.78   73.99
   3   6 -11  377.95   67.46
  -3  -6  11  390.91   58.71
   3   6 -10  854.46   97.25
  -3  -6  10  903.73   84.53
   3   6  -9   92.67   32.08
  -3  -6   9   89.30   27.21
   3  -6  -9  100.77   25.07
   3  -6  -9   70.15   15.44
   3   6  -8  345.84   56.48
  -3  -6   8  310.23   46.97
   3  -6  -8  428.77   37.66
   3  -6  -8  402.95   34.31
   3  -6  -8  391.43   49.89
   3  -6  -7  371.70   34.11
   3   6  -7  349.95   54.57
  -3  -6   7  311.03   47.10
  -3   6   6 1367.79   89.83
   3  -6  -6 1175.05   60.62
  -3   6   6 1211.39   87.62
  -3  -6   6  908.83   77.11
   3   6  -6  980.24   81.65
   3  -6  -5  384.12   35.85
  -3   6   5  365.10   46.01
  -3   6   5  397.86   52.08
  -3  -6   5  397.32   55.12
  -3  -6   5  287.25   43.48
   3   6  -5  323.04   46.38
   3   6  -4 1604.65   97.92
   3  -6  -4 1570.36   74.09
  -3   6   4 1838.05  103.45
  -3   6   4 1517.13   88.92
   3   6  -4 1465.97   94.50
  -3  -6   4 1510.47   96.42
  -3  -6   4 1785.11  111.32
  -3   6   4 1819.38   98.76
   3   6  -3 1725.39   99.01
  -3  -6   3 1759.82  107.92
   3  -6  -3 1698.78   81.50
  -3   6   3 1849.94   99.08
  -3   6   3 1767.65   92.75
   3   6  -3 1533.53   95.20
  -3  -6   3 1475.98   95.44
  -3   6   3 1617.01   93.08
   3   6  -2  186.23   35.30
   3  -6  -2  234.94   32.08
  -3   6   2  198.55   35.57
  -3  -6   2  218.46   37.84
  -3   6   2  204.99   29.14
   3   6  -2  236.01   37.47
  -3   6   2  263.87   37.32
  -3  -6   2  193.12   36.66
  -3  -6   1 2934.74  123.22
  -3   6   1 2951.99  117.95
  -3  -6   1 3281.28  140.63
   3   6  -1 2830.74  128.37
  -3   6   1 3054.35   99.61
  -3  -6   1 3160.74  141.80
   3   6  -1 3107.85  132.77
  -3  -6   1 3544.40  142.57
  -3   6   1 3341.54  131.46
  -3   6   0   66.82   21.58
  -3  -6   0   77.35   22.48
  -3   6   0   57.25   13.33
  -3  -6   0   51.81   22.42
  -3   6   0   65.32   22.99
   3   6   0   68.75   21.06
   3  -6   0   60.99   19.21
  -3  -6   0   21.34   13.89
  -3   6  -1 1866.94   99.17
  -3   6  -1 1605.92  100.60
   3  -6   1 1781.58  104.28
  -3  -6  -1 1749.09   85.40
  -3  -6  -1 1778.23  111.78
  -3   6  -1 1681.98   51.45
  -3  -6  -1 1794.58  104.95
   3   6   1 1792.09  105.25
  -3   6  -2 1131.38   78.71
  -3   6  -2  924.33   81.80
   3  -6   2  972.85   74.33
   3  -6   2 1043.89   84.24
  -3  -6  -2  962.21   84.68
  -3  -6  -2 1029.79   82.31
   3   6   2 1058.69   83.13
  -3  -6  -2 1030.85   62.53
  -3  -6  -3  303.26   31.65
  -3  -6  -3  323.01   51.61
  -3   6  -3  286.95   50.07
   3  -6   3  321.15   48.78
   3  -6   3  243.23   38.41
  -3   6  -4  776.21   82.96
  -3  -6  -4  715.84   79.19
   3  -6   4  726.15   67.62
  -3   6  -5 1204.08  107.25
  -3  -6  -5 1064.64   98.66
   3   6   5 1234.83   51.29
   3  -6   5 1026.00   82.15
  -3   6  -6  818.17   93.09
  -3  -6  -6  785.04   89.21
   3  -6   6  711.04   70.36
  -3   6  -7  184.18   50.00
   3  -6   7  116.57   30.57
  -3   6  -8  561.57   86.23
   3  -6   8  690.53   72.35
  -3   6  -9   94.44   38.68
  -3  -6  -9  113.20   38.06
   3  -6   9  104.03   30.54
  -3  -6 -10  430.17   71.39
   3  -6  10  415.88   58.25
   3   7 -11  421.04   73.30
  -3  -7  11  471.25   64.14
   3   7 -10   49.70   31.44
  -3  -7  10   34.82   19.49
   3   7  -9  672.08   86.18
  -3  -7   9  596.30   68.00
   3   7  -8   60.30   28.26
  -3  -7   8  135.60   33.37
   3  -7  -7  518.05   45.00
  -3  -7   7  456.26   58.28
   3   7  -7  373.00   56.11
   3   7  -6  168.31   39.25
   3  -7  -6  167.21   25.47
  -3  -7   6  134.43   32.10
   3  -7  -5  936.73   63.06
  -3  -7   5  884.73   78.79
   3   7  -5  927.87   84.28
   3   7  -4  703.67   68.24
  -3   7   4  740.72   68.98
  -3   7   4  603.03   62.32
  -3  -7   4  576.14   63.95
   3   7  -4  631.26   68.15
   3  -7  -3  889.74   77.41
  -3  -7   3  745.73   73.01
  -3   7   3  878.89   69.46
   3   7  -3  698.56   71.63
  -3  -7   3  793.01   75.15
  -3   7   3  775.88   70.92
   3   7  -3  920.92   75.75
  -3  -7   2 1006.42   80.78
   3  -7  -2 1139.73   84.25
  -3   7   2 1048.91   69.41
   3   7  -2  881.29   79.55
  -3  -7   2  908.18   80.69
  -3   7   2  935.63   80.05
   3   7  -2 1148.70   85.34
  -3  -7   1   40.63   19.03
  -3   7   1    3.52    7.56
   3   7  -1    6.81   15.28
   3   7  -1   21.07   14.20
   3  -7  -1   19.93   15.98
  -3   7   1   16.62   14.53
   3  -7  -1   22.59   14.59
  -3  -7   1    8.15   16.26
  -3   7   1   -3.57   19.57
   3  -7   0  687.91   67.09
  -3   7   0  511.31   57.38
  -3  -7   0  588.53   57.66
  -3  -7   0  610.22   70.21
  -3   7   0  608.74   42.91
   3   7   0  570.60   61.42
  -3   7  -1  373.76   52.94
   3  -7   1  425.51   55.12
  -3  -7  -1  377.70   56.70
  -3   7  -1  385.33   29.07
  -3  -7  -1  419.49   46.60
  -3   7  -2 1005.67   90.44
   3  -7   2 1134.40   92.91
   3  -7   2  972.89   81.62
  -3  -7  -2 1023.33   93.33
  -3  -7  -2 1166.46   73.56
  -3   7  -3  395.09   59.97
  -3  -7  -3  374.56   61.01
   3  -7   3  425.81   54.75
  -3  -7  -3  470.00   45.27
  -3  -7  -4  216.78   50.57
  -3   7  -4  222.17   49.48
   3  -7   4  190.20   38.66
  -3  -7  -5  393.60   65.14
   3  -7   5  307.94   49.65
  -3   7  -5  369.22   64.00
   3   7   5  397.37   35.64
  -3  -7  -6   31.01   26.15
  -3   7  -6   82.43   34.68
   3  -7   6   34.30   19.42
  -3   7  -7  445.84   74.27
   3  -7   7  450.88   61.72
  -3   7  -8  361.66   73.21
   3  -7   8  302.59   53.45
   3  -7   9  272.42   50.08
   3  -7  10   18.69   13.91
  -3  -7 -10   50.55   28.88
  -3  -8  10    5.26   21.14
   3   8 -10  -37.63   26.15
   3   8  -9   23.27   21.58
  -3  -8   9   31.39   25.66
  -3  -8   9   34.00   22.42
  -3  -8   8   59.73   28.35
   3   8  -8   55.46   27.44
  -3  -8   8   43.88   21.89
  -3  -8   7   55.55   26.42
   3   8  -7   22.20   21.45
  -3  -8   7   24.40   18.29
   3   8  -6   -6.13   17.06
  -3  -8   6    8.81   12.16
  -3  -8   6    5.84   17.04
  -3  -8   5  117.98   35.61
   3   8  -5  113.40   35.52
  -3  -8   5  102.53   31.69
   3   8  -5  146.34   33.75
  -3   8   4   29.77   15.89
  -3  -8   4   24.83   20.10
   3   8  -4    8.96   13.85
  -3   8   4   64.24   22.20
  -3  -8   4   41.55   26.03
   3  -8  -4   -0.28    5.72
   3   8  -4   48.60   20.99
   3   8  -3  367.00   51.27
  -3  -8   3  331.85   52.87
   3   8  -3  296.02   52.48
   3  -8  -3  359.23   46.69
  -3  -8   3  288.74   47.78
  -3   8   3  388.79   49.65
  -3   8   3  342.16   52.07
  -3  -8   2   78.98   25.98
  -3   8   2   15.90   19.14
  -3   8   2   63.06   19.50
  -3  -8   2   24.56   17.72
   3  -8  -2   33.51   16.12
   3   8  -2   25.91   19.10
   3  -8  -2   59.44   19.84
  -3  -8   1  527.28   61.30
   3  -8  -1  555.75   62.22
   3  -8  -1  628.50   64.39
   3   8  -1  484.02   64.66
  -3  -8   1  593.95   71.49
  -3   8   1  528.88   48.56
  -3   8   1  524.71   67.56
  -3   8   0   97.80   19.46
  -3  -8   0   93.34   31.48
  -3   8   0   75.29   26.40
  -3   8   0   99.20   30.09
   3  -8   0   89.30   27.37
  -3  -8   0   89.50   27.48
  -3  -8  -1  330.51   57.79
  -3   8  -1  301.85   49.65
  -3   8  -1  349.28   31.70
  -3  -8  -1  374.89   49.12
  -3  -8  -2    9.63   16.17
  -3   8  -2   20.59   20.56
  -3  -8  -2   12.63   12.37
  -3   8  -2   17.16    5.95
   3  -8   2   35.45   22.29
  -3   8  -3  470.27   70.65
  -3  -8  -3  493.60   72.52
   3  -8   3  334.30   53.25
   3  -8   4   15.76   16.17
  -3   8  -4   24.34   19.98
   3  -8   5   65.27   27.57
  -3  -8  -5   33.23   30.27
  -3   8  -5   64.69   34.83
   3  -8   6   -5.80   16.94
  -3   8  -6   35.21   25.99
   3  -8   7   24.45   22.51
  -3   8  -7    0.24   18.83
   3  -8   8   15.04   17.25
   3  -8   9   -0.35    3.90
   3   9 -10   -3.00   10.42
   3   9  -9  115.88   44.51
  -3  -9   8  -23.70   20.49
   3   9  -8   -7.75   18.83
  -3  -9   8   -9.17   13.28
  -3  -9   7  -15.88   19.61
   3   9  -7  -22.37   21.63
  -3  -9   7    7.09   13.16
   3   9  -6   64.19   32.63
  -3  -9   6   88.42   28.98
  -3  -9   6   41.97   24.93
   3  -9  -5  217.42   36.92
  -3  -9   5  309.69   56.19
  -3  -9   5  252.30   47.86
   3   9  -5  211.66   47.81
  -3   9   4  214.11   45.16
   3   9  -4  233.80   51.10
  -3  -9   4  230.13   48.31
  -3  -9   4  199.72   44.19
   3  -9  -4  274.47   41.79
  -3  -9   3   21.67   20.81
   3   9  -3   -5.84   24.90
  -3   9   3   24.86   19.49
  -3   9   3   48.76   19.20
  -3  -9   3   29.85   22.54
   3  -9  -3   -3.88   15.19
   3  -9  -2  475.94   59.19
  -3  -9   2  479.33   65.80
   3   9  -2  475.71   69.95
  -3  -9   2  457.88   66.58
  -3   9   2  516.67   55.89
  -3   9   2  492.37   68.84
  -3  -9   1  -29.94   18.18
  -3   9   1  -13.29   19.43
  -3  -9   1   13.27   16.80
  -3   9   1    0.83    5.27
  -3   9   0  323.33   57.75
  -3  -9   0  437.61   67.03
  -3   9   0  371.79   39.84
  -3  -9   0  330.63   51.34
  -3  -9  -1   -6.02   16.95
  -3  -9  -1   -7.18   17.83
  -3   9  -1  -23.68   22.59
  -3   9  -1   11.87   18.48
  -3  -9  -2  429.20   71.00
  -3   9  -2  434.62   67.69
   3  -9   2  439.76   63.40
  -3  -9  -2  383.12   51.24
  -3  -9  -3   51.52   32.53
  -3   9  -3   97.04   34.75
   3  -9   3   98.91   34.69
  -3  -9  -4  -35.78   26.22
  -3   9  -4   56.19   32.72
   3  -9   4   49.73   24.34
   3  -9   5   -8.75   15.22
  -3  -9  -5    4.53   21.87
  -3   9  -5   44.95   33.28
  -3   9  -6   78.98   40.70
   3  -9   6   36.20   21.18
   3  -9   7   67.22   26.24
   3  -9   8   26.48   20.30
   3  10  -8   60.41   27.84
   3  10  -7   13.02   18.93
  -3 -10   7   -2.02    8.58
  -3 -10   6  932.67  103.13
  -3 -10   6  820.11   88.87
   3  10  -6  870.76  101.64
  -3 -10   5  342.06   62.97
  -3 -10   5  275.10   52.54
   3  10  -5  331.10   62.79
  -3  10   4  360.88   60.66
  -3 -10   4  337.46   61.68
  -3 -10   4  308.16   56.07
   3  10  -4  428.87   72.94
  -3 -10   3  360.14   61.58
  -3 -10   3  299.32   55.83
   3  10  -3  389.11   66.84
  -3  10   3  383.59   65.68
   3  10  -2    2.31   18.01
  -3 -10   2  -12.81   18.22
  -3  10   2   56.31   27.17
  -3 -10   2   29.09   22.89
  -3 -10   1  283.23   53.02
  -3  10   1  304.71   58.48
  -3 -10   1  302.63   57.30
  -3 -10   0   23.38   24.87
  -3  10   0   55.65   29.62
  -3 -10   0  -15.79   14.04
  -3  10  -1  501.58   76.02
  -3 -10  -1  535.55   79.41
  -3 -10  -1  482.30   63.77
  -3 -10  -2  370.59   69.18
  -3  10  -2  292.95   60.30
  -3  10  -2  388.50   67.07
  -3 -10  -2  308.16   49.67
  -3  10  -3  472.17   76.29
   3 -10   3  432.10   69.02
  -3 -10  -3  445.19   77.84
  -3  10  -4  698.30   95.96
  -3 -10  -4  734.83  102.00
   3 -10   4  698.94   88.57
  -3  10  -5  -15.27   24.71
   3 -10   5   44.57   23.80
  -3 -11   5  728.79   86.28
   3  11  -5  985.59  114.17
   3  11  -4  146.52   45.20
  -3 -11   4   97.78   39.12
  -3 -11   4  148.73   40.54
  -3  11   4  202.85   50.76
  -3  11   3    9.73   17.85
  -3 -11   3    5.94   18.27
  -3 -11   3   38.33   25.94
   3  11  -3   -4.06   21.11
  -3  11   2  434.21   73.98
   3  11  -2  632.25   89.54
  -3 -11   2  515.87   77.97
  -3 -11   2  569.78   80.85
  -3 -11   1   63.98   27.71
  -3  11   1   92.92   40.31
  -3 -11   1  -12.91   17.11
  -3  11   0  517.82   80.73
  -3 -11   0  554.08   83.72
  -3 -11   0  485.47   71.39
  -3 -11  -1   15.69   22.07
  -3 -11  -1  -11.14   13.77
  -3 -11  -2  162.05   52.67
  -3 -11  -3  569.80   91.86
  -3  11  -3  521.15   85.38
  -3 -12   3  679.17   91.04
  -3 -12   2  119.53   43.92
  -3 -12   1 1045.57  117.09
  -3 -12   0  187.79   46.45
  -3 -12   0  101.62   43.79
  -3 -12  -1  563.88   76.93
   4   0 -15  -62.49   33.54
  -4   0  14   83.85   32.21
   4   0 -14   65.43   30.79
  -4   0  13   24.41   18.47
   4   0 -13   16.34   14.90
   4   0 -12  -15.98   19.94
   4   0 -12   -7.35   11.09
   4   0 -11   -2.99    6.60
   4   0 -11    3.38   19.43
  -4   0  11   -9.02   16.70
   4   0 -10    6.09    9.35
  -4   0  10   -7.57    7.60
   4   0 -10    7.60   16.55
   4   0  -9    0.41    7.95
  -4   0   9   17.55    9.12
  -4   0   9   12.21   11.36
   4   0  -9    7.18   16.21
   4   0  -8  605.54   44.70
  -4   0   8  520.11   40.39
   4   0  -8  498.08   59.14
   4   0  -7    6.15    7.97
  -4   0   7   -2.66    6.23
   4   0  -7   -3.95   11.52
  -4   0   6 2052.08   67.00
  -4   0   5   -1.19    6.91
  -4   0   4 1024.61   42.04
  -4   0   3    5.34    8.48
   4   0  -3    5.08   10.84
  -4   0   3   -5.23   13.21
  -4   0   2 1179.81   65.94
  -4   0   2 1088.37   56.38
   4   0  -2 1164.77   58.94
   4   0  -1   -4.83    6.96
  -4   0   1    6.89   12.65
  -4   0   1    1.22    7.19
   4   0  -1    4.01    7.97
   4   0   0  958.63   55.87
  -4   0   0  847.91   43.16
  -4   0   0  814.96   50.83
  -4   0  -1   13.89    9.36
  -4   0  -1    8.86    6.39
   4   0   1    4.11    7.95
  -4   0  -2   -2.05    4.30
  -4   0  -2    9.03    9.01
  -4   0  -2   -0.39    5.58
   4   0   2    0.43    6.71
  -4   0  -2   -4.30   12.43
  -4   0  -3    1.68    3.25
  -4   0  -3  -11.24   12.61
   4   0   3    5.19    8.38
  -4   0  -3    0.62   10.06
  -4   0  -4  218.15   38.54
  -4   0  -4  223.86   30.03
   4   0   4  236.95   31.18
  -4   0  -5   21.59   13.70
  -4   0  -5   -7.64   15.81
  -4   0  -6   19.85   19.02
   4   0   7   -1.82    4.37
  -4   0  -7   -4.35    5.73
  -4   0  -7   16.69   24.08
  -4   0  -8  165.15   18.68
   4   0   8  177.26   34.56
  -4   0  -8  204.50   46.72
  -4   0  -9    6.01   18.23
  -4   0 -10  554.56   83.20
   4  -1 -15   72.53   32.54
   4  -1 -14  484.38   78.45
   4   1 -14  560.61   88.06
   4  -1 -13  375.29   65.48
  -4   1  13  318.66   56.48
   4   1 -13  285.96   48.75
   4   1 -13  386.47   68.81
  -4  -1  13  265.67   46.83
  -4   1  12  325.75   54.83
   4  -1 -12  353.61   62.05
   4   1 -12  343.93   49.85
   4  -1 -12  400.15   47.09
  -4  -1  12  371.16   54.22
   4   1 -12  353.93   63.11
   4   1 -11   87.96   24.35
   4  -1 -11   77.00   21.51
   4   1 -11   93.47   33.93
  -4  -1  11   89.41   22.60
   4  -1 -11   53.72   25.59
  -4  -1  11  102.39   29.76
  -4   1  11   74.65   25.43
   4   1 -10  458.59   50.65
   4  -1 -10  480.86   43.75
  -4  -1  10  523.87   52.88
  -4  -1  10  490.35   58.98
   4   1 -10  448.19   65.74
  -4   1  10  490.77   61.26
   4  -1 -10  445.10   62.78
   4   1  -9  431.54   45.56
   4  -1  -9  511.54   40.43
  -4  -1   9  429.56   44.68
   4   1  -9  442.41   59.31
  -4   1   9  483.01   57.53
   4  -1  -9  441.19   58.28
   4   1  -8  567.79   48.95
   4  -1  -8  610.45   37.60
  -4  -1   8  605.11   50.26
   4   1  -8  692.54   70.43
  -4   1   8  572.05   61.79
   4  -1  -8  596.67   64.30
   4   1  -7 1990.59   83.06
  -4  -1   7 1996.67   85.75
   4   1  -7 2076.23  113.28
   4  -1  -7 1966.47  107.67
   4  -1  -7 2115.50   48.91
   4   1  -6   66.14    9.79
  -4   1   6   68.35    8.42
  -4  -1   6   79.07   16.63
   4  -1  -6   63.24   20.58
  -4   1   5 1938.35   90.62
  -4  -1   5 1847.58   72.48
  -4  -1   4   31.04   10.55
  -4   1   4   27.85    5.43
  -4   1   4   32.37   14.21
  -4  -1   4    7.27   15.31
   4  -1  -3  562.24   44.85
  -4  -1   3  613.94   52.48
   4   1  -3  556.11   45.50
  -4   1   3  597.12   45.29
  -4  -1   3  594.89   28.19
  -4   1   2    4.10    7.12
  -4  -1   2   -1.21   10.71
   4   1  -2    3.20    8.29
   4   1  -2   19.52   11.46
  -4   1   2   -2.24   11.50
  -4   1   1  969.82   54.17
   4   1  -1 1128.19   65.65
   4   1  -1  903.51   46.98
  -4   1   1  947.10   51.33
  -4   1   1 1021.28   50.05
  -4  -1   1  979.18   61.02
   4   1   0   92.80   13.85
  -4  -1   0   85.67   21.22
  -4   1   0  125.47   18.98
  -4   1   0  111.26   17.09
   4   1   0  135.78   23.44
  -4   1   0  122.26   21.27
   4  -1   1  126.33   19.11
  -4  -1  -1  121.16   23.39
   4   1   1  126.34   22.72
  -4   1  -1  145.86   25.16
  -4   1  -1  138.31   19.27
  -4   1  -2  815.03   60.77
  -4  -1  -2  870.13   58.74
  -4   1  -2  884.16   46.91
   4   1   2  912.77   59.84
   4  -1   2  890.01   48.51
  -4   1  -2  864.15   41.44
  -4   1  -3  208.14   20.88
  -4   1  -3  154.81   31.28
  -4   1  -3  209.59   23.81
  -4  -1  -3  183.62   29.76
   4  -1   3  214.47   24.93
  -4   1  -4  338.22   46.64
  -4  -1  -4  307.24   43.54
  -4   1  -4  376.96   34.62
  -4  -1  -4  338.04   40.46
   4  -1   4  374.61   35.10
  -4  -1  -5  205.84   33.38
  -4   1  -5  170.35   37.17
  -4  -1  -5  172.99   36.67
   4   1   5  216.73   35.19
   4  -1   5  198.77   27.48
  -4   1  -6  371.35   56.84
  -4  -1  -6  316.19   51.85
   4   1   6  422.55   51.02
   4  -1   6  381.15   40.93
   4   1   7   95.73   25.42
  -4   1  -7   54.59   26.32
  -4  -1  -7   70.85   27.36
  -4   1  -7   66.90   13.96
  -4  -1  -8  146.38   26.74
   4  -1   8  137.47   28.88
  -4   1  -8   99.67   37.06
  -4  -1  -8  115.84   37.37
  -4   1  -9  944.89  103.89
  -4  -1  -9  909.42   99.35
  -4   1 -10   -7.41   18.37
  -4  -1 -10  -16.00   20.20
   4   2 -14  264.10   61.62
   4   2 -13  572.29   85.70
  -4  -2  13  389.28   55.05
  -4   2  13  513.79   74.04
   4  -2 -13  412.26   67.47
   4   2 -13  401.36   59.68
  -4   2  12   23.86   23.22
   4   2 -12   15.89   24.86
   4   2 -12   -8.98   12.90
   4  -2 -12  -35.52   23.24
  -4  -2  12   26.45   20.10
   4  -2 -11   78.67   30.97
   4   2 -11   62.37   29.97
   4   2 -11   35.66   18.54
   4  -2 -11   47.25   15.98
  -4  -2  11   90.19   27.10
  -4  -2  11   71.89   24.99
  -4   2  11   23.07   19.72
   4  -2 -10  163.61   25.76
   4   2 -10  131.10   40.96
   4   2 -10  166.86   33.27
   4  -2 -10  122.06   20.28
  -4  -2  10  149.48   30.68
   4  -2 -10  141.93   37.03
  -4   2  10  115.65   31.88
   4   2  -9  271.73   49.87
   4  -2  -9  191.57   20.50
   4   2  -9  257.46   39.42
  -4  -2   9  326.28   44.23
   4  -2  -9  370.89   33.29
  -4   2   9  295.40   47.65
   4  -2  -9  306.41   48.61
   4  -2  -8   49.08   21.06
   4  -2  -8   17.88    7.62
   4   2  -8    9.09   11.26
   4  -2  -8   15.38    5.10
  -4  -2   8   18.16   11.75
  -4   2   8   11.11   18.01
  -4   2   7    8.40   10.16
   4  -2  -7    5.89    5.52
   4  -2  -7  -11.38   14.01
   4   2  -7    5.55    9.90
  -4  -2   7   -0.28    9.42
  -4   2   7   -4.21   19.26
   4   2  -6    9.43    7.34
  -4   2   6    1.78    8.08
  -4  -2   6    0.32    8.68
   4  -2  -6  -20.60   15.27
  -4   2   6    4.38   13.12
  -4  -2   6   11.51   15.98
  -4  -2   5  770.38   65.37
  -4  -2   5  856.96   56.53
  -4   2   5  843.83   61.15
   4   2  -5  668.40   36.30
  -4  -2   4  426.13   47.82
  -4  -2   4  474.92   40.70
  -4   2   4  508.25   45.91
  -4   2   4  449.06   23.42
  -4   2   3 2660.41   54.73
  -4  -2   3 2754.16  113.09
  -4   2   3 2887.51  104.40
  -4  -2   3 2590.52   73.48
  -4   2   2  575.08   33.93
  -4  -2   2  568.45   36.92
  -4   2   2  621.33   46.75
  -4  -2   2  534.83   50.58
  -4   2   1 4783.20  116.21
   4   2  -1 4412.05  107.10
  -4   2   1 4609.88  111.20
  -4  -2   1 4618.26  140.03
  -4  -2   0   36.08   16.91
   4   2   0   25.31    8.61
   4   2   0   50.97   15.87
  -4   2   0   36.51   10.83
  -4   2   0   43.60   15.74
  -4   2  -1 5693.14  153.32
   4   2   1 5950.50   89.99
  -4  -2  -1 5862.83  161.09
  -4   2  -1 5887.05  103.63
  -4   2  -1 6124.72  127.34
  -4   2  -2  122.93   18.45
  -4  -2  -2  106.07   23.40
  -4   2  -2   92.04   24.93
   4  -2   2  102.34   14.00
  -4   2  -2  103.02   14.25
  -4   2  -3 3027.09   91.28
  -4   2  -3 2815.43  126.88
  -4   2  -3 2914.07   72.74
  -4  -2  -3 2989.71  120.82
   4  -2   3 3253.53   80.56
  -4  -2  -4  128.19   27.67
   4   2   4  153.65   31.03
  -4   2  -4  127.67   32.65
   4  -2   4  160.05   19.82
  -4   2  -5  971.07   86.03
  -4  -2  -5  924.50   75.23
   4   2   5 1096.34   81.58
   4  -2   5 1034.64   53.39
  -4  -2  -6  168.44   35.74
   4   2   6  134.88   30.50
  -4   2  -6  186.83   15.10
  -4   2  -6  154.60   39.93
  -4  -2  -6  163.80   37.63
   4  -2   6  190.06   25.45
  -4   2  -7  642.04   79.83
  -4  -2  -7  706.91   78.95
   4  -2   7  762.72   54.31
  -4  -2  -8   -6.07   10.79
  -4   2  -8   13.06   18.38
  -4  -2  -8    5.86   15.05
  -4   2  -9   11.13   15.19
  -4  -2  -9    5.49   19.37
  -4   2 -10  228.99   56.00
  -4  -2 -10  292.76   61.44
  -4  -3  14  117.65   38.20
   4   3 -13   31.53   26.65
   4   3 -13   17.34   14.30
  -4  -3  13   36.90   18.69
  -4   3  12   42.49   24.76
   4   3 -12   53.75   21.33
   4   3 -12   52.10   29.21
  -4  -3  12   42.25   16.84
  -4  -3  11 1352.52  109.14
   4   3 -11 1405.84  105.92
   4  -3 -11 1803.40   74.12
  -4   3  11 1657.03  124.97
   4   3 -10   -0.94   11.16
   4  -3 -10    0.48    7.12
  -4  -3  10   20.49   12.94
  -4  -3  10   -6.11   14.24
  -4   3  10   23.75   20.49
   4  -3 -10    7.11    8.51
   4   3  -9 1514.11   99.29
   4  -3  -9 1777.18   50.86
  -4  -3   9 1742.40  108.21
  -4   3   9 1711.95  116.50
  -4  -3   9 1467.75  106.16
   4  -3  -9 1874.08   80.55
  -4   3   8  203.07   36.25
   4   3  -8  165.76   33.39
  -4  -3   8  180.65   34.93
  -4  -3   8  160.59   36.37
  -4   3   8  143.73   35.11
   4  -3  -8  198.75   24.76
  -4  -3   7 1157.36   87.59
  -4   3   7 1495.32   91.63
  -4   3   7 1223.97   91.44
  -4  -3   7 1418.24   88.24
  -4  -3   6  215.46   34.08
  -4   3   6  221.56   34.23
  -4  -3   6  192.22   36.59
  -4   3   6  240.29   40.06
   4   3  -6  208.01   26.92
  -4  -3   5 2446.74  118.74
  -4  -3   5 2837.51  114.66
  -4   3   5 3081.39  121.58
   4   3  -5 2657.09   89.03
  -4  -3   4  663.21   53.65
  -4   3   4  704.20   56.41
   4   3  -4  551.82   40.16
  -4   3   4  542.16   34.98
  -4  -3   4  497.75   52.98
  -4   3   3 1833.95   50.82
  -4   3   3 1889.08   92.66
  -4   3   3 2061.78   93.26
  -4  -3   3 1777.13   95.28
  -4  -3   3 1880.57   74.30
  -4   3   2  294.19   26.55
   4  -3  -2  342.85   26.19
  -4  -3   2  278.97   30.28
  -4  -3   2  312.72   41.24
  -4   3   1  609.79   44.14
   4  -3  -1  664.60   42.26
  -4  -3   1  670.93   48.38
  -4  -3   1  607.50   55.62
  -4   3   0  555.67   34.24
  -4   3   0  550.15   47.32
   4  -3   0  607.21   45.47
  -4   3   0  606.20   45.59
  -4  -3   0  626.38   56.93
  -4   3  -1   27.78   11.93
  -4  -3  -1   36.39   17.68
  -4   3  -1   21.34    6.26
  -4   3  -1   29.54   15.17
  -4  -3  -2  562.14   28.99
   4  -3   2  601.73   54.24
   4   3   2  535.55   21.62
  -4   3  -2  493.75   52.86
  -4   3  -2  565.21   43.87
  -4   3  -2  553.56   20.58
  -4  -3  -2  524.61   54.44
   4   3   2  643.53   58.77
  -4   3  -3   17.35    8.91
  -4  -3  -3    9.59   15.18
   4   3   3   13.23    8.75
  -4   3  -3   13.61   16.60
   4  -3   3   18.94   12.50
   4   3   4   12.27    8.27
  -4   3  -4   10.72   20.06
   4  -3   4    4.94    9.15
  -4   3  -5  977.45   90.03
   4  -3   5 1142.98   39.39
  -4  -3  -5  973.70   81.98
  -4  -3  -6  191.66   41.75
  -4   3  -6  146.05   38.31
   4  -3   6  195.08   28.04
   4  -3   6  210.48   20.19
  -4   3  -7 2388.83  154.87
  -4  -3  -7 2358.16  143.30
   4  -3   7 2473.50   99.32
   4  -3   7 2438.38   78.15
   4  -3   8  135.12   25.25
  -4   3  -8  110.26   38.46
  -4  -3  -8  125.60   36.89
  -4   3  -9  413.40   72.10
  -4  -3  -9  435.72   69.81
  -4   3 -10  123.96   43.48
  -4  -3 -10  153.64   46.55
   4   4 -14   38.51   22.29
  -4  -4  14   15.62   13.15
   4   4 -13   17.82   25.57
   4   4 -13   16.59   16.43
  -4  -4  13   79.32   31.94
   4   4 -12   77.35   31.66
  -4  -4  12   94.57   32.60
  -4  -4  12   87.98   25.62
   4   4 -11  216.34   45.55
  -4  -4  11  246.91   47.73
  -4  -4  10  548.04   68.61
   4   4 -10  596.87   69.54
   4  -4 -10  611.68   31.56
  -4   4  10  697.98   84.57
  -4  -4   9  357.13   53.96
   4   4  -9  371.74   53.33
  -4  -4   9  361.75   53.10
  -4   4   9  453.28   65.02
  -4   4   8   84.55   29.87
   4  -4  -8  154.65   24.63
   4   4  -8  130.66   31.14
  -4  -4   8  200.43   37.98
  -4  -4   8  120.20   31.55
  -4  -4   7  500.50   59.70
  -4  -4   7  572.19   61.44
  -4   4   7  590.35   59.88
  -4   4   7  505.59   61.28
   4   4  -7  468.63   46.98
  -4  -4   6 1283.22   87.41
  -4   4   6 1097.73   86.13
  -4   4   6 1378.39   88.60
   4   4  -6 1220.75   72.68
  -4  -4   6 1154.11   86.39
  -4  -4   5   20.58   12.55
  -4  -4   5   31.93   20.14
   4   4  -5   24.51   13.52
  -4   4   5   27.12   16.72
  -4   4   5   25.31   15.58
   4   4  -4 1781.36  103.12
  -4  -4   4 1676.65   93.09
  -4   4   4 1453.83   88.93
   4  -4  -4 1552.54   40.64
   4   4  -4 1479.34   76.14
  -4   4   4 1500.33   68.74
  -4   4   4 1535.35   88.39
  -4  -4   4 1479.79   93.62
  -4   4   3 1607.52   56.86
   4  -4  -3 1628.34   54.89
  -4   4   3 1622.34   89.34
  -4   4   3 1557.16   73.95
   4   4  -3 1715.27   98.16
  -4  -4   3 1720.59   90.94
  -4  -4   3 1573.34   94.85
  -4   4   2  721.87   46.04
   4  -4  -2  706.93   42.90
  -4   4   2  722.20   57.75
  -4  -4   2  677.66   62.68
  -4  -4   2  717.19   53.60
  -4   4   1 2656.17   98.84
   4  -4  -1 2721.10   94.46
  -4   4   1 2643.09  100.64
  -4  -4   1 2993.61  112.11
  -4  -4   1 2790.40  124.75
  -4  -4   0   26.04   13.52
  -4   4   0   31.35   15.16
  -4  -4   0   13.40   17.18
  -4   4   0    3.92   10.89
   4  -4   0   14.28    8.86
  -4   4   0   11.47    9.67
  -4   4  -1  895.65   60.23
  -4   4  -1  887.50   68.67
  -4   4  -1  825.05   48.81
  -4  -4  -1  934.28   69.54
  -4  -4  -1  810.70   70.87
   4   4   1  947.83   72.91
  -4   4  -1  875.15   28.30
  -4  -4  -2   -4.31    5.73
  -4   4  -2    4.45    8.81
  -4  -4  -2  -21.66   17.12
   4   4   2    3.54    7.59
  -4   4  -2  -27.31   17.36
   4  -4   2    6.95   12.02
  -4   4  -2    1.75    6.47
  -4   4  -3 1842.08   89.52
  -4   4  -3 1679.36  107.16
   4  -4   3 2150.56  116.72
  -4   4  -3 1861.98   54.13
  -4  -4  -3 1816.56  110.90
   4   4   3 2040.41  113.11
  -4  -4  -3 1879.38   50.40
  -4  -4  -4    9.74   15.14
   4   4   4    7.28    8.83
  -4   4  -4    6.13   15.49
   4  -4   4    5.52   15.33
  -4   4  -5  617.22   74.78
  -4  -4  -5  627.37   70.71
   4  -4   5  691.98   56.48
  -4   4  -6  938.85   95.26
  -4  -4  -6 1062.79   95.37
   4  -4   6 1038.21   70.79
   4  -4   7  193.08   31.61
  -4   4  -7  171.07   46.30
  -4  -4  -8  408.54   65.20
  -4   4  -8  339.73   64.76
   4  -4   8  389.97   45.39
  -4   4  -9   45.48   28.72
  -4  -4  -9   13.79   22.02
  -4  -4 -10   40.77   22.46
   4   5 -14  283.13   63.08
   4   5 -13  100.27   36.41
  -4  -5  13   71.05   29.82
  -4  -5  12 1040.47  102.06
   4   5 -12 1258.37  117.36
   4   5 -11    2.58   14.35
  -4  -5  11   -4.29    9.98
  -4  -5  10  437.01   62.09
   4   5 -10  480.49   66.94
   4  -5 -10  627.95   59.24
  -4   5   9   79.64   31.54
   4  -5  -9  126.71   25.64
   4   5  -9   82.56   27.89
  -4  -5   9  116.82   33.15
   4   5  -8   18.35   14.72
  -4   5   8   12.04   21.74
  -4  -5   8   27.27   18.55
   4   5  -7   38.15   19.52
  -4  -5   7   34.13   22.05
  -4  -5   7    7.86   18.16
  -4   5   7   16.27   20.86
  -4  -5   6  515.92   59.66
   4  -5  -6  440.85   19.13
  -4   5   6  405.89   55.88
  -4  -5   6  464.34   56.93
  -4   5   6  497.18   56.55
   4   5  -6  445.47   49.72
  -4  -5   5  519.58   58.85
   4  -5  -5  462.37   26.28
  -4   5   5  332.10   49.08
  -4   5   5  411.61   41.10
   4   5  -5  470.77   50.10
  -4   5   5  512.74   55.39
  -4  -5   5  380.80   52.23
  -4   5   4   77.84   20.36
   4   5  -4   95.64   23.46
  -4  -5   4   87.99   25.27
  -4  -5   4   33.80   19.47
   4  -5  -4   73.31   13.23
   4   5  -4   76.83   23.06
  -4   5   4   44.90   22.74
   4   5  -3  174.12   30.51
  -4   5   3  141.42   26.41
   4  -5  -3  157.35   21.22
  -4  -5   3  145.98   30.40
  -4  -5   3  145.58   32.81
  -4   5   3  268.14   38.68
   4   5  -3  191.50   34.67
  -4   5   3  184.57   33.67
  -4   5   2 1751.14   78.84
   4  -5  -2 1781.62   78.28
  -4  -5   2 1736.63   92.05
  -4   5   2 1642.87   89.51
  -4  -5   2 1688.90  103.40
  -4   5   2 1803.80   94.64
   4   5  -2 2009.15  108.73
  -4   5   1   35.66   14.79
  -4   5   1   36.00   12.05
  -4  -5   1   34.55   13.74
  -4  -5   1   42.77   21.87
  -4   5   1   46.66   16.97
   4   5  -1   47.41   17.63
   4  -5  -1   49.47   14.86
  -4   5   1   37.52   16.18
  -4   5   0  270.54   37.82
  -4  -5   0  269.23   44.18
  -4   5   0  292.45   33.50
  -4   5   0  263.63   23.09
  -4  -5   0  278.91   39.96
   4   5   0  270.49   41.34
  -4   5   0  343.43   41.06
  -4   5  -1    6.30    8.84
  -4   5  -1    7.45   10.26
  -4   5  -1    4.93    2.75
  -4  -5  -1   -0.42   19.16
  -4  -5  -1   -5.52   10.81
   4   5   1   25.09   14.52
  -4   5  -1    6.69   14.01
  -4  -5  -1   11.53   10.10
  -4   5  -1    5.00    3.31
   4  -5   1    2.01    3.22
  -4   5  -2  526.88   60.59
  -4   5  -2  699.96   59.17
   4  -5   2  587.53   61.09
  -4  -5  -2  631.80   63.37
  -4  -5  -2  548.93   63.66
   4   5   2  636.39   64.88
  -4  -5  -2  632.47   42.88
  -4   5  -3  658.15   58.91
  -4   5  -3  541.18   65.95
   4  -5   3  622.25   65.54
  -4  -5  -3  530.69   65.19
  -4  -5  -3  583.95   36.24
  -4   5  -4 2254.86  138.82
   4  -5   4 2241.63  109.05
  -4  -5  -4 2240.27  135.36
   4  -5   5  217.63   36.69
  -4  -5  -5  235.71   48.93
  -4   5  -5  201.91   46.08
  -4  -5  -6  215.19   47.67
  -4   5  -6  261.21   55.06
   4  -5   6  284.89   41.73
   4  -5   7    0.84   12.23
  -4   5  -7   40.82   32.12
   4  -5   8  -16.70   12.93
  -4   5  -8   19.39   20.79
  -4  -5  -8  -11.51   18.20
   4  -5   9  144.80   29.94
  -4   5  -9  125.46   42.79
  -4  -5  -9  107.83   36.07
  -4  -5 -10   85.29   34.48
   4   6 -13  366.27   68.90
   4   6 -12   12.61   21.02
  -4  -6  12   15.87   16.64
   4   6 -11  613.44   83.54
  -4  -6  11  577.51   75.12
  -4  -6  10   27.56   20.33
   4   6 -10   19.73   19.17
   4   6  -9   -4.04   14.87
  -4  -6   9  -33.51   21.13
   4  -6  -8  529.90   26.77
   4  -6  -8  463.01   23.20
   4   6  -8  496.21   60.10
   4   6  -7    8.46   15.13
   4  -6  -7    8.36    4.90
  -4   6   6   97.59   31.71
  -4  -6   6  123.26   33.63
   4  -6  -6  127.92   16.74
   4   6  -6  113.53   30.26
   4  -6  -5  931.97   49.46
  -4   6   5  772.83   76.35
  -4   6   5  961.81   81.80
  -4   6   5  836.43   64.73
   4   6  -5  775.49   70.69
  -4  -6   5  741.34   74.50
  -4  -6   4  541.82   63.05
   4  -6  -4  493.35   39.67
   4   6  -4  547.88   61.37
  -4   6   4  381.73   52.19
  -4   6   4  498.48   55.45
   4   6  -4  493.87   56.09
  -4   6   4  451.59   49.10
  -4  -6   4  421.53   56.37
   4   6  -3  822.64   73.98
  -4  -6   3  833.25   76.98
   4  -6  -3  688.47   50.36
  -4   6   3  670.49   64.73
  -4   6   3  742.46   61.18
   4   6  -3  657.97   63.94
  -4  -6   3  616.75   67.60
  -4   6   3  750.07   64.62
  -4   6   3  869.30   71.22
  -4   6   2  960.43   64.97
   4  -6  -2 1129.97   69.25
   4   6  -2 1141.85   86.63
  -4   6   2 1012.63   74.93
  -4  -6   2 1046.16   83.40
  -4   6   2 1136.60   67.98
  -4  -6   2  992.24   85.05
  -4   6   2 1234.07   83.98
  -4   6   2 1030.87   78.35
  -4  -6   1  952.48   72.34
   4   6  -1  899.94   76.77
  -4   6   1  894.12   68.26
  -4   6   1  837.37   64.76
  -4   6   1  854.00   51.97
  -4  -6   1  824.95   78.87
  -4  -6   1  989.89   77.84
  -4   6   1 1032.06   76.55
   4  -6   0  896.95   71.87
  -4   6   0  892.63   73.51
  -4  -6   0  943.02   67.30
  -4   6   0 1122.42   79.60
  -4   6   0  917.03   44.87
  -4  -6   0  914.04   84.78
  -4  -6   0  991.47   79.28
   4   6   0  925.64   78.01
  -4   6  -1   39.35   17.04
  -4  -6  -1   43.68   20.73
  -4  -6  -1   39.86   21.57
  -4   6  -1   49.55    6.89
  -4   6  -1   66.86   24.48
  -4  -6  -1   66.59   18.85
   4  -6   1   71.14   23.48
  -4  -6  -2  133.16   23.77
  -4   6  -2  149.04   29.07
  -4  -6  -2  135.98   37.42
  -4   6  -2  118.23   33.12
   4  -6   2  132.52   32.21
  -4   6  -3  941.25   89.35
  -4  -6  -3 1023.05   95.31
  -4  -6  -3 1107.16   57.91
   4  -6   4  189.16   35.55
  -4  -6  -4  178.76   42.60
  -4   6  -4  181.29   44.75
  -4   6  -5  987.48  101.77
   4  -6   5  830.10   74.53
  -4  -6  -5  861.80   92.99
   4  -6   6   10.38   11.99
  -4  -6  -6    4.83   18.35
  -4   6  -6    1.94   15.55
   4  -6   7  -16.99   14.74
  -4   6  -7   -6.15   14.56
  -4   6  -8  -16.43   24.26
   4  -6   8    6.26   10.05
   4  -6   9   32.91   19.27
  -4  -6  -9  -24.07   24.17
   4   7 -11  283.06   55.14
  -4  -7  11  223.62   48.49
   4   7 -10  197.02   44.62
  -4  -7  10  114.20   35.40
  -4  -7   9  745.75   81.29
   4   7  -9  722.68   79.58
   4   7  -8  804.25   81.19
  -4  -7   8  686.84   76.92
   4  -7  -7  779.60   46.05
   4   7  -7  672.23   73.08
  -4  -7   7  677.55   75.57
   4   7  -6    2.77   14.39
  -4  -7   6   -7.35   14.37
   4  -7  -6   13.41    7.52
   4  -7  -5  604.55   47.10
  -4   7   5  668.18   71.16
  -4   7   5  605.72   61.62
   4   7  -5  614.64   67.95
  -4  -7   5  596.20   69.77
   4   7  -4   63.80   25.83
  -4   7   4   73.04   22.06
  -4   7   4   94.26   26.66
  -4  -7   4   73.15   29.02
   4  -7  -4   97.99   19.97
  -4   7   3 1094.07   77.44
   4   7  -3  984.85   84.91
  -4  -7   3 1030.17   92.20
  -4   7   3 1058.58   83.07
  -4  -7   2 2665.01  133.77
  -4   7   2 2922.44  115.48
  -4  -7   2 2609.86  146.08
  -4   7   2 2829.54  139.77
  -4   7   2 2882.22  120.85
  -4   7   1  439.89   51.47
   4  -7  -1  425.04   51.03
  -4  -7   1  380.08   49.61
  -4   7   1  495.29   42.57
  -4  -7   1  464.95   63.64
  -4  -7   0   32.58   22.30
  -4   7   0   49.35   12.64
  -4   7   0   35.46   18.01
   4  -7   0   57.70   18.67
  -4  -7   0   41.95   18.56
  -4  -7  -1  113.94   25.18
  -4  -7  -1   94.38   32.18
  -4   7  -1  121.35   33.15
   4  -7   1  124.95   30.21
  -4   7  -1  123.87   12.66
  -4  -7  -2  123.72   25.06
  -4  -7  -2  152.08   40.91
  -4   7  -2  134.01   36.68
  -4  -7  -3   77.64   18.66
  -4  -7  -3   62.44   28.41
  -4   7  -3   26.07   22.47
  -4  -7  -4  279.34   56.39
  -4   7  -4  262.99   53.43
   4  -7   4  237.15   43.59
  -4   7  -5  434.05   71.08
  -4  -7  -5  430.47   69.58
   4  -7   5  424.20   59.27
   4  -7   6   21.71   20.38
  -4   7  -6  -12.37   19.83
  -4   7  -7  439.56   77.22
   4  -7   7  376.39   56.99
   4  -7   8  207.17   42.69
   4  -7   9  200.10   43.92
   4   8 -11   37.43   21.62
   4   8 -10  478.40   72.57
  -4  -8  10  437.09   64.03
   4   8  -9  124.02   37.86
  -4  -8   9  130.62   36.97
   4   8  -8  229.15   48.03
  -4  -8   8  197.98   43.46
  -4  -8   7  -10.52   16.75
   4   8  -7   48.73   26.16
   4   8  -6  137.81   37.62
  -4  -8   6  167.17   41.08
  -4  -8   5 1338.24  110.95
  -4   8   5 1269.90   97.08
   4   8  -5 1372.72  109.56
  -4  -8   5 1254.07  105.09
   4   8  -4  269.35   50.20
  -4  -8   4  300.90   52.21
  -4  -8   4  288.12   52.90
  -4   8   4  363.22   50.79
  -4   8   4  372.83   53.96
   4   8  -3    5.20   14.75
  -4  -8   3   11.60   17.02
  -4   8   3  -26.14   19.90
  -4   8   3    2.42    9.37
   4  -8  -3    5.02    6.97
  -4  -8   2   90.76   29.97
  -4   8   2   71.87   21.13
  -4   8   2   32.09   17.37
  -4  -8   2   68.13   27.95
   4  -8  -2   56.16   23.11
  -4  -8   1  252.64   43.43
  -4  -8   1  275.38   52.75
  -4   8   1  268.11   43.64
   4  -8  -1  209.20   38.56
  -4   8   1  249.59   32.83
  -4   8   1  221.92   45.22
  -4  -8   0   59.68   20.89
  -4  -8   0   17.67   21.43
  -4   8   0   48.11   13.86
  -4   8   0   73.94   25.96
   4  -8   0   53.76   21.49
  -4   8  -1 4002.86  183.62
  -4  -8  -1 3836.46  197.63
  -4   8  -1 3933.80   79.48
  -4  -8  -1 3990.97  155.35
  -4  -8  -2   25.16   29.92
  -4   8  -2    3.03   14.69
  -4  -8  -2   27.26   15.97
  -4   8  -3  479.64   71.72
  -4  -8  -3  558.88   79.89
  -4  -8  -3  630.49   55.93
  -4  -8  -4   36.10   30.15
  -4   8  -4  -25.90   23.45
   4  -8   5   35.51   20.80
  -4   8  -5   15.74   15.43
  -4  -8  -5   -5.90   19.93
  -4  -8  -6  486.86   83.11
  -4   8  -6  502.91   81.87
   4  -8   6  436.15   64.26
   4  -8   7   71.04   26.31
   4  -8   8  256.60   51.08
   4   9 -10    2.34   20.03
   4   9  -9  227.12   53.14
  -4  -9   9  254.98   49.97
   4   9  -8   65.70   29.47
  -4  -9   8   69.52   29.03
  -4  -9   8   59.16   31.05
  -4  -9   7  232.88   51.98
  -4  -9   7  301.99   53.33
   4   9  -7  391.38   65.40
  -4  -9   6  549.78   77.55
  -4  -9   6  372.47   61.06
   4   9  -6  477.66   70.87
   4   9  -5    3.05   18.68
  -4  -9   5    6.16   13.55
  -4  -9   5   -2.92   19.52
  -4   9   5   14.59   17.03
   4  -9  -4  635.33   63.04
  -4  -9   4  572.26   74.59
   4   9  -4  641.93   80.39
  -4   9   4  637.10   76.04
  -4  -9   4  574.74   75.47
  -4  -9   3   17.75   21.92
  -4   9   3   36.28   23.19
  -4   9   3   -3.82   13.53
  -4  -9   3  -18.22   18.84
   4  -9  -3  -10.68    9.21
   4   9  -3   -9.55   19.14
  -4  -9   2   47.43   25.70
  -4   9   2   57.53   30.88
  -4   9   2    8.54    9.14
   4  -9  -2   33.24   16.19
  -4  -9   2   37.98   23.76
  -4  -9   1   26.59   17.45
  -4  -9   1   92.47   35.64
  -4   9   1   64.94   26.03
  -4   9   0 2237.74  137.90
  -4  -9   0 2302.05  156.88
  -4   9   0 2279.96  151.42
  -4  -9   0 2270.37  130.70
  -4  -9  -1   50.78   21.45
  -4  -9  -1   35.64   24.25
  -4   9  -1   16.81   16.35
  -4   9  -2 2270.98  153.16
  -4  -9  -2 2487.94  171.15
  -4  -9  -2 2374.71  123.75
  -4   9  -3  461.84   74.64
  -4  -9  -3  548.57   85.62
  -4   9  -4  216.09   55.70
  -4  -9  -4  154.28   48.83
  -4  -9  -5  180.19   50.09
  -4   9  -5  146.78   47.22
   4  -9   6  172.89   45.30
   4  -9   7   34.07   21.08
   4  10  -9  166.36   49.93
  -4 -10   8 1029.32  102.91
   4  10  -8 1065.14  114.34
  -4 -10   7   77.79   31.45
   4  10  -7  117.58   37.25
  -4 -10   6  540.91   80.51
   4  10  -6  590.87   84.90
  -4 -10   6  492.54   73.22
   4  10  -5   27.63   26.15
  -4 -10   5  -17.79   19.59
  -4 -10   5    8.64   15.07
   4  10  -4  247.15   56.30
  -4  10   4  185.64   45.49
  -4 -10   4  188.28   46.36
  -4 -10   4  205.73   49.89
  -4 -10   3  194.20   46.12
  -4  10   3  261.44   55.37
  -4 -10   3  300.68   58.88
   4  10  -3  259.74   55.61
  -4  10   2  492.43   74.01
  -4 -10   2  544.21   73.96
  -4 -10   2  510.44   76.63
  -4 -10   1  153.30   40.46
  -4 -10   1  202.52   51.46
  -4  10   1  138.84   43.76
  -4 -10   0  705.05   93.61
  -4  10   0  771.57   95.74
  -4 -10   0  796.66   84.31
  -4 -10  -1   60.32   25.35
  -4 -10  -1   46.16   33.03
  -4  10  -1   25.71   31.84
  -4  10  -1   61.59   28.33
  -4 -10  -2   30.66   18.43
  -4 -10  -2  -14.58   26.35
  -4  10  -2    9.31   19.81
  -4 -10  -3   13.95   16.45
  -4  10  -3  -16.60   25.84
  -4  10  -4  659.78   95.22
  -4 -11   6  -12.23   17.82
   4  11  -5   48.62   25.07
  -4 -11   5   46.95   23.30
  -4  11   4   14.87   16.00
   4  11  -4  -32.64   27.12
  -4 -11   3    0.98   11.15
  -4 -11   3   44.51   25.26
  -4 -11   2   93.68   33.38
  -4  11   2  129.30   45.49
  -4 -11   2  138.62   45.29
  -4 -11   1  396.27   66.39
  -4  11   1  407.51   73.32
  -4 -11   1  374.90   71.86
  -4 -11   0  132.41   39.88
  -4 -11   0  112.39   40.10
  -4  11   0  132.56   45.89
  -4 -11  -1  218.27   44.74
  -4 -11  -1  197.91   53.47
  -4 -11  -2  134.54   36.53
  -4  11  -2  238.30   57.73
  -4 -12   4   81.53   36.51
  -4 -12   3    7.10   17.58
  -4 -12   2   -6.73   21.78
  -4 -12   0   49.19   26.58
  -4 -12  -1  168.61   43.33
  -5   0  14  187.49   45.67
   5   0 -14  185.42   55.23
   5   0 -13  -12.54   20.60
  -5   0  13  -48.55   26.63
   5   0 -12   10.58   19.41
   5   0 -12   16.00   10.77
  -5   0  12  -10.16   21.82
   5   0 -11  -10.18   18.66
   5   0 -11   16.81   14.16
  -5   0  11  -17.67   13.92
   5   0 -10  116.37   37.89
  -5   0  10  104.70   30.00
  -5   0  10  129.94   22.11
   5   0  -9   12.64   19.78
  -5   0   9    1.88    6.16
  -5   0   8 3391.21   95.75
   5   0  -8 3333.62  156.61
   5   0  -7   -1.84   13.46
  -5   0   7    5.57    6.58
  -5   0   6 1532.87   58.70
   5   0  -6 1519.79   94.54
  -5   0   5   -3.14    6.59
  -5   0   4  760.11   64.20
  -5   0   3  -12.43   10.60
  -5   0   3   -0.38   11.87
  -5   0   2 2802.12   98.52
   5   0  -2 2645.90   95.37
  -5   0   2 2723.18  110.01
  -5   0   1    0.89    6.75
  -5   0   1    1.70   10.98
   5   0  -1    2.22   10.15
   5   0   0  388.80   40.48
  -5   0   0  317.71   29.76
  -5   0   0  327.70   36.93
  -5   0  -1    5.20    9.33
   5   0   1    4.30    9.54
  -5   0  -1    3.15    6.31
  -5   0  -2 2047.73  105.17
  -5   0  -2 2188.02   68.82
  -5   0  -2 2237.26   94.40
  -5   0  -2 2233.53   63.28
   5   0   2 2427.95   99.87
  -5   0  -3    1.36    4.45
  -5   0  -3   -1.71   11.25
  -5   0  -3   -5.19    4.60
  -5   0  -4   -0.65   13.51
  -5   0  -4    2.96   12.62
  -5   0  -4   17.42    6.73
  -5   0  -5    4.57    3.61
  -5   0  -5    6.90   13.52
  -5   0  -5   -2.86   21.05
  -5   0  -6   51.02    7.99
   5   0   6   49.19   20.04
  -5   0  -6   62.26   30.35
   5   0   7  -30.50   15.86
  -5   0  -7   -0.94   20.86
  -5   0  -8 1422.51  125.94
  -5   0  -9  -31.45   26.05
  -5   1  15   45.97   22.95
  -5   1  14   55.96   29.60
   5   1 -14   55.74   29.07
  -5  -1  14   20.36   18.22
   5  -1 -14   51.25   28.97
   5  -1 -13   32.04   26.66
  -5  -1  13   24.92   20.93
   5   1 -13   -1.65   19.88
  -5   1  13  -29.84   23.33
   5  -1 -12   47.03   27.46
   5   1 -12   84.60   24.56
  -5  -1  12   51.71   23.03
   5   1 -12   73.09   28.92
  -5   1  12   64.55   30.20
   5  -1 -11  382.42   62.32
   5  -1 -11  414.79   38.09
   5   1 -11  362.58   45.45
  -5  -1  11  311.13   51.07
   5   1 -11  375.47   63.82
  -5   1  11  315.86   53.92
   5   1 -10  234.52   34.09
  -5  -1  10  215.92   32.74
   5   1 -10  218.39   47.28
  -5   1  10  221.88   44.42
   5  -1 -10  251.55   20.42
   5  -1 -10  284.61   53.19
  -5  -1   9  327.40   38.20
   5   1  -9  238.40   48.39
  -5   1   9  261.98   46.88
   5  -1  -9  290.76   49.43
  -5  -1   8  137.15   24.09
   5   1  -8  103.00   33.71
   5   1  -8  122.84   11.71
   5  -1  -8  139.53   35.26
  -5  -1   7 1005.13   59.81
  -5   1   7 1023.81   29.65
   5   1  -7 1049.94   85.47
   5  -1  -7  963.14   79.84
   5  -1  -6  134.64   29.87
  -5  -1   6  145.72   22.69
  -5   1   6  131.68   10.24
   5   1  -6  124.11   29.57
  -5  -1   6  165.40   35.19
  -5   1   5   -1.76    9.73
  -5  -1   5   18.81    9.04
  -5   1   5   28.16    6.18
   5   1  -5    8.14   13.42
  -5  -1   5    4.60   16.86
  -5   1   4  162.62   27.17
  -5  -1   4  153.43   31.76
  -5  -1   4  157.60   14.80
  -5  -1   3 1510.76   88.08
  -5   1   3 1386.89   81.03
  -5   1   3 1632.24   80.62
  -5  -1   3 1482.08   51.90
  -5   1   2  485.98   46.04
  -5   1   2  525.80   37.59
  -5   1   2  557.78   45.38
   5   1  -2  530.36   43.35
  -5  -1   2  496.96   49.64
  -5   1   1 5108.14  129.98
  -5   1   1 5238.86  134.53
   5   1  -1 5203.92  122.70
  -5  -1   1 5163.15  154.84
  -5   1   1 5162.79  139.18
  -5   1   0 2202.27   93.04
  -5   1   0 2233.69   84.21
  -5  -1   0 2300.22  103.04
  -5   1   0 2283.97   88.56
  -5   1  -1   85.53   16.72
  -5  -1  -1   70.04   21.14
  -5   1  -1   77.09   17.01
  -5   1  -1   81.98   22.81
   5  -1   1   76.38   17.00
  -5   1  -2 1315.78   85.69
  -5  -1  -2 1464.05   83.38
  -5   1  -2 1448.40   68.39
  -5   1  -2 1514.08   60.14
  -5   1  -3    5.29    6.48
  -5  -1  -3    6.82    2.96
  -5   1  -3   -6.76    8.19
  -5  -1  -3   -4.30   11.28
   5  -1   3   10.44    7.89
  -5   1  -3   16.80   14.57
  -5   1  -4  850.80   79.20
  -5  -1  -4  884.72   80.09
  -5   1  -4  968.17   59.44
  -5  -1  -4  880.63   68.66
   5   1   4 1124.69   79.34
   5  -1   4 1026.21   63.56
  -5   1  -5 1114.64   95.85
  -5  -1  -5 1064.83   92.17
  -5  -1  -5 1176.79   82.58
   5   1   5 1395.01   92.41
   5  -1   5 1255.73   73.85
  -5   1  -6  701.28   81.35
  -5  -1  -6  787.60   84.09
  -5  -1  -6  857.59   74.12
   5   1   6  776.46   72.61
   5   1   7   14.78   14.40
   5  -1   7   18.98   11.56
  -5   1  -7   15.68   18.74
  -5  -1  -7   25.25   23.27
  -5  -1  -8  563.03   80.24
  -5   1  -8  452.94   73.26
  -5   1  -9  233.37   58.63
  -5  -1  -9  273.31   58.30
  -5   2  14  111.08   35.93
  -5   2  13  413.32   68.25
   5  -2 -13  445.37   72.68
   5   2 -13  426.96   75.45
  -5  -2  13  360.60   56.43
   5  -2 -12  126.54   40.41
   5   2 -12  108.30   29.56
   5   2 -12   89.94   36.94
  -5  -2  12   68.54   23.80
  -5   2  12   77.63   31.19
   5   2 -11 1299.37   91.55
  -5  -2  11 1306.47   90.15
   5   2 -11 1380.72  122.85
  -5   2  11 1285.66  108.91
   5  -2 -11 1194.77  107.63
   5  -2 -10  126.86   16.82
   5   2 -10  145.33   40.92
   5  -2 -10  106.90   34.60
  -5  -2  10  143.84   29.88
  -5   2  10   94.53   33.96
  -5  -2   9 2770.00  123.09
  -5   2   9 2829.56  149.23
   5   2  -9 2623.41  151.98
   5   2  -9 2780.81   86.70
   5  -2  -9 2613.47  144.26
   5  -2  -8   62.66   25.55
   5   2  -8   47.47   11.58
   5   2  -8   22.52   19.38
  -5  -2   8   51.91   18.22
  -5   2   8   51.27   23.66
  -5  -2   8   32.06   21.50
   5  -2  -7 1229.53   89.34
  -5  -2   7 1189.88   93.06
  -5   2   7 1527.99   95.35
  -5  -2   7 1330.41   77.81
   5   2  -7 1262.64   95.11
  -5   2   7 1183.85   91.82
   5   2  -7 1271.48   49.08
   5   2  -6  210.32   38.60
  -5  -2   6  260.83   33.60
  -5   2   6  300.27   41.09
  -5  -2   6  271.73   44.86
  -5  -2   5  357.59   37.63
   5   2  -5  311.83   43.82
  -5   2   5  274.87   38.13
  -5  -2   5  268.01   42.66
  -5  -2   4  764.64   68.71
  -5  -2   4  823.45   54.81
  -5   2   4  872.25   29.65
  -5   2   4  963.07   66.75
  -5   2   4  810.64   34.10
  -5   2   3  597.96   34.42
  -5   2   3  743.71   57.49
  -5  -2   3  612.01   39.16
  -5  -2   3  639.50   60.74
  -5   2   2  829.77   58.32
  -5   2   2  854.04   48.35
   5   2  -2  833.79   54.50
  -5   2   2  950.13   62.87
  -5  -2   2  834.88   67.73
  -5   2   1  542.01   44.33
  -5   2   1  562.41   44.27
   5   2  -1  493.75   38.46
  -5  -2   1  547.63   54.10
  -5   2   1  531.43   45.49
  -5   2   0  268.42   34.13
   5   2   0  207.49   23.01
  -5  -2   0  253.94   38.68
  -5   2   0  289.59   30.13
  -5   2  -1 1028.41   71.80
  -5  -2  -1 1155.43   78.60
  -5   2  -1 1208.77   55.94
   5   2   1 1313.64   83.91
  -5   2  -1 1152.80   60.21
  -5   2  -2  294.02   42.52
  -5  -2  -2  314.97   43.19
  -5   2  -2  306.44   27.75
   5   2   2  371.31   45.99
  -5   2  -2  360.56   33.74
  -5   2  -3  340.75   32.72
   5  -2   3  356.92   31.28
  -5   2  -3  301.14   45.39
  -5   2  -3  376.71   30.40
  -5  -2  -3  363.47   46.29
   5   2   3  374.20   47.41
  -5   2  -4  439.00   58.16
  -5   2  -4  525.29   37.60
  -5  -2  -4  476.76   54.82
   5   2   4  546.16   59.36
   5  -2   4  498.36   38.50
  -5   2  -5  360.67   55.70
  -5  -2  -5  336.62   53.17
  -5  -2  -5  352.88   50.80
   5   2   5  412.93   54.05
   5  -2   5  373.75   34.44
  -5   2  -6  431.24   65.59
  -5  -2  -6  457.67   66.29
  -5  -2  -6  413.42   55.87
   5  -2   6  467.81   41.23
  -5   2  -7 1115.50  110.10
  -5  -2  -7 1182.36  108.15
   5  -2   7 1099.91   66.65
  -5   2  -8  -33.53   22.98
  -5  -2  -8   -4.51   26.14
  -5   2  -9  446.66   76.61
  -5  -2  -9  491.35   78.14
  -5  -3  14   58.04   32.29
  -5   3  13  263.39   56.69
   5   3 -13  130.57   36.45
   5   3 -13  188.84   54.93
  -5  -3  13  187.32   48.28
  -5  -3  13  177.04   39.34
  -5   3  12   34.22   23.98
   5   3 -12   23.45   25.13
   5   3 -12   32.30   20.24
  -5  -3  12   57.45   27.16
   5   3 -11   -4.80   27.37
   5   3 -11  -16.39   15.28
  -5   3  11  -54.55   28.61
  -5  -3  11   20.54   26.39
   5   3 -10  207.29   48.09
  -5  -3  10  299.37   46.76
  -5  -3  10  280.57   52.57
  -5   3  10  283.31   52.24
   5   3  -9   74.55   18.61
  -5  -3   9   52.41   20.01
  -5  -3   9   38.16   22.73
  -5   3   9   65.49   29.44
  -5  -3   8  237.72   38.21
  -5  -3   8  192.62   41.00
  -5   3   8  240.11   46.21
   5   3  -8  225.72   28.17
  -5  -3   7  340.84   51.09
  -5  -3   7  364.71   45.43
  -5   3   7  414.66   51.30
  -5   3   7  331.95   50.68
   5   3  -7  346.55   32.97
   5   3  -6   42.99   13.25
  -5  -3   6   45.68   19.12
  -5  -3   6    6.38   16.94
  -5   3   6   19.13   14.53
  -5   3   6   52.39   20.22
  -5  -3   5 4326.64  143.87
  -5   3   5 4016.76  157.29
  -5   3   5 4401.64  154.45
  -5   3   5 4324.90   89.09
  -5  -3   5 3963.96  161.60
  -5   3   4  134.88   10.67
  -5  -3   4  134.67   26.12
  -5  -3   4  131.46   31.89
  -5   3   4  118.81   25.23
  -5   3   4  133.41   18.83
  -5   3   3 3107.07   80.67
  -5  -3   3 3165.67  101.21
  -5  -3   3 3130.72  137.86
  -5  -3   2    5.50   10.02
  -5  -3   2  -10.17   19.78
  -5   3   2   -0.36    6.43
  -5   3   2    9.28    8.34
  -5   3   1 1312.19   66.28
   5   3  -1 1276.68   64.32
  -5   3   1 1269.45   70.01
  -5  -3   1 1506.75   76.97
  -5  -3   1 1188.80   84.51
   5   3  -1 1468.67   91.46
  -5   3   0 1365.45   80.01
   5   3   0 1244.50   56.94
  -5   3   0 1461.08   74.99
  -5  -3   0 1333.34   89.49
   5   3   0 1428.68   90.99
  -5   3   0 1413.55   61.42
  -5   3  -1 4770.46  160.75
   5   3   1 4873.85   95.62
  -5  -3  -1 4784.13  171.03
  -5   3  -1 4984.80  100.70
  -5   3  -1 5099.06  139.54
  -5  -3  -2  248.30   41.57
  -5   3  -2  241.53   40.79
  -5   3  -2  272.43   21.07
   5   3   2  270.58   40.88
  -5   3  -2  256.04   31.82
  -5   3  -3 1676.84   80.51
  -5   3  -3 1475.89  102.94
  -5   3  -3 1672.27   46.79
  -5  -3  -3 1567.93  102.45
  -5  -3  -4   -3.10   15.42
   5   3   4   17.55   12.25
  -5   3  -4   -2.66   17.91
  -5  -3  -5   31.95   19.24
  -5   3  -5    4.48   23.15
   5  -3   5   13.56    5.62
  -5  -3  -6  104.79   32.92
  -5   3  -6  121.91   36.24
  -5  -3  -6  125.45   35.67
   5  -3   6  148.39   16.86
  -5   3  -7  -46.56   27.36
  -5  -3  -7   14.70   18.16
  -5  -3  -8  486.02   74.65
  -5   3  -8  438.64   73.20
  -5   3  -9   21.12   21.43
  -5  -3  -9   69.09   33.44
  -5  -4  14   -3.01    8.45
   5   4 -13  421.65   66.04
  -5  -4  13  454.40   73.01
   5   4 -12   60.06   32.67
  -5   4  12   -6.03   20.22
   5   4 -12  -27.97   20.78
  -5  -4  12   58.27   26.02
  -5  -4  11  516.76   73.22
  -5   4  11  581.82   79.90
  -5   4  10  210.91   46.33
  -5  -4  10  201.62   44.52
   5   4 -10  263.75   37.65
  -5  -4   9  452.89   59.14
  -5  -4   9  279.32   51.94
   5   4  -9  380.21   43.42
  -5   4   9  362.44   59.69
  -5  -4   8  318.89   47.63
  -5  -4   8  260.19   47.43
   5   4  -8  272.53   35.69
  -5   4   8  286.24   52.83
  -5  -4   7 1426.36   96.32
  -5   4   7 1283.14   99.46
   5   4  -7 1329.48   75.02
  -5  -4   7 1139.05   94.77
  -5  -4   6 1136.90   84.56
  -5   4   6 1045.47   86.70
  -5   4   6 1360.14   93.11
   5   4  -6 1055.49   65.10
  -5  -4   6 1041.54   88.84
  -5  -4   5  344.99   45.50
  -5   4   5  370.20   51.56
  -5   4   5  418.43   51.36
   5   4  -5  366.65   38.06
  -5   4   5  381.48   33.94
  -5  -4   5  326.26   48.54
  -5  -4   4 2985.02  127.79
  -5   4   4 2760.53  129.20
  -5   4   4 2778.65  126.99
  -5   4   4 3073.00  100.02
  -5  -4   4 2743.75  137.18
  -5   4   3  409.52   48.18
   5   4  -3  540.29   59.93
  -5   4   3  433.19   33.22
  -5   4   3  337.31   44.08
  -5  -4   3  393.60   52.48
  -5  -4   3  447.76   43.58
   5   4  -2  286.79   42.66
  -5   4   2  291.53   32.23
   5  -4  -2  319.11   30.39
  -5   4   2  242.43   36.72
  -5  -4   2  253.67   33.64
  -5  -4   2  257.15   43.95
  -5   4   1   28.69   13.47
  -5  -4   1    7.77   10.24
  -5  -4   1    2.01   14.56
  -5   4   1    4.25    8.23
   5   4  -1    3.37   10.61
   5  -4  -1   -0.16    4.40
  -5   4   1    0.35   13.14
  -5   4   0  538.91   36.43
  -5   4   0  471.31   49.95
  -5   4   0  530.94   47.36
  -5  -4   0  559.07   53.53
  -5  -4   0  533.25   62.30
   5   4   0  648.42   63.97
  -5   4   0  564.67   50.92
  -5   4  -1  180.95   28.96
  -5  -4  -1  119.12   34.08
   5   4   1  188.70   36.00
  -5   4  -1  106.79   28.35
  -5   4  -1  153.38   24.43
   5  -4   1  157.17   29.52
  -5   4  -1  158.94   15.67
  -5   4  -2  334.20   39.64
  -5  -4  -2  301.77   26.42
  -5  -4  -2  309.43   49.98
   5  -4   2  245.63   38.91
  -5   4  -2  299.78   30.39
   5   4   2  306.50   20.93
  -5   4  -2  262.31   44.58
   5   4   2  305.74   45.60
  -5   4  -3  633.54   55.04
  -5   4  -3  546.72   65.55
   5  -4   3  640.14   66.52
  -5   4  -3  599.33   37.20
  -5  -4  -3  577.52   67.31
  -5  -4  -3  620.38   25.37
  -5  -4  -4  111.24   32.71
  -5   4  -4  144.46   14.06
  -5   4  -4  112.76   32.09
  -5   4  -5  815.69   90.18
  -5  -4  -5  727.26   80.12
  -5  -4  -6   69.76   28.23
  -5   4  -6   62.17   29.56
  -5   4  -7   -5.73   12.33
  -5  -4  -7  -10.86   16.07
  -5   4  -8  140.31   47.50
  -5  -4  -8  103.53   37.79
  -5  -4  -9   19.19   21.62
  -5  -5  13   77.51   29.43
  -5  -5  12  555.11   76.65
  -5   5  11   -4.15   17.12
   5   5 -11    6.41   11.94
  -5  -5  11   32.02   21.17
  -5   5  10  143.52   44.27
   5   5 -10  157.90   32.47
  -5  -5  10   87.48   32.62
   5   5  -9   -1.37    6.41
  -5  -5   9   18.57   15.71
  -5   5   8  321.32   58.04
  -5  -5   8  231.19   46.33
   5   5  -8  317.94   42.16
   5   5  -7   26.53   15.39
  -5  -5   7   -1.57   16.31
  -5  -5   6  472.02   58.95
  -5   5   6  435.73   59.56
   5   5  -6  439.93   48.21
  -5  -5   6  355.50   53.83
  -5   5   5   44.12   15.91
  -5  -5   5   59.38   19.89
  -5  -5   5   41.33   21.83
   5   5  -5   38.16   15.60
  -5   5   5   41.44   20.90
   5   5  -4  317.66   47.97
  -5  -5   4  331.10   48.08
   5  -5  -4  315.05   23.98
  -5  -5   4  271.32   47.54
  -5   5   4  262.38   43.11
  -5   5   4  311.39   37.33
  -5   5   4  389.02   51.32
  -5   5   3   -0.15    8.22
  -5  -5   3   38.56   17.67
  -5   5   3  -16.43    9.87
  -5  -5   3   -0.83   16.69
   5  -5  -3   16.86    7.81
   5   5  -3   20.53   14.63
  -5   5   3   -6.55   15.22
   5   5  -2 1028.80   83.75
  -5   5   2  995.28   63.94
   5  -5  -2 1002.49   59.56
  -5   5   2  906.88   69.70
  -5  -5   2  980.82   85.19
  -5  -5   2  979.52   72.06
  -5   5   2 1163.61   80.67
  -5   5   1  172.81   32.11
  -5  -5   1  170.24   31.81
  -5  -5   1  132.82   36.22
  -5   5   1  142.55   28.24
   5   5  -1  169.13   35.32
  -5   5   1  122.57   26.32
  -5   5   0  141.35   18.71
  -5   5   0  175.91   31.79
  -5  -5   0  119.69   34.61
  -5   5   0  144.52   30.70
   5   5   0  123.63   30.39
   5  -5   0  193.81   32.61
  -5   5   0  123.89   24.72
  -5  -5   0  157.88   32.49
  -5  -5  -1   31.37   15.37
  -5   5  -1   22.62   13.34
  -5  -5  -1   25.12   11.98
  -5   5  -1   12.94    3.85
  -5  -5  -1   28.37   20.69
  -5   5  -1   16.40    4.08
  -5   5  -1   30.49   17.08
   5  -5   1   64.98   20.37
  -5   5  -1   11.16    9.53
  -5  -5  -2  811.33   48.01
  -5   5  -2  960.82   72.57
  -5   5  -2  725.53   73.63
   5  -5   2  915.68   78.20
  -5   5  -2  807.15   50.32
  -5  -5  -2  782.98   81.68
  -5   5  -3  573.99   57.07
  -5   5  -3  493.68   65.59
   5   5   3  535.38   19.26
  -5  -5  -3  468.65   65.14
  -5  -5  -3  519.58   31.62
  -5   5  -4 2760.61  159.78
  -5  -5  -4 2698.68  157.06
  -5  -5  -5   71.85   30.94
  -5   5  -5   75.08   31.60
  -5   5  -6  538.36   78.52
  -5  -5  -6  539.86   75.34
  -5  -5  -7    4.85   16.07
  -5   5  -7   -9.90   23.74
  -5   5  -8   89.89   37.13
  -5  -5  -8   21.37   19.41
  -5  -6  13  352.28   61.65
  -5  -6  12  -14.82   19.66
   5   6 -11   82.04   28.97
  -5  -6  11  102.65   34.70
   5   6 -10   76.41   25.87
  -5  -6  10   58.07   27.13
  -5   6   9   44.30   27.85
   5   6  -9   23.64   16.90
  -5  -6   9  -12.52   15.96
  -5   6   8  328.99   59.58
  -5  -6   8  238.10   48.09
   5   6  -8  309.00   47.31
  -5   6   7  351.15   59.01
   5   6  -7  366.77   49.80
  -5  -6   7  373.05   58.56
  -5   6   6  796.69   83.76
   5   6  -6  749.14   68.54
  -5  -6   6  773.19   81.02
   5   6  -5   22.96   16.53
  -5   6   5   26.02   19.33
  -5   6   5   29.78   14.13
  -5  -6   5   22.47   19.63
   5  -6  -5   15.48    6.00
  -5   6   4  247.34   44.56
  -5   6   4  237.90   35.61
   5  -6  -4  231.97   25.64
  -5  -6   4  194.58   42.89
  -5   6   3  326.98   35.77
   5  -6  -3  345.87   35.00
  -5  -6   3  338.30   54.29
  -5   6   3  294.65   46.31
  -5   6   3  315.39   43.91
  -5   6   2   85.32   26.25
  -5   6   2   73.39   17.41
  -5  -6   2   84.64   26.62
  -5  -6   2   89.19   32.52
  -5   6   2   71.09   20.33
  -5   6   1  294.64   41.22
   5  -6  -1  294.36   39.33
  -5  -6   1  279.29   50.05
  -5   6   1  296.99   41.77
  -5   6   1  328.39   32.83
  -5  -6   1  349.52   49.16
  -5   6   0   25.30   14.16
  -5  -6   0  -23.71   12.59
  -5   6   0    9.53    6.05
  -5  -6   0    6.22   16.41
  -5   6   0   12.39   13.37
   5  -6   0   18.87   14.93
  -5  -6  -1   59.95   18.96
  -5   6  -1   42.13   16.05
  -5  -6  -1   47.40   28.84
  -5   6  -1   64.48   23.69
   5  -6   1   64.61   22.26
  -5  -6  -2  -11.65    8.90
  -5  -6  -2  -14.93   25.03
  -5   6  -3  933.61   93.07
  -5  -6  -3  893.75   94.03
  -5  -6  -3 1058.27   54.20
  -5  -6  -4   20.30   27.06
  -5   6  -4   23.17   24.60
  -5   6  -5  817.15   94.33
  -5  -6  -5  841.08   96.70
  -5  -6  -6  464.73   73.98
  -5   6  -6  470.18   75.51
  -5  -6  -7  -22.17   20.93
  -5   6  -7    5.30   16.72
  -5  -7  12   68.31   31.12
  -5  -7  11   -8.34   14.04
   5   7 -10   65.55   25.07
  -5  -7  10   99.35   29.12
   5   7  -9  202.79   41.53
  -5  -7   9  165.72   41.86
   5   7  -8   16.39   15.53
  -5  -7   8   10.30   19.02
   5   7  -7  687.41   73.12
  -5  -7   7  789.75   86.45
   5   7  -6  235.59   45.03
  -5   7   6  300.90   55.96
   5  -7  -6  285.14   23.25
  -5  -7   6  243.71   49.18
   5  -7  -5 1629.97   69.09
  -5   7   5 1478.88  114.00
   5   7  -5 1503.47  105.67
  -5   7   5 1551.57   97.26
  -5  -7   5 1459.72  115.36
  -5   7   4   65.66   22.77
  -5   7   4   23.84   17.43
  -5   7   4   47.37   22.27
  -5  -7   4   34.75   25.27
   5  -7  -4   14.12    9.68
  -5   7   3  888.23   81.21
  -5   7   3 1045.62   76.02
  -5  -7   3  985.48   95.21
  -5   7   3  852.66   78.11
  -5   7   2  -11.68   10.79
  -5  -7   2  -26.11   21.58
  -5   7   2   -2.42   13.70
   5  -7  -2  -27.88   12.41
  -5  -7   1  522.63   58.93
  -5   7   1  532.26   58.96
   5  -7  -1  542.26   56.87
  -5   7   1  517.73   42.37
  -5  -7   1  548.27   73.62
  -5  -7   0   66.36   22.89
  -5   7   0   69.23   13.99
  -5  -7   0   50.19   24.71
  -5   7   0   68.00   24.54
   5  -7   0   84.60   26.24
  -5  -7  -1  566.77   54.53
  -5   7  -1  480.06   63.72
  -5  -7  -1  506.71   73.69
  -5  -7  -2  140.19   25.87
  -5  -7  -2  138.61   42.55
  -5   7  -2  105.60   34.76
  -5  -7  -3  259.40   54.80
  -5   7  -3  235.92   50.65
  -5  -7  -3  283.41   32.50
  -5  -7  -4  -13.43   20.41
  -5   7  -4   29.66   26.31
  -5  -7  -5   40.83   27.11
  -5   7  -5   43.13   25.74
  -5  -7  -6  147.00   44.83
  -5   7  -6  171.54   48.54
  -5  -8  11  451.78   70.00
   5   8 -10   44.72   23.45
  -5  -8  10   17.80   15.81
   5   8  -9 1130.30  102.99
  -5  -8   9 1041.87  105.55
   5   8  -8   36.61   20.26
  -5  -8   8   -7.63   11.60
   5   8  -7   73.09   28.54
  -5  -8   7   79.57   32.05
   5   8  -6  270.27   50.80
  -5  -8   6  194.91   47.49
   5   8  -5   11.15   15.78
  -5   8   5   19.99   16.10
  -5  -8   5  -16.42   18.87
  -5   8   4  701.43   69.44
  -5   8   4  726.30   75.49
  -5  -8   4  709.78   84.79
  -5  -8   3    5.10   12.46
  -5   8   3   22.93   17.54
  -5   8   3    7.76   22.79
  -5  -8   3   25.94   22.40
   5  -8  -3   30.94   14.45
  -5  -8   2  328.14   51.27
  -5   8   2  365.75   47.96
  -5   8   2  316.00   52.98
   5  -8  -2  331.84   45.81
  -5  -8   2  334.17   59.98
  -5   8   2  387.84   43.74
  -5  -8   1  100.73   31.00
  -5  -8   1   33.47   23.33
  -5   8   1  117.22   31.30
   5  -8  -1   86.32   24.72
  -5  -8   0  716.47   69.22
  -5   8   0  808.56   82.09
  -5  -8   0  718.75   90.92
  -5   8  -1  647.36   77.59
  -5  -8  -1  678.98   89.65
  -5  -8  -1  672.07   63.89
  -5   8  -2  879.65   94.87
  -5  -8  -2  768.66   96.04
  -5  -8  -2  907.18   69.59
  -5  -8  -3  266.71   58.40
  -5   8  -3  262.37   57.82
  -5  -8  -3  303.46   37.74
  -5  -8  -4  136.18   45.45
  -5   8  -4   95.83   33.58
  -5  -8  -5  303.82   65.52
  -5   8  -5  274.36   61.84
   5   9 -10  928.43  102.13
  -5  -9  10 1131.67  112.93
   5   9  -9  -16.72   16.50
  -5  -9   9   14.52   12.68
   5   9  -8  555.29   76.39
  -5  -9   8  525.70   76.32
   5   9  -7  236.71   52.05
  -5  -9   7  349.28   63.21
  -5  -9   7  269.94   55.61
   5   9  -6  104.86   36.36
  -5  -9   6   94.38   35.37
  -5  -9   6  117.81   38.63
   5   9  -5   18.97   22.20
  -5   9   5   78.79   27.36
  -5  -9   5   24.87   19.04
  -5  -9   5    7.64   19.29
  -5   9   4   74.39   28.88
  -5  -9   4   30.40   22.18
  -5  -9   4   97.69   32.99
  -5  -9   3  235.95   49.61
  -5   9   3  290.74   53.37
  -5  -9   3  257.94   56.42
  -5  -9   2    6.96   14.22
  -5   9   2   23.53   21.50
  -5  -9   2   -7.39   16.47
  -5  -9   1  635.84   73.07
  -5   9   1  696.39   75.17
  -5  -9   1  569.71   83.54
  -5   9   1  676.79   82.08
  -5  -9   0   42.18   20.60
  -5  -9   0   96.23   39.39
  -5   9   0   61.50   30.15
  -5  -9  -1  144.73   33.60
  -5  -9  -1  101.94   39.95
  -5   9  -1   78.03   29.03
  -5  -9  -2  327.90   69.01
  -5   9  -2  344.49   62.92
  -5  -9  -2  331.00   46.44
  -5  -9  -3  210.46   56.49
  -5   9  -3  309.43   63.62
  -5   9  -4  155.39   48.53
   5  10  -9   47.58   31.61
   5  10  -8  428.32   72.08
  -5 -10   8  412.13   71.34
   5  10  -7  111.82   41.74
  -5 -10   7  153.74   44.55
   5  10  -6  396.42   69.48
  -5 -10   6  471.73   75.56
  -5  10   5   74.68   29.54
  -5 -10   5   55.10   29.80
  -5 -10   5   76.07   30.99
   5  10  -5   65.41   35.75
  -5  10   4  120.49   36.47
  -5 -10   4  128.90   42.87
  -5 -10   4  138.71   42.65
  -5 -10   3   18.88   13.96
  -5  10   3   27.71   20.50
  -5 -10   3   -6.92   16.41
  -5 -10   2 1027.22  102.21
  -5 -10   2 1025.12  113.72
  -5  10   2 1001.77  106.24
  -5 -10   1   47.52   24.05
  -5 -10   1   16.75   25.69
  -5  10   1   49.25   36.90
  -5 -10   0  296.15   52.20
  -5 -10   0  395.48   75.65
  -5  10   0  319.18   64.02
  -5  10   0  375.53   62.77
  -5 -10  -1  173.76   40.12
  -5 -10  -1  151.11   51.93
  -5  10  -1  164.39   42.89
  -5  10  -2  112.19   42.78
  -5  10  -3   64.73   33.24
  -5 -11   7  598.05   87.42
  -5 -11   6   83.27   36.12
  -5 -11   5   31.04   23.98
  -5  11   5   89.11   32.17
  -5  11   4  -16.13   21.79
  -5 -11   4  -10.40   18.82
  -5  11   3   26.90   26.71
  -5 -11   3   38.39   26.60
  -5 -11   2   45.73   28.63
  -5  11   2   42.25   27.07
  -5 -11   2  104.02   42.34
  -5 -11   1  131.40   39.58
  -5 -11   1  119.06   43.00
  -5  11   1  151.76   45.26
  -5 -11   0   -0.51    7.91
  -5  11  -1  106.17   39.21
  -5  11  -2   33.65   32.46
  -6   0  14  271.40   54.05
   6   0 -13  -54.80   30.16
  -6   0  13   14.22   14.80
   6   0 -12  372.08   66.72
  -6   0  12  264.03   52.49
   6   0 -11   11.70   23.85
  -6   0  11   -0.78   17.05
   6   0 -10   57.28   25.76
  -6   0  10   61.16   14.87
   6   0  -9   -9.79   16.89
  -6   0   9   -0.44    6.21
  -6   0   8 1319.93   58.14
   6   0  -8 1344.49  105.26
   6   0  -7   -4.66   15.98
  -6   0   7   -3.03    7.39
  -6   0   6  232.06   25.48
   6   0  -6  216.96   40.02
  -6   0   5   -3.22    7.03
  -6   0   5    3.46   14.28
   6   0  -5   -4.01   13.93
  -6   0   4 3188.00  140.79
   6   0  -4 3317.87  130.89
  -6   0   3  -18.95   17.90
  -6   0   2 9999.00  202.12
  -6   0   2 9544.47  223.86
  -6   0   1    9.10    8.44
  -6   0   1    5.77   12.79
  -6   0   0 2383.12   89.47
  -6   0   0 2436.14  108.34
  -6   0  -1    2.01   11.42
  -6   0  -1    5.81    7.11
  -6   0  -1   -2.83   10.67
  -6   0  -2 1330.06   92.57
  -6   0  -2 1558.71   64.83
  -6   0  -2 1488.92   84.80
  -6   0  -2 1547.88   59.32
  -6   0  -3    1.41    9.41
  -6   0  -3   -1.06    5.17
  -6   0  -3   -0.06   14.13
  -6   0  -3    7.27    5.62
  -6   0  -4 1716.59  118.59
  -6   0  -4 2129.97   62.45
  -6   0  -4 1852.38   98.67
   6   0   4 1818.03  100.88
  -6   0  -5   -4.06   15.13
  -6   0  -5    2.33    3.37
   6   0   5   23.42   10.87
  -6   0  -5   -4.38   14.93
  -6   0  -6  347.93   60.85
   6   0   6  552.23   59.42
  -6   0  -7    5.23   16.21
  -6   0  -8   25.17   18.34
  -6  -1  14  252.01   50.66
  -6   1  14  257.92   51.95
   6   1 -13  116.34   43.04
   6  -1 -13   96.48   42.29
  -6  -1  13   11.90   16.27
  -6   1  13  123.66   37.66
  -6  -1  12  883.38   90.15
  -6   1  12  820.70   91.51
   6   1 -12  924.31  106.26
   6  -1 -12  994.35  107.65
   6  -1 -11  204.12   48.18
  -6   1  11   91.24   33.46
   6   1 -11  166.70   46.94
  -6  -1  10 1490.52   81.09
  -6   1  10 1397.84  112.04
   6   1 -10 1553.97  124.59
   6  -1 -10 1523.33  121.45
   6  -1  -9  179.12   42.01
  -6  -1   9  175.33   28.12
   6   1  -9  167.64   40.00
  -6  -1   8 1578.73   77.84
   6   1  -8 1446.09  109.17
   6  -1  -8 1576.56  111.61
   6  -1  -7   27.62   19.42
  -6  -1   7   -6.49    8.96
  -6  -1   7  -26.06   23.64
   6   1  -7    1.21   14.63
  -6  -1   6 2739.34  142.49
  -6  -1   6 3027.84  103.38
  -6   1   6 3051.22   60.87
   6   1  -6 2951.66  139.20
   6  -1  -6 2970.15  137.73
  -6   1   5  236.05   20.62
  -6  -1   5  279.93   31.52
   6  -1  -5  220.59   37.52
  -6   1   5  298.67   41.46
  -6  -1   5  189.16   39.48
   6   1  -5  205.55   36.52
  -6  -1   4 2024.13  114.03
  -6   1   4 1977.03  108.80
  -6   1   4 2363.28  108.95
   6   1  -4 2140.89  105.76
  -6  -1   4 2119.02   61.49
  -6   1   3 1994.45   96.00
  -6   1   3 1835.90  100.05
  -6  -1   3 1769.35  103.28
  -6   1   2  303.38   33.35
  -6   1   2  293.94   35.52
  -6  -1   2  255.66   39.40
  -6   1   2  284.19   38.81
   6   1  -1  824.55   52.62
   6   1  -1 1033.72   78.17
  -6   1   1  902.19   61.79
  -6   1   1  957.74   62.38
  -6  -1   1  872.73   70.11
  -6   1   1  898.25   64.25
   6   1   0  496.64   54.09
  -6   1   0  390.58   44.99
  -6   1   0  463.60   42.44
  -6  -1   0  345.83   44.86
  -6   1   0  418.08   42.66
  -6  -1  -1    5.08   15.15
  -6   1  -1   -2.38    8.53
   6   1   1   -6.85    8.75
  -6   1  -1    0.49   11.61
   6  -1   1   -0.84    6.80
  -6   1  -1   12.65    7.75
   6  -1   2  816.57   59.81
  -6   1  -2  643.21   65.68
  -6  -1  -2  682.12   62.51
  -6   1  -2  724.13   54.92
  -6   1  -2  784.86   51.26
   6   1   2  764.61   67.12
  -6   1  -2  745.63   46.70
  -6  -1  -3   65.84    8.59
  -6   1  -3   67.10   14.75
  -6   1  -3   73.96   20.05
  -6  -1  -3   41.18   18.92
   6   1   3   67.18   22.53
   6  -1   3   74.41   19.75
  -6   1  -3   77.04   25.21
  -6  -1  -3   48.77   21.01
  -6   1  -3   80.54   17.50
  -6   1  -4 1114.63   97.35
  -6  -1  -4 1092.29   94.52
  -6   1  -4 1281.08   74.50
  -6  -1  -4 1313.27   89.90
   6   1   4 1308.87   91.77
  -6   1  -4 1323.19   63.04
  -6   1  -5  104.64   23.73
  -6  -1  -5   64.24   25.36
   6   1   5  131.34   29.31
  -6   1  -5  124.04   36.74
  -6  -1  -5  131.69   41.19
  -6   1  -6 1279.19  117.02
  -6  -1  -6 1400.68  119.14
  -6  -1  -6 1231.77   94.80
   6   1   6 1411.40  101.22
   6  -1   6 1188.45   77.61
  -6   1  -7  144.55   42.54
  -6  -1  -7  156.60   42.88
  -6   1  -8  324.68   66.16
  -6  -1  -8  523.61   81.99
  -6   2  14   63.73   33.34
  -6  -2  14   84.44   29.38
  -6  -2  13    0.25   10.66
   6   2 -13   13.14   19.00
  -6   2  13  -17.75   19.74
   6  -2 -12   26.25   23.90
   6   2 -12   64.69   31.82
  -6  -2  12   88.24   33.72
  -6   2  12  114.45   38.41
   6  -2 -11  489.12   72.00
  -6  -2  11  424.90   68.75
   6   2 -11  549.08   80.83
  -6   2  11  420.07   65.08
   6  -2 -10   15.42   20.38
   6   2 -10   15.01    5.24
   6   2 -10   25.77   22.82
  -6  -2  10   12.33    9.17
  -6  -2  10   39.15   23.41
   6  -2  -9   79.38   29.83
   6   2  -9   32.59   20.10
  -6  -2   9   49.89   18.99
  -6   2   9   24.04   20.56
  -6  -2   9   61.32   28.88
   6  -2  -8  118.36   34.64
   6   2  -8   70.63   28.35
  -6  -2   8  123.56   26.40
  -6  -2   8  120.61   35.37
   6   2  -7   71.29   27.65
  -6  -2   7  107.34   23.95
  -6  -2   7   92.40   31.64
  -6  -2   6  897.87   83.22
  -6  -2   6 1060.89   68.74
  -6   2   6 1084.01   81.36
   6   2  -6 1015.07   84.21
  -6  -2   5  435.46   56.43
  -6  -2   5  512.01   46.74
   6   2  -5  421.37   51.69
  -6   2   5  563.30   57.22
  -6   2   5  516.97   20.22
  -6   2   4  387.11   27.58
   6   2  -4  428.20   48.30
  -6   2   4  501.66   52.42
  -6  -2   4  432.25   33.38
  -6  -2   4  387.35   52.96
  -6  -2   3  113.90   20.22
  -6   2   3  133.74   25.89
  -6  -2   3   73.93   25.33
  -6   2   3  106.96   17.97
  -6   2   3   99.00   26.19
  -6  -2   2    4.90   16.06
  -6   2   2    4.78   11.01
  -6   2   2   13.37   10.07
  -6   2   2   -0.25   10.40
   6   2  -2    0.38    9.13
  -6  -2   1  187.63   36.54
  -6   2   1  185.43   28.78
  -6   2   1  198.34   30.08
   6   2  -1  204.79   37.50
   6   2  -1  198.96   26.94
  -6   2   1  197.90   30.84
  -6   2   0  667.19   58.43
   6   2   0  785.79   70.44
  -6  -2   0  628.97   63.05
  -6   2   0  639.96   49.17
  -6   2   0  760.42   57.34
   6   2   0  626.26   42.00
  -6   2  -1  343.91   38.77
  -6   2  -1  321.57   44.42
  -6  -2  -1  278.79   43.70
  -6   2  -1  351.73   35.20
  -6   2  -1  360.35   36.59
   6   2   1  376.01   50.41
  -6   2  -2  520.92   60.55
  -6  -2  -2  585.04   62.78
  -6   2  -2  602.51   44.77
   6   2   2  660.54   65.85
  -6   2  -2  603.54   46.09
  -6   2  -3   11.19    7.23
  -6   2  -3   12.21    9.16
  -6  -2  -3   16.55   14.93
   6   2   3   16.31   12.21
  -6   2  -3  -13.28   18.63
   6  -2   3   -1.42    5.90
  -6   2  -4    5.55    8.57
  -6  -2  -4   -2.12   18.17
   6   2   4   -4.69   11.27
   6  -2   4   -0.24    6.02
   6  -2   5  359.22   36.53
  -6  -2  -5  307.14   49.19
  -6   2  -5  296.93   57.42
  -6  -2  -5  320.11   56.27
  -6  -2  -6   27.37   19.39
  -6   2  -6   47.91   27.68
  -6  -2  -6   96.14   33.20
  -6   2  -7   71.44   34.69
  -6  -2  -7   27.75   24.47
  -6   2  -8  334.56   69.71
  -6  -2  -8  426.76   73.23
  -6   3  13   59.73   31.36
  -6  -3  13   36.32   20.23
  -6  -3  13   16.37   21.11
   6   3 -12  336.02   67.40
  -6  -3  12  237.49   51.31
  -6   3  12  190.23   48.94
   6   3 -11   -8.78   18.61
  -6  -3  11   10.87   15.27
   6   3 -10  237.07   50.68
  -6  -3  10  204.49   37.52
  -6  -3  10  210.23   46.80
   6   3 -10  280.68   29.60
  -6   3  10  223.06   48.60
  -6  -3   9  483.44   56.25
   6   3  -9  572.30   76.18
  -6   3   9  511.78   68.98
  -6  -3   9  340.68   58.99
   6   3  -9  538.73   39.06
   6   3  -8   24.10   19.65
  -6  -3   8   30.02   16.35
  -6  -3   8  -10.16   20.75
  -6   3   8   -0.44   22.83
   6   3  -7    4.82   17.62
  -6  -3   7   -8.51   10.25
  -6  -3   7   -2.96   15.51
  -6   3   7    2.75   18.00
   6   3  -6   66.93   24.92
  -6  -3   6  122.66   27.55
  -6  -3   6  106.99   31.21
  -6  -3   5  991.05   72.06
   6   3  -5  883.29   76.82
  -6   3   5 1007.90   79.34
  -6   3   5  989.67   43.42
  -6  -3   5  845.01   81.21
   6   3  -4  236.23   38.07
  -6   3   4  364.54   25.69
  -6  -3   4  288.23   47.98
  -6   3   4  402.35   48.58
  -6  -3   4  323.92   33.12
   6   3  -3  573.32   64.27
  -6   3   3  500.64   39.14
   6   3  -3  419.04   46.31
  -6   3   3  571.07   56.50
  -6  -3   3  500.15   43.42
  -6  -3   3  490.73   60.06
  -6  -3   2   -6.45    9.20
  -6  -3   2   -4.48   15.81
  -6   3   2    6.37    8.64
  -6   3   2   -0.05    5.72
   6   3  -2   11.40   13.03
  -6   3   2   -6.19   10.53
  -6   3   1  583.62   48.53
   6   3  -1  665.12   67.47
  -6   3   1  659.67   58.44
  -6   3   1  581.69   52.79
   6   3  -1  505.06   42.94
  -6  -3   1  562.45   64.02
  -6   3   0  317.61   42.26
   6   3   0  334.20   31.73
  -6  -3   0  356.67   50.91
  -6   3   0  341.17   34.29
  -6   3   0  403.78   43.21
   6   3   0  435.04   55.05
  -6   3  -1 1015.47   80.73
  -6  -3  -1 1010.80   86.00
  -6   3  -1 1203.78   57.00
   6   3   1 1141.18   48.89
   6   3   1 1236.00   91.56
  -6   3  -1 1197.80   72.56
  -6   3  -2    2.83    8.71
  -6   3  -2   -3.03    5.84
  -6  -3  -2  -18.84   19.37
   6   3   2  -12.70   12.53
  -6   3  -2    6.13   13.45
  -6   3  -3   17.80   11.63
  -6   3  -3   36.89    9.65
  -6  -3  -3    9.79   15.45
  -6   3  -3   36.45   22.43
  -6  -3  -4   51.82   22.90
  -6   3  -4   47.35   27.59
  -6  -3  -5  216.22   45.18
  -6   3  -5  208.26   49.20
  -6  -3  -6  331.75   55.54
  -6   3  -6  358.66   66.23
  -6  -3  -6  376.31   65.64
  -6   3  -7  -30.05   22.49
  -6  -3  -7   42.13   28.43
  -6  -3  -8  -28.53   25.73
  -6  -4  13  -13.09   14.06
  -6   4  12   -6.63   15.53
   6   4 -12    4.00   19.40
  -6  -4  12   22.03   21.28
  -6   4  11  131.59   43.50
   6   4 -11   97.27   34.75
  -6  -4  11  139.46   41.62
   6   4 -10   14.95   23.86
   6   4 -10   13.24    9.90
  -6  -4  10    8.81   20.21
   6   4  -9   23.05   12.89
  -6  -4   9   21.30   17.15
  -6  -4   9    2.74   17.94
  -6   4   9   19.13   18.38
   6   4  -8   25.03   12.27
  -6  -4   8  -17.83   15.29
  -6  -4   8    6.74   16.89
  -6   4   8    5.17   19.56
  -6  -4   7  238.21   41.53
  -6  -4   7  186.31   41.54
  -6   4   7  225.19   47.09
  -6  -4   6  959.41   79.08
  -6   4   6  960.68   88.12
  -6  -4   6  952.42   90.51
  -6   4   5  131.62   20.63
  -6  -4   5  106.87   25.66
  -6  -4   5   64.89   27.77
  -6   4   5   80.70   27.97
  -6  -4   4 1700.98  100.55
  -6   4   4 1583.38   54.95
  -6   4   4 1526.73  102.03
  -6  -4   4 1624.11  113.22
  -6   4   3  329.86   33.14
  -6   4   3  330.40   45.95
  -6  -4   3  264.86   47.55
   6   4  -3  348.22   49.40
  -6  -4   3  302.84   37.60
  -6   4   3  381.41   49.58
  -6   4   2 1430.64   93.08
  -6   4   2 1423.06   76.82
  -6  -4   2 1280.45   79.05
   6   4  -2 1527.95  105.68
  -6  -4   2 1313.09  100.86
  -6  -4   1   17.51   14.13
  -6   4   1   26.49   11.70
  -6  -4   1   18.90   18.19
  -6   4   1   13.11   11.03
   6   4  -1   30.30   15.15
  -6   4   1   13.47   10.10
  -6   4   0 1627.62   98.94
   6   4   0 1596.88   71.67
  -6  -4   0 1852.77  104.04
  -6  -4   0 1571.92  112.39
  -6   4   0 1705.22   69.96
  -6   4   0 1841.27   98.10
  -6   4  -1   26.65   12.53
  -6  -4  -1   20.81   21.95
  -6   4  -1   27.10    9.05
  -6   4  -1   23.28   18.70
   6   4   1    3.23    7.58
  -6   4  -2 1712.69   94.07
  -6  -4  -2 1639.02   61.62
  -6   4  -2 1414.06  105.35
  -6   4  -2 1575.72   40.30
  -6  -4  -2 1483.23  111.33
  -6   4  -3  250.39   36.70
  -6  -4  -3  196.86   43.60
  -6   4  -3  252.58   28.67
  -6   4  -3  218.97   46.18
  -6  -4  -4   18.36   18.13
  -6   4  -4   22.96   21.91
  -6   4  -4   28.59    9.31
  -6  -4  -5  105.97   36.10
  -6   4  -5  141.07   39.85
  -6  -4  -6   23.51   18.16
  -6   4  -6   30.05   20.10
  -6  -4  -7   35.84   30.58
  -6   4  -7  -41.96   25.93
  -6  -4  -7   12.97   20.11
  -6  -5  13   45.89   33.24
  -6  -5  12  308.87   59.87
  -6   5  11   81.05   37.28
  -6  -5  11  123.02   39.34
  -6   5  10  389.54   67.18
  -6  -5  10  420.97   67.64
   6   5 -10  538.52   55.59
   6   5  -9    9.93   13.54
  -6  -5   9  -11.81   18.93
  -6   5   9  -18.99   19.60
  -6   5   8 2603.65  159.73
   6   5  -8 2834.69  120.10
  -6  -5   8 2363.31  150.75
  -6  -5   7   39.12   20.67
  -6   5   7   37.40   25.53
   6   5  -7   54.07   18.48
  -6   5   6 2250.68  137.87
  -6  -5   6 2232.69  142.07
  -6   5   5  123.74   24.27
  -6  -5   5  117.08   37.99
  -6   5   5   93.73   28.15
  -6   5   4  231.17   23.50
  -6  -5   4  216.00   43.92
  -6   5   4  239.46   42.84
  -6   5   4  255.68   34.99
  -6  -5   3   44.71   17.36
  -6  -5   3   46.62   23.28
  -6   5   3   88.89   19.72
  -6   5   3   48.43   20.47
  -6  -5   2  145.05   29.91
  -6  -5   2  154.22   38.52
  -6   5   2  164.28   28.30
  -6   5   2  179.01   35.93
  -6  -5   1   49.75   21.01
  -6  -5   1   28.63   23.00
  -6   5   1   26.52   16.70
  -6   5   1   25.13   13.59
   6  -5  -1    3.30    6.56
  -6   5   1   13.99   12.37
  -6  -5   0  -17.85   14.12
  -6   5   0    1.86    6.93
  -6  -5   0   -2.27   19.11
  -6   5   0   26.23   16.57
  -6   5   0   12.42    8.55
   6  -5   0    4.86    7.57
  -6   5   0   -9.11   12.96
   6   5   1  297.51   29.54
  -6  -5  -1  293.21   52.06
  -6  -5  -1  353.32   38.28
   6  -5   1  387.18   50.32
  -6   5  -1  340.58   39.43
  -6   5  -1  297.02   48.90
  -6   5  -1  412.82   49.59
  -6   5  -1  338.23   19.71
  -6   5  -1  338.93   19.38
  -6  -5  -2 1865.30   72.65
  -6   5  -2 1915.43  106.60
  -6   5  -2 1507.49  112.05
  -6   5  -2 1597.27   76.57
   6   5   2 1443.02   50.12
  -6  -5  -2 1556.37  121.43
  -6  -5  -3   89.84   12.14
  -6   5  -3  184.56   34.19
  -6  -5  -3  162.99   42.06
  -6   5  -3  184.50   23.36
  -6   5  -3  172.22   43.26
  -6   5  -4  919.44   96.97
  -6  -5  -4 1058.31  104.11
  -6  -5  -5  -17.85   22.05
  -6   5  -5  -27.60   21.33
  -6  -5  -6  292.55   60.29
  -6   5  -6  264.08   60.48
  -6  -5  -7  142.81   46.63
  -6   5  -7  168.34   51.23
  -6  -6  12   94.77   36.38
  -6  -6  11   94.47   33.45
   6   6 -10   30.43   17.88
  -6   6  10  -16.83   20.90
  -6  -6  10  -12.66   19.63
  -6   6   9  354.81   65.36
  -6  -6   9  270.71   54.08
   6   6  -9  405.38   52.20
   6   6  -8  114.81   29.77
  -6   6   8   77.06   32.09
  -6  -6   8   71.27   30.32
  -6   6   7 1651.21  127.47
   6   6  -7 1563.69   98.93
  -6  -6   7 1564.95  124.47
  -6  -6   6  344.18   59.58
  -6   6   6  443.11   64.57
  -6   6   6  459.59   46.66
  -6  -6   5  248.25   50.60
  -6   6   5  331.00   41.40
  -6   6   5  296.86   52.20
  -6   6   4  863.76   82.90
  -6  -6   4  877.74   92.67
  -6   6   4 1025.21   75.42
  -6  -6   3   12.34   17.65
  -6   6   3  -24.55   12.89
   6  -6  -3    9.90    8.23
  -6   6   3   10.27   17.02
  -6   6   2 1108.21   75.66
  -6   6   2  946.03   78.44
  -6  -6   2  905.95   94.25
  -6  -6   2  930.78   78.74
  -6   6   1  419.45   39.38
  -6   6   1  336.72   46.89
  -6  -6   1  339.94   61.45
   6  -6  -1  366.57   44.08
  -6   6   1  340.68   45.91
  -6   6   1  436.27   39.18
  -6  -6   0  939.00   70.20
  -6   6   0  836.06   78.33
   6  -6   0  879.58   73.80
  -6   6   0  907.43   70.00
  -6   6   0  938.72   45.26
  -6  -6   0  849.36   92.24
  -6   6   0  959.90   46.42
  -6   6  -1  125.20   25.63
  -6  -6  -1  149.78   27.44
  -6  -6  -1  109.67   36.70
  -6   6  -1  117.79   32.80
  -6  -6  -2  315.26   58.96
   6   6   2  210.14   23.24
  -6   6  -2  182.36   42.33
  -6   6  -2  264.85   32.31
  -6  -6  -2  346.29   35.25
  -6   6  -3  811.87   91.38
  -6  -6  -3  733.09   90.54
  -6  -6  -4  376.29   66.13
  -6   6  -4  387.68   67.26
  -6  -6  -5   56.85   27.87
  -6   6  -5   28.10   25.05
  -6  -6  -6  188.60   49.89
  -6   6  -6  160.74   45.36
  -6  -7  12   12.15   23.26
  -6  -7  11  120.45   40.33
  -6  -7  10  267.28   57.70
   6   7  -9   28.32   18.83
  -6   7   9   19.37   23.51
  -6  -7   9    6.02   17.05
   6   7  -8  194.84   40.67
  -6   7   8  132.08   43.24
  -6  -7   8   89.38   32.93
   6   7  -7  153.85   36.55
  -6   7   7  142.41   43.10
  -6  -7   7  169.82   43.35
  -6   7   6   96.17   33.98
  -6  -7   6   87.73   34.18
  -6   7   6  114.97   27.41
  -6   7   5  846.00   88.79
  -6   7   5  935.50   75.74
  -6  -7   5  889.90   97.12
   6  -7  -4 1104.38   60.87
  -6   7   4 1072.87   95.43
  -6   7   4 1165.07   87.93
  -6  -7   4 1073.10  105.18
  -6   7   4 1017.09   82.33
  -6   7   3 1069.15   71.43
  -6   7   3  901.43   84.24
  -6   7   3 1215.94   83.83
  -6  -7   3 1084.66  106.46
  -6   7   3 1052.87   87.29
  -6   7   2   19.06   16.88
  -6   7   2    4.87    9.99
  -6  -7   2    0.36   14.48
  -6   7   2   -6.47   11.66
   6  -7  -2   31.87   13.01
  -6  -7   1 1215.23   90.27
  -6   7   1 1128.62   88.50
   6  -7  -1 1222.49   87.15
  -6   7   1  985.69   80.09
  -6   7   1 1089.09   61.37
  -6  -7   1 1105.14  108.64
  -6  -7   0  279.51   42.28
  -6   7   0  206.83   35.67
  -6  -7   0  195.45   47.72
  -6   7   0  189.17   37.73
  -6   7   0  173.76   18.82
  -6  -7  -1  933.10   69.86
  -6   7  -1  884.34   88.65
  -6  -7  -1  946.02  104.83
  -6  -7  -2   13.22    9.91
  -6  -7  -2   21.92   26.36
  -6   7  -2   29.95   22.06
  -6  -7  -3  230.53   53.90
  -6   7  -3  275.96   57.39
  -6  -7  -4   45.85   28.32
  -6   7  -4   83.46   36.42
  -6  -7  -5  143.99   42.90
  -6   7  -5  113.79   38.94
  -6  -8  11  307.94   63.17
  -6  -8  10   14.62   18.57
  -6  -8   9  382.53   69.17
   6   8  -9  472.10   65.58
   6   8  -8   32.47   22.99
  -6  -8   8   17.41   18.69
  -6  -8   7   92.60   37.21
   6   8  -7   50.43   21.20
  -6  -8   6   64.32   33.02
  -6   8   6   55.67   22.80
  -6   8   5  298.61   48.67
  -6  -8   5  246.03   53.30
  -6   8   4   50.31   19.88
  -6  -8   4   40.21   25.64
  -6   8   3  249.24   48.22
  -6  -8   3  180.18   45.18
  -6  -8   2   -1.84   17.49
  -6  -8   2   -3.27   17.31
  -6   8   2   10.14   17.07
  -6   8   2    0.34   11.31
   6  -8  -2  -10.42   11.01
  -6  -8   1  394.14   55.27
  -6   8   1  374.44   54.83
  -6  -8   1  402.97   71.16
  -6  -8   0   55.99   20.67
  -6  -8   0   96.30   40.18
  -6   8   0   72.71   26.00
  -6  -8  -1   60.50   22.98
  -6  -8  -1   51.67   28.76
  -6   8  -1   36.78   25.69
  -6  -8  -2   94.79   37.55
  -6   8  -2   56.52   27.26
  -6  -8  -3   12.68   23.40
  -6   8  -3    0.20   22.51
  -6  -8  -4  -15.46   24.94
  -6   8  -4   58.56   31.18
  -6  -9  10  231.65   55.42
   6   9  -9   37.25   25.69
  -6  -9   9  -60.27   29.52
   6   9  -8   91.70   36.68
  -6  -9   8  110.18   41.75
  -6  -9   7   23.78   22.11
   6   9  -7   27.12   21.31
  -6  -9   6   81.72   32.86
  -6   9   5   16.99   16.19
  -6  -9   5    2.44   14.24
  -6  -9   5    5.28   20.02
  -6  -9   4  151.71   44.03
  -6   9   4  218.27   46.93
  -6  -9   4  161.25   47.92
  -6  -9   3  106.54   37.31
  -6   9   3  170.83   42.25
  -6  -9   3   93.90   37.40
  -6  -9   2   16.30   16.70
  -6   9   2   31.90   20.84
  -6  -9   2   50.89   31.02
  -6  -9   1  260.24   47.66
  -6  -9   1  189.07   52.28
  -6   9   1  237.59   51.93
  -6   9   1  265.40   48.60
  -6  -9   0  157.21   37.26
  -6  -9   0  217.79   55.45
  -6   9   0  133.60   39.05
  -6  -9  -1   30.89   15.44
  -6  -9  -1   16.45   32.39
  -6   9  -1   -3.47   15.02
  -6  -9  -2   20.58   31.00
  -6   9  -2   13.32   13.15
  -6   9  -3   54.16   29.18
   6  10  -8   41.01   24.67
  -6 -10   8   73.64   34.09
  -6 -10   7  269.37   60.62
  -6 -10   6   41.86   28.68
  -6  10   5  227.59   51.81
  -6 -10   5  179.63   48.53
  -6 -10   5  176.99   47.08
  -6  10   4  203.45   48.69
  -6 -10   4  212.98   51.68
  -6 -10   4  226.16   54.70
  -6 -10   3  150.64   45.81
  -6  10   3  112.30   37.52
  -6 -10   3  135.14   47.03
  -6 -10   2  788.01   90.33
  -6 -10   2  771.07  104.12
  -6  10   2  798.87   97.10
  -6 -10   1  -38.05   22.73
  -6 -10   1    0.86   31.81
  -6  10   1   16.69   21.39
  -6 -10   0  196.93   42.01
  -6  10   0  202.96   53.01
  -6  10   0   98.82   30.59
  -6  10  -1   31.71   27.10
  -6  10  -2    9.61   27.54
  -6  11   5  187.07   46.71
  -6  11   4  112.28   42.74
  -6  11   3  786.51   97.82
  -6 -11   2   -3.86   17.32
  -6 -11   1  754.41   90.57
  -7   0  14 1016.51  109.47
  -7   0  13  -42.14   26.82
  -7   0  12  978.90  101.85
   7   0 -12 1187.29  122.99
   7   0 -11   -7.20   19.05
   7   0 -10   43.35   26.60
  -7   0   9   10.22    6.11
   7   0  -9   -2.52   14.10
  -7   0   8  355.46   30.33
   7   0  -8  310.68   54.49
  -7   0   7   12.60    7.68
   7   0  -7   -9.99   15.96
  -7   0   6  376.22   56.53
  -7   0   6  474.91   37.69
   7   0  -6  501.61   60.05
  -7   0   5    0.31    2.48
   7   0  -5    5.60   13.88
  -7   0   5    0.32   18.17
  -7   0   4  149.22   34.70
   7   0  -4  204.18   35.25
  -7   0   3    2.57   14.91
  -7   0   2  280.51   37.19
  -7   0   2  209.21   38.56
  -7   0   1    9.19    8.83
  -7   0   1    4.80   13.12
  -7   0   0  131.21   23.43
  -7   0   0  124.13   28.84
  -7   0   0  100.44   27.37
   7   0   0  124.79   28.28
  -7   0  -1  -11.92    8.88
  -7   0  -1    8.40   14.18
   7   0   1    3.21    7.57
  -7   0  -1   15.43   15.71
   7   0   2  826.44   70.70
  -7   0  -2  929.46   55.03
  -7   0  -2  737.49   75.84
  -7   0  -2  788.52   67.86
  -7   0  -2  886.84   49.78
  -7   0  -3    8.60    5.67
  -7   0  -3   -4.55    6.00
  -7   0  -3  -25.16   14.23
   7   0   3    0.74   10.08
  -7   0  -3   16.10   22.02
  -7   0  -4 1429.17  116.37
  -7   0  -4 1686.89  100.91
   7   0   4 1631.73  101.37
  -7   0  -5    6.94   13.14
   7   0   5  -18.65   10.90
  -7   0  -5  -10.01   16.54
  -7   0  -6   37.16   23.80
  -7   0  -7  -17.90   22.71
  -7  -1  14   40.92   22.51
  -7  -1  13  767.17   90.15
  -7   1  13  713.00   91.43
   7  -1 -13  881.41  108.37
   7   1 -12   -1.69   19.19
  -7   1  12  -24.68   23.06
   7  -1 -12   21.00   29.70
   7   1 -11    6.89   22.00
   7  -1 -11   31.41   24.24
  -7   1  11  -34.70   24.12
  -7  -1  11   66.32   31.50
  -7  -1  10  471.39   71.49
   7   1 -10  457.13   70.65
   7  -1 -10  471.15   71.36
   7   1  -9    4.67   15.79
  -7  -1   9   36.69   12.67
   7  -1  -9   46.21   27.58
  -7  -1   9   51.77   27.65
   7   1  -8  310.73   55.51
  -7  -1   8  412.25   40.70
  -7  -1   8  287.47   54.58
   7  -1  -8  385.83   58.72
   7   1  -7   30.74   23.89
   7  -1  -7   47.28   21.21
  -7  -1   7   32.26   12.71
  -7   1   7   27.36    5.89
  -7   1   7   25.53    5.39
  -7  -1   7   35.92   25.62
   7  -1  -6  749.27   72.90
  -7  -1   6  697.18   77.36
  -7   1   6  690.53   74.85
  -7  -1   6  761.44   55.25
  -7   1   6  796.61   39.21
   7   1  -6  666.09   70.87
  -7   1   5  176.33   33.93
   7   1  -5  131.01   30.86
  -7  -1   5  124.87   33.67
  -7   1   5  157.85   35.60
  -7   1   4 1408.83   97.86
  -7   1   4 1659.70   97.53
  -7   1   4 1456.35   67.03
   7   1  -4 1496.37   93.04
  -7  -1   4 1519.37   60.02
  -7  -1   4 1356.73  100.15
  -7   1   3  911.26   75.67
  -7   1   3 1125.74   78.22
  -7   1   3 1070.83   64.05
   7   1  -3  958.29   70.84
  -7  -1   3  985.91   83.12
  -7   1   2  573.08   50.88
  -7   1   2  652.88   57.31
  -7  -1   2  521.39   60.19
  -7   1   2  523.37   57.18
   7   1  -1 1358.64   96.81
  -7   1   1 1199.09   79.31
  -7   1   1 1317.29   79.08
  -7  -1   1 1210.03   89.77
  -7   1   1 1267.03   82.81
   7   1   0  405.22   52.81
  -7   1   0  331.44   45.37
  -7   1   0  355.02   39.68
  -7  -1   0  315.65   46.69
  -7   1   0  351.37   43.56
   7   1   1  362.54   50.14
  -7   1  -1  294.84   46.84
  -7   1  -1  382.03   40.42
  -7  -1  -1  331.37   47.29
  -7   1  -1  369.28   43.88
  -7   1  -1  304.56   34.27
  -7  -1  -2   -0.83    5.14
  -7   1  -2    7.57    8.29
  -7   1  -2  -15.12   10.99
  -7  -1  -2   10.31   15.70
  -7   1  -2    4.82   11.14
   7   1   2   32.98   18.29
  -7   1  -2   -6.40   17.77
  -7  -1  -3 1581.70   45.81
  -7   1  -3 1543.46   68.75
  -7   1  -3 1344.05  107.23
  -7  -1  -3 1341.26  107.50
  -7   1  -3 1559.43   76.03
  -7   1  -3 1475.47   85.49
  -7  -1  -3 1471.64   99.68
   7   1   3 1427.99  100.07
  -7   1  -4   87.62   22.73
  -7  -1  -4   46.87   18.65
  -7   1  -4  102.94   19.15
   7   1   4  115.48   31.20
  -7   1  -4   70.78   31.46
   7  -1   4   44.11   16.41
  -7  -1  -4   92.46   34.04
  -7   1  -5  132.36   26.90
  -7  -1  -5  102.56   31.35
   7  -1   5  113.48   25.13
  -7   1  -5  126.74   42.11
  -7  -1  -5   89.34   32.80
  -7  -1  -6   55.20   23.98
  -7   1  -6   24.04   21.70
  -7  -1  -6   41.53   26.00
  -7   1  -7  157.25   47.14
  -7  -1  -7   80.02   35.74
  -7  -2  14   10.04   17.65
  -7  -2  13  219.97   49.74
  -7   2  13  200.51   50.43
  -7  -2  12    8.54   20.79
  -7   2  12   53.56   28.48
   7   2 -12   19.84   23.60
  -7  -2  11 1226.16  117.89
  -7   2  11 1279.22  117.32
   7   2 -11 1335.92  127.09
  -7  -2  10  167.51   45.63
  -7   2  10  197.48   44.90
   7   2 -10  244.46   54.04
  -7  -2   9 1136.96  107.06
  -7  -2   9 1188.61   80.42
  -7   2   9 1066.50  100.94
   7   2  -9 1061.88  103.35
  -7  -2   8   21.17   14.64
  -7  -2   8   48.07   26.49
   7   2  -8   13.33   11.88
  -7  -2   7  208.12   33.14
  -7  -2   7  195.20   44.56
   7   2  -7  193.82   41.13
  -7  -2   6   23.05   13.40
  -7  -2   6   29.64   19.96
   7   2  -6   23.57   13.12
  -7   2   5 1456.59   51.93
   7   2  -5 1389.36   95.84
  -7   2   5 1493.34   43.90
  -7  -2   5 1247.68  100.52
   7   2  -4  164.97   32.20
  -7   2   4  209.95   25.37
  -7  -2   4  179.03   39.04
  -7   2   4  194.48   35.21
  -7   2   4  162.16   34.73
  -7  -2   4  221.43   26.44
  -7   2   3  635.70   62.51
  -7   2   3  687.54   50.12
  -7   2   3  670.48   62.10
   7   2  -3  591.90   56.15
  -7  -2   3  662.46   48.76
  -7  -2   3  525.03   64.43
   7   2  -2  320.86   49.67
  -7   2   2  237.20   33.39
  -7  -2   2  240.75   45.44
  -7   2   2  301.41   40.66
  -7   2   2  260.70   38.80
  -7  -2   1  157.52   36.50
  -7   2   1  169.37   30.53
  -7   2   1  141.84   28.59
  -7   2   1  219.61   35.39
   7   2  -1  182.73   36.91
  -7  -2   0   68.14   24.51
  -7   2   0   87.57   22.25
  -7   2   0   75.99   25.31
   7   2   0   68.84   24.21
  -7   2   0   75.15   20.77
  -7   2  -1   23.20   13.48
  -7   2  -1   32.58   15.73
  -7  -2  -1   33.26   17.78
  -7   2  -1    4.49   10.70
   7   2   1   56.42   21.81
  -7   2  -1   31.78   20.92
  -7   2  -2  -17.23   10.86
  -7  -2  -2    9.11   16.75
  -7   2  -2   -5.31    9.37
   7   2   2    7.80   10.37
  -7   2  -2   15.98   15.51
  -7   2  -2    5.77    8.19
  -7   2  -3  531.90   46.21
  -7   2  -3  463.43   65.34
  -7   2  -3  436.37   42.01
  -7  -2  -3  417.43   56.83
  -7   2  -3  446.81   45.46
  -7   2  -4  157.29   25.97
  -7  -2  -4   86.55   27.51
  -7   2  -4  159.56   27.12
  -7   2  -4  105.08   34.42
  -7  -2  -4  111.16   36.40
   7  -2   4  145.24   24.56
  -7   2  -5 1010.51  105.71
  -7  -2  -5 1030.39  104.72
  -7  -2  -5 1016.08   93.88
  -7  -2  -6  127.19   34.95
  -7   2  -6  150.43   44.66
  -7  -2  -6  185.02   48.27
  -7  -2  -7  570.35   85.79
  -7   2  -7  594.19   90.86
  -7  -3  14  -29.69   24.25
   7   3 -12   94.68   44.89
  -7  -3  12  118.47   39.50
  -7   3  12   96.56   35.13
  -7  -3  11  385.71   67.18
   7   3 -11  631.75   89.06
  -7   3  11  503.09   76.46
  -7  -3  10  711.48   88.94
   7   3 -10  707.43   89.72
  -7   3  10  708.57   87.79
   7   3  -9   33.42   23.22
  -7  -3   9   17.06   14.36
  -7  -3   9    4.36   16.10
  -7   3   9  -25.89   22.88
   7   3  -8   -2.30   21.82
  -7  -3   8    3.36   11.21
  -7   3   8   -0.56   18.40
  -7  -3   7  478.59   55.22
   7   3  -7  465.87   64.20
  -7  -3   7  456.20   66.75
  -7  -3   6  182.64   34.70
   7   3  -6  195.18   40.45
  -7  -3   6  177.26   43.05
  -7  -3   5 1128.12   80.98
  -7   3   5 1080.66   34.27
   7   3  -5  979.54   82.22
  -7   3   5 1155.27   50.40
  -7  -3   5  985.53   92.11
  -7   3   4  828.41   74.64
  -7   3   4  913.29   50.64
   7   3  -4  749.78   68.97
  -7  -3   4  844.31   57.31
  -7  -3   4  822.96   83.64
  -7   3   3 1199.34   85.46
  -7   3   3 1300.84   70.21
   7   3  -3 1206.97   81.55
  -7   3   3 1495.05   97.57
  -7  -3   3 1255.85   72.79
  -7  -3   3 1184.08   98.53
  -7  -3   2    7.63   11.16
  -7  -3   2    9.76   15.33
  -7   3   2   14.71   13.42
  -7   3   2   14.73   12.47
  -7   3   2    5.23   12.34
  -7   3   1 3482.09  139.31
  -7  -3   1 3350.28  164.83
  -7   3   1 3783.96  131.77
  -7   3   0  160.29   29.16
  -7   3   0  138.50   29.41
  -7  -3   0  108.92   33.19
  -7   3   0  167.42   26.52
  -7   3   0  103.44   28.17
   7   3   0  125.23   21.22
  -7   3  -1 4228.26  155.06
  -7   3  -1 3616.02  163.33
  -7  -3  -1 3687.80  173.99
  -7   3  -1 4116.23  119.57
  -7   3  -1 4352.62  148.60
  -7   3  -2   44.29   15.08
  -7   3  -2   47.50   13.28
  -7  -3  -2   32.85   22.35
  -7   3  -2   34.04   21.46
  -7   3  -3  730.03   59.71
  -7   3  -3  708.64   82.07
  -7   3  -3  714.57   44.32
  -7  -3  -3  639.17   74.37
  -7  -3  -4  145.12   39.38
  -7   3  -4  119.82   36.62
  -7  -3  -5  132.96   41.03
  -7   3  -5  194.89   50.37
  -7  -3  -5  140.63   40.51
  -7  -3  -6  169.89   45.21
  -7   3  -6  124.10   41.65
  -7  -3  -6  163.66   45.14
  -7  -3  -7  173.74   48.39
  -7  -4  12  515.10   79.23
   7   4 -11    0.23   13.54
  -7  -4  11   24.59   24.42
  -7   4  11  -27.50   25.87
   7   4 -10  271.72   57.63
  -7  -4  10  296.56   60.87
  -7   4  10  368.83   66.40
   7   4  -9  434.34   69.36
  -7   4   9  476.18   71.64
  -7  -4   9  363.59   64.34
   7   4  -8   49.65   25.47
  -7  -4   8   20.38   15.30
  -7  -4   8   14.61   18.41
  -7   4   8   -5.93   17.28
  -7  -4   7 1075.11   88.33
   7   4  -7 1073.22   98.70
  -7   4   7 1006.66   95.98
  -7  -4   7  988.23   99.78
   7   4  -6   46.92   19.38
  -7  -4   6   19.84   14.23
  -7  -4   6    6.23   19.80
  -7   4   6   22.20    8.75
   7   4  -5   23.55   18.71
  -7   4   5    9.12    8.69
  -7  -4   5   11.98   11.37
  -7  -4   5   54.97   29.60
  -7   4   5   -0.42   15.91
   7   4  -4   -5.81   12.95
  -7  -4   4   14.99   10.84
  -7   4   4   11.99    7.35
  -7  -4   4   -9.03   20.60
  -7   4   3  355.67   47.82
  -7   4   3  366.87   38.34
   7   4  -3  311.96   43.61
  -7  -4   3  290.44   53.36
  -7  -4   3  425.60   46.25
  -7   4   2  240.87   36.41
  -7   4   2  250.39   36.17
  -7  -4   2  272.48   51.64
   7   4  -2  192.84   33.16
  -7  -4   2  278.28   39.59
  -7   4   1  463.09   53.30
  -7  -4   1  562.84   58.05
  -7  -4   1  445.56   65.16
  -7   4   1  620.43   61.82
  -7   4   1  466.65   45.06
  -7   4   0 1534.45  103.17
   7   4   0 1642.84   75.82
  -7  -4   0 1597.86  119.54
  -7   4   0 1730.02   77.09
  -7   4   0 1841.08  103.85
  -7   4  -1  171.72   31.79
  -7  -4  -1  160.82   42.41
  -7   4  -1  161.79   37.76
  -7   4  -1  182.59   22.83
   7   4   1  144.66   19.92
  -7   4  -2 1032.80   76.82
  -7  -4  -2  858.75   44.90
  -7   4  -2  896.51   88.32
  -7  -4  -2  943.65   94.75
  -7   4  -3  183.30   32.94
  -7  -4  -3  187.44   44.28
  -7   4  -3   85.80   31.16
  -7  -4  -4  193.91   45.26
  -7   4  -4  227.15   53.05
  -7  -4  -5   13.18   22.40
  -7   4  -5   44.64   25.90
  -7  -4  -6  249.50   53.85
  -7   4  -6  272.52   60.50
  -7  -4  -6  223.69   52.60
  -7  -4  -7  383.70   71.40
  -7  -5  12  -28.38   20.04
  -7   5  11  100.46   38.84
   7   5 -11   55.02   35.18
  -7  -5  11   44.41   22.98
   7   5 -10   52.51   34.04
  -7  -5  10   17.48   19.60
  -7   5  10   97.71   35.41
  -7  -5   9   20.94   21.03
  -7   5   9   -7.13   22.34
  -7   5   8 1882.15  140.22
  -7  -5   8 1828.01  139.71
  -7  -5   7   -3.42   19.98
  -7   5   7  -81.83   33.41
  -7   5   6  688.24   78.71
  -7   5   6  719.55   50.42
  -7  -5   6  618.09   79.76
  -7   5   5  187.49   29.13
  -7  -5   5  132.93   40.13
  -7   5   5  236.24   47.15
  -7   5   4  324.59   31.61
  -7  -5   4  308.82   57.83
  -7   5   4  287.69   50.37
  -7   5   3  655.45   52.16
  -7   5   3  647.53   68.85
  -7  -5   3  599.19   78.16
  -7  -5   3  733.88   66.51
  -7   5   2 1934.01   99.37
  -7   5   2 1916.89  100.73
   7   5  -2 1851.45  100.32
  -7   5   2 1704.91  107.84
  -7  -5   2 1816.87  133.35
  -7  -5   2 1983.25  111.24
   7   5  -1   50.18   17.28
  -7  -5   1   75.85   34.06
  -7   5   1   98.27   25.30
  -7   5   1   67.15   18.38
  -7   5   1   91.30   26.19
  -7  -5   0  132.42   40.24
  -7   5   0  137.70   20.62
  -7   5   0  131.33   33.32
  -7   5   0  161.37   31.84
  -7  -5  -1    0.97   21.28
   7   5   1   31.39   11.26
  -7   5  -1   22.17    6.89
  -7   5  -1   39.37   24.31
  -7   5  -1   37.15   17.37
  -7  -5  -2  265.13   27.04
  -7  -5  -2  251.75   53.18
  -7   5  -2  328.72   38.19
  -7   5  -2  314.93   54.58
  -7  -5  -3   52.15   28.55
  -7   5  -3   75.53   30.53
  -7  -5  -4   -1.83   16.87
  -7   5  -4  -21.47   19.33
  -7  -5  -5    7.93   20.99
  -7   5  -5  -20.72   21.67
  -7  -5  -6  -37.82   27.31
  -7   5  -6  -30.78   27.12
  -7  -6  11   43.55   28.16
  -7   6  10    7.45   20.67
  -7  -6  10   51.36   27.99
  -7   6   9  546.56   83.34
  -7  -6   9  515.56   79.40
  -7  -6   8  206.16   50.05
  -7   6   8  248.68   56.11
  -7   6   7  616.90   81.61
  -7  -6   7  645.07   85.54
  -7   6   6  194.00   30.91
  -7  -6   6  167.42   44.01
  -7   6   6  174.03   44.52
  -7   6   5   -3.38   10.71
  -7  -6   5   -9.20   21.95
  -7   6   5    8.04   20.72
  -7   6   4   -2.64   11.50
  -7   6   4   23.14   11.03
  -7  -6   4    3.38   16.61
  -7   6   4    4.42   13.25
  -7   6   3  425.14   44.96
  -7  -6   3  409.75   67.44
  -7   6   3  308.38   50.52
  -7  -6   2   23.13   24.94
  -7   6   2    4.06   10.10
  -7   6   2  -17.56   12.16
  -7   6   2    9.11   14.82
  -7   6   1  584.98   46.73
  -7   6   1  823.90   74.92
  -7   6   1  676.49   66.87
  -7  -6   1  773.51   91.71
  -7  -6   0   -3.52   20.52
  -7   6   0    5.03    5.98
  -7   6   0   20.28   17.43
  -7   6   0   -2.96   10.23
  -7  -6  -1  180.56   29.59
  -7  -6  -1  152.34   42.58
  -7   6  -1  139.55   37.85
   7   6   1  136.10   21.16
  -7   6  -1  176.34   31.56
  -7   6  -2   88.70   21.13
  -7  -6  -2   79.17   35.15
  -7   6  -2   78.66   33.22
  -7  -6  -3  144.96   44.04
  -7   6  -3  136.50   40.34
  -7  -6  -4   62.58   32.06
  -7   6  -4  134.87   44.22
  -7  -6  -5   85.98   37.45
  -7   6  -5   95.36   35.29
  -7  -7  10    4.24    7.99
  -7   7   9   92.29   41.85
  -7  -7   9  207.46   50.75
  -7   7   8  424.05   73.29
  -7  -7   8  411.44   71.47
  -7   7   7    0.49   25.10
  -7  -7   7   21.54   21.70
  -7   7   6  125.33   27.62
  -7   7   6   98.39   39.49
  -7  -7   6  143.21   42.92
  -7   7   5   49.79   26.15
  -7   7   5  126.76   29.61
  -7  -7   5  146.63   45.50
  -7   7   4  246.94   49.88
  -7   7   4  267.91   44.56
  -7  -7   4  285.58   59.49
  -7   7   3  340.68   55.71
  -7   7   3  358.58   42.83
  -7  -7   3  340.79   64.44
  -7   7   2  284.48   49.10
  -7   7   2  336.54   47.57
  -7  -7   2  259.14   57.31
   7  -7  -2  272.09   37.57
  -7  -7   1  887.98   79.69
  -7   7   1  810.25   79.00
   7  -7  -1  871.46   74.07
  -7   7   1  797.82   75.39
  -7  -7   1  783.26   97.60
  -7   7   0    0.11    8.90
  -7  -7   0    7.54   12.21
  -7  -7   0   -3.98   20.30
  -7   7   0   -6.04   19.58
  -7  -7  -1  952.38   70.76
  -7   7  -1  824.42   89.49
  -7   7  -1  867.99   68.96
  -7  -7  -1  757.55   98.97
  -7  -7  -2  329.83   67.70
  -7   7  -2  314.82   59.47
  -7  -7  -3  361.47   71.93
  -7   7  -3  378.97   68.20
  -7  -7  -4   42.29   31.13
  -7   7  -4  120.07   40.84
  -7  -8   9   18.98   18.14
  -7  -8   8    6.22   13.79
  -7   8   7  209.53   52.47
  -7  -8   7  187.42   50.15
  -7   8   6  424.66   71.30
  -7  -8   6  383.47   74.43
  -7   8   6  407.55   53.54
  -7   8   5 1620.14  131.60
  -7   8   5 1710.52  113.62
  -7  -8   5 1765.78  149.01
  -7   8   4  285.56   55.23
  -7  -8   4  317.95   66.37
  -7   8   4  389.36   56.05
  -7   8   3  271.50   52.36
  -7   8   3  300.43   51.62
  -7  -8   3  238.56   56.49
  -7  -8   2  673.79   75.26
  -7   8   2  728.34   71.50
  -7   8   2  669.23   75.03
  -7  -8   2  689.91   95.14
  -7  -8   1  -21.58   16.57
  -7  -8   1    3.49   15.38
  -7   8   1   15.75   17.51
  -7  -8   0 1215.89   91.72
  -7   8   0 1108.13  103.25
  -7  -8   0  943.62  113.90
  -7  -8  -1  205.90   54.10
  -7   8  -1  186.08   45.95
  -7  -8  -2  349.30   75.85
  -7   8  -2  334.09   63.24
  -7   8  -3  -23.54   24.06
  -7  -9   7   23.23   24.54
  -7  -9   6  956.85  114.19
  -7   9   5  154.53   39.13
  -7  -9   5  133.37   46.98
  -7  -9   4  887.11   99.41
  -7  -9   4  866.24  109.89
  -7   9   4  877.57   91.03
  -7  -9   3  874.65   94.62
  -7  -9   3  878.02  113.14
  -7   9   3  861.47   93.98
  -7  -9   2   21.17   20.66
  -7  -9   2   12.49   16.14
  -7  -9   1  293.67   51.97
  -7  -9   1  269.51   65.84
  -7   9   1  258.20   49.93
  -7   9   0  -48.06   24.57
  -7   9  -1  241.89   52.06
  -7   9  -2   90.51   33.37
  -7 -10   4  463.90   74.14
  -7  10   4  586.52   79.13
  -7 -10   3   39.63   24.14
  -7  10   3   -5.00   16.21
  -7 -10   2  553.04   76.14
  -7  10   2  553.63   81.95
  -7  10   1   34.73   27.22
  -7  10  -1  -26.31   22.30
   8   0 -12  243.13   62.10
  -8   0  12  214.71   53.70
   8   0 -11   -4.73   19.07
  -8   0  11  -55.22   29.86
   8   0 -10  -17.59   19.75
  -8   0  10   13.60   22.30
   8   0  -9   58.59   28.00
  -8   0   9   -0.09   18.32
  -8   0   8  874.04   95.86
   8   0  -8 1088.26  101.59
  -8   0   7    2.47    6.76
   8   0  -7   -6.59   18.06
  -8   0   7    7.33   16.16
   8   0  -6   19.93   19.72
  -8   0   6   53.45   14.94
  -8   0   6   39.30   24.30
  -8   0   5    3.29    4.58
  -8   0   5    3.19   16.84
   8   0  -5   28.48   21.14
  -8   0   4 2065.83  128.19
  -8   0   3    2.02   16.17
  -8   0   2   19.64   20.96
  -8   0   1   14.55   18.35
  -8   0   1  -21.01   16.58
  -8   0   0  143.22   33.22
  -8   0   0  101.11   28.31
  -8   0  -1   -1.55   13.75
  -8   0  -1   -9.44   16.52
   8   0   1   -1.16    6.69
   8   0   2 3077.11  147.54
  -8   0  -2 2835.37  157.75
  -8   0  -2 2998.07  141.21
  -8   0  -2 3285.05  102.69
  -8   0  -3    2.15   12.30
  -8   0  -3  -15.07   18.03
   8   0   3   -7.72   13.43
  -8   0  -4 1125.22  110.31
  -8   0  -4 1194.06   91.77
  -8   0  -5   32.28   18.41
  -8   0  -5  -30.48   22.90
  -8   0  -6   90.53   41.71
  -8  -1  13  451.82   74.22
   8   1 -12   88.96   39.04
  -8   1  12   54.91   30.25
   8  -1 -12   98.25   41.04
   8   1 -11   89.14   39.09
   8  -1 -11  156.66   46.96
  -8   1  11  137.36   42.90
  -8  -1  11   62.54   32.88
   8   1 -10  185.86   47.29
  -8  -1  10  146.65   43.66
   8  -1 -10  205.57   48.72
   8  -1  -9  351.18   60.92
   8   1  -9  343.96   61.32
  -8  -1   9  292.70   59.39
   8  -1  -8 1081.84  100.27
  -8  -1   8 1018.17  103.02
  -8   1   8  951.11   98.09
  -8  -1   8 1171.64   70.15
   8   1  -8 1179.39  107.47
  -8  -1   7 1136.21  106.16
  -8   1   7 1140.31  103.85
  -8  -1   7 1320.42   76.52
  -8   1   7 1346.37   47.88
  -8   1   7 1363.59   46.01
   8   1  -7 1442.40  114.02
  -8  -1   6 1020.74   97.68
  -8   1   6 1070.35   97.24
  -8   1   6 1227.35   56.23
  -8  -1   6 1250.64   75.32
  -8   1   6 1094.29   53.24
   8   1  -6 1095.52   94.50
  -8   1   5  559.17   69.18
  -8   1   5  609.26   45.04
   8   1  -5  553.47   63.64
  -8  -1   5  613.58   36.16
  -8  -1   5  518.73   68.34
  -8   1   4  394.80   40.33
  -8  -1   4  325.18   53.17
  -8   1   4  304.19   50.07
  -8  -1   4  369.51   34.11
   8   1  -4  302.98   44.67
  -8   1   3  279.53   41.57
  -8   1   3  236.86   34.43
  -8  -1   3  237.81   45.94
  -8   1   3  321.24   49.67
   8   1  -3  230.46   37.35
  -8   1   2   26.15   13.94
  -8  -1   2   19.98   15.63
  -8   1   2    0.82   13.72
  -8   1   2    3.94   10.52
   8   1  -1  544.59   66.32
  -8   1   1  452.57   54.18
  -8   1   1  568.06   56.47
  -8  -1   1  502.91   62.07
  -8   1   1  465.35   54.53
  -8  -1   0   49.71   23.48
  -8   1   0   61.69   22.11
  -8   1   0   73.79   21.83
  -8   1   0   71.99   25.39
   8   1   0   81.21   26.42
  -8   1  -1  477.30   62.71
  -8   1  -1  641.93   55.96
  -8  -1  -1  555.05   65.68
  -8   1  -1  528.61   56.69
  -8   1  -1  576.26   49.91
  -8   1  -2   37.85   12.68
  -8   1  -2   19.55   14.56
  -8  -1  -2   47.07   21.65
  -8   1  -2   13.61   19.11
  -8   1  -2    1.10    7.77
  -8  -1  -2   47.75   25.11
   8  -1   3 1007.49   78.20
  -8   1  -3 1067.40  101.60
  -8  -1  -3 1044.96  100.97
  -8   1  -3 1211.06   84.22
  -8  -1  -3 1002.67   88.20
  -8  -1  -4  324.05   52.93
  -8   1  -4  297.99   59.78
  -8  -1  -4  346.09   63.49
  -8   1  -4  310.57   43.75
  -8  -1  -5   49.12   24.04
  -8   1  -5   21.46   29.22
  -8  -1  -5   36.23   22.48
  -8  -1  -6  220.56   45.37
  -8   2  12  -21.85   21.59
   8   2 -11    1.90   18.15
  -8  -2  11   56.33   29.66
  -8   2  11   41.74   25.50
   8   2 -10  145.30   41.18
  -8   2  10  116.87   36.11
  -8  -2  10  138.81   41.21
   8   2  -9  103.70   35.57
  -8  -2   9  125.34   39.70
   8   2  -8  290.38   54.84
  -8  -2   8  346.78   44.17
  -8  -2   8  319.46   60.07
  -8  -2   7 1408.35  120.14
  -8  -2   7 1452.61   89.64
   8   2  -7 1497.70  116.52
  -8   2   6  150.25   14.82
   8   2  -6  109.44   30.92
  -8   2   6  141.54   14.56
  -8  -2   6  157.40   30.05
  -8  -2   6   52.92   27.51
  -8   2   6   75.35   28.93
  -8   2   5 1287.75  102.94
  -8   2   5 1556.28   66.56
   8   2  -5 1459.77  103.40
  -8  -2   5 1740.64   70.86
  -8  -2   5 1499.66  117.75
  -8   2   4  312.91   34.78
  -8  -2   4  255.96   49.97
  -8   2   4  243.32   43.54
   8   2  -4  277.07   43.08
  -8  -2   4  308.75   33.74
  -8   2   3  911.75   64.53
  -8  -2   3  887.90   62.06
   8   2  -3  808.25   68.49
  -8  -2   3  862.54   86.42
  -8   2   3  907.60   79.97
  -8   2   2  677.62   60.58
  -8   2   2  752.28   68.57
  -8  -2   2  750.78   80.74
  -8   2   2  709.59   67.73
   8   2  -2  678.76   58.84
  -8   2   1  889.06   74.44
  -8   2   1  933.95   74.78
  -8  -2   1  790.49   82.63
  -8   2   1  967.48   75.41
  -8   2   0  636.30   67.82
  -8   2   0  689.69   63.99
  -8  -2   0  493.91   65.16
  -8   2   0  576.63   55.58
  -8   2   0  689.52   60.04
  -8   2  -1 2349.37  136.94
  -8   2  -1 2599.13  120.72
  -8  -2  -1 2401.97  141.44
  -8   2  -1 2506.72  112.75
  -8   2  -1 2585.72  112.68
  -8   2  -2   59.81   17.18
  -8   2  -2   31.45   16.89
  -8  -2  -2   29.00   21.28
  -8   2  -2   63.09   19.42
  -8   2  -2   43.73   22.91
  -8  -2  -3  219.51   44.52
  -8   2  -3  230.05   51.34
  -8  -2  -3  174.15   44.44
  -8   2  -3  287.90   37.54
  -8  -2  -4   76.33   29.13
  -8   2  -4   55.20   29.18
  -8  -2  -4   80.31   29.77
  -8  -2  -5  140.62   38.78
  -8   2  -5   58.75   30.51
  -8  -2  -5  103.95   35.43
  -8  -2  -6  226.57   47.20
  -8  -3  11 2122.77  161.86
  -8   3  11 2041.53  155.66
   8   3 -11 2201.68  169.50
  -8  -3  10   94.05   36.81
   8   3 -10   79.17   33.00
  -8   3  10  160.62   41.05
  -8  -3   9 1300.22  122.63
  -8   3   9 1331.58  119.73
   8   3  -9 1419.32  125.32
  -8  -3   8   98.40   25.68
  -8  -3   8  113.40   37.36
  -8   3   8   60.67   29.88
   8   3  -8   40.12   24.53
  -8  -3   7   75.05   24.21
  -8  -3   7   15.75   20.36
   8   3  -7   15.34   19.10
  -8  -3   6  547.68   60.08
   8   3  -6  466.42   62.29
  -8  -3   6  468.73   71.33
  -8   3   5  319.00   27.02
  -8  -3   5  224.44   49.22
  -8   3   5  277.76   48.69
   8   3  -5  282.70   46.70
   8   3  -4  118.07   30.45
  -8  -3   4  104.71   21.80
  -8  -3   4  134.34   37.75
  -8   3   4  154.74   24.15
  -8   3   4  154.32   35.53
  -8  -3   3   58.68   16.97
   8   3  -3   74.86   24.03
  -8  -3   3   56.03   25.47
  -8   3   3   57.66   17.61
  -8   3   3   70.35   24.91
  -8  -3   2  -15.25   11.81
  -8  -3   2  -12.00   22.78
  -8   3   2   13.31   15.16
  -8   3   2    9.46   11.32
   8   3  -2    9.04   11.15
  -8   3   1  552.53   60.87
  -8  -3   1  577.18   75.25
  -8   3   1  618.62   56.97
  -8   3   0  482.55   60.47
  -8   3   0  469.55   56.17
  -8  -3   0  489.99   69.15
  -8   3   0  445.30   46.12
  -8   3   0  523.41   55.99
  -8   3  -1   88.45   22.38
  -8  -3  -1  123.74   38.85
  -8   3  -1  120.35   28.27
  -8   3  -1   98.41   21.91
  -8   3  -1   95.35   32.04
  -8   3  -2  650.98   78.74
  -8   3  -2  517.71   44.37
  -8  -3  -2  726.66   82.81
  -8   3  -2  715.63   67.66
  -8   3  -2  685.72   60.70
  -8  -3  -3  152.38   40.57
  -8   3  -3  115.46   37.45
  -8  -3  -4   67.98   31.74
  -8   3  -4  118.56   38.53
  -8   3  -5 1082.29  119.08
  -8  -3  -5  864.31  102.49
  -8  -3  -5  988.69  103.33
  -8  -3  -6   -5.19   19.39
  -8  -3  -7  300.90   58.91
  -8  -4  11   -0.88   17.92
   8   4 -10  892.64  107.23
  -8   4  10  919.80  104.68
  -8  -4  10  770.42   97.87
   8   4  -9   18.58   17.53
  -8  -4   9   59.49   31.25
  -8   4   9   96.22   36.57
   8   4  -8  153.27   42.76
  -8  -4   8  141.90   43.73
  -8   4   8  114.78   37.79
   8   4  -7  -15.43   17.07
  -8  -4   7  -24.94   19.86
  -8   4   7  -54.72   28.43
  -8   4   6    7.58    6.48
   8   4  -6   -8.25   14.57
  -8  -4   6   22.52   27.72
  -8   4   6    2.52   20.24
  -8   4   5  141.60   23.27
  -8   4   5   76.81   11.21
  -8  -4   5  146.77   42.34
   8   4  -5  110.27   31.32
  -8  -4   4   53.48   17.79
  -8  -4   4   -1.40   17.34
  -8   4   4   42.57   13.34
   8   4  -4   36.81   17.91
  -8   4   4   28.82   20.43
  -8   4   3 1234.36   89.96
  -8   4   3 1371.88   80.53
   8   4  -3 1207.66   87.23
  -8  -4   3 1242.25   83.43
  -8  -4   3 1202.11  111.08
   8   4  -2   67.35   20.71
  -8  -4   2   89.33   25.25
  -8  -4   2  110.88   40.19
  -8   4   2   87.18   23.58
  -8   4   2  125.49   28.72
  -8   4   1 1391.02   97.25
   8   4  -1 1119.91   71.94
  -8  -4   1 1282.58  114.51
  -8   4   1 1347.11   81.12
  -8   4   0  420.89   58.75
  -8  -4   0  373.71   64.07
  -8   4   0  415.88   41.02
  -8  -4  -1    1.61   20.62
  -8   4  -1   42.73   11.59
  -8   4  -1   56.48   25.28
  -8  -4  -2  207.43   50.56
  -8   4  -2  115.76   35.98
  -8  -4  -3  393.31   66.19
  -8   4  -3  355.76   63.41
  -8   4  -4  702.63   94.90
  -8  -4  -4  650.13   87.15
  -8  -4  -5  396.40   70.63
  -8   4  -5  505.28   84.60
  -8  -4  -6  370.80   67.86
   8   5 -10  581.60   87.63
  -8   5  10  611.06   86.71
  -8  -5  10  596.04   89.82
   8   5  -9   54.54   25.32
  -8  -5   9   10.07   21.76
  -8   5   9   26.52   24.15
   8   5  -8 1008.55  107.62
  -8   5   8 1005.07  105.50
  -8  -5   8  997.02  109.85
   8   5  -7  145.49   40.74
  -8  -5   7  148.76   44.88
  -8   5   7  145.98   40.94
   8   5  -6  406.09   64.39
  -8   5   6  409.26   66.47
  -8   5   6  340.23   35.07
  -8  -5   6  437.26   70.95
  -8   5   5  214.40   32.51
   8   5  -5  140.50   35.75
  -8  -5   5  186.82   47.18
  -8   5   5  165.52   41.15
  -8   5   4  575.31   65.21
  -8   5   4  460.77   40.31
   8   5  -4  572.08   66.88
  -8   5   4  594.91   72.06
  -8  -5   4  524.33   77.11
  -8  -5   4  604.53   60.45
  -8  -5   3   81.18   23.64
  -8  -5   3   68.13   28.56
   8   5  -3   40.96   20.12
  -8   5   3   72.37   19.62
  -8   5   3   84.15   24.27
  -8   5   3   50.09   23.53
  -8   5   2  936.08   71.42
  -8   5   2  878.09   73.48
  -8   5   2  825.33   80.66
   8   5  -2  954.90   74.65
  -8  -5   2  803.82   94.83
  -8  -5   1  152.11   43.35
  -8   5   1  159.93   36.32
  -8   5   1  158.76   26.91
  -8   5   1   88.36   27.18
   8   5  -1  103.73   24.93
  -8  -5   0   14.39   20.30
  -8   5   0   38.84   19.55
  -8   5   0   -1.30    7.44
  -8  -5  -1   84.25   33.76
  -8   5  -1   61.67   27.23
  -8   5  -1   63.15   20.18
  -8  -5  -2   83.52   34.15
  -8   5  -2   61.94   27.32
  -8  -5  -3  110.62   42.46
  -8   5  -3   72.17   32.37
  -8  -5  -4   79.22   33.33
  -8   5  -4   95.22   36.95
  -8  -5  -5  109.50   42.46
  -8  -6  10  -24.95   33.53
   8   6  -9  599.60   88.89
  -8   6   9  725.32   96.26
  -8  -6   9  628.79   92.23
   8   6  -8   11.43   17.44
  -8  -6   8   -6.30   20.19
  -8   6   8   -2.26   23.20
  -8  -6   7  414.69   72.54
  -8   6   7  395.14   67.22
  -8  -6   6   24.59   24.66
  -8   6   6    2.71   23.63
   8   6  -5  173.92   40.62
  -8   6   5  149.48   29.76
  -8  -6   5  130.38   43.12
  -8   6   5   93.01   32.44
   8   6  -4   47.04   22.58
  -8   6   4   49.01   18.21
  -8  -6   4   81.77   35.29
  -8   6   4   -9.02   20.52
  -8   6   3  446.35   53.14
  -8   6   3  511.64   52.47
   8   6  -3  416.60   54.96
  -8  -6   3  470.31   75.14
  -8   6   3  448.36   63.66
  -8   6   2  470.08   50.12
  -8   6   2  393.34   50.59
   8   6  -2  433.45   51.85
  -8  -6   2  436.64   75.27
  -8   6   2  374.94   54.89
  -8  -6   1  216.83   51.78
  -8   6   1  246.84   46.12
   8   6  -1  203.85   33.86
  -8   6   1  214.45   40.57
  -8   6   0  564.12   70.82
  -8  -6   0  465.99   76.86
  -8   6   0  436.82   54.13
  -8  -6  -1   30.73   31.76
  -8   6  -1   19.54   18.25
  -8   6  -1   11.43   11.86
  -8  -6  -2  410.00   73.59
  -8   6  -2  475.53   71.69
  -8  -6  -3   50.53   36.05
  -8   6  -3  -12.37   18.86
  -8   6  -4  239.90   55.92
  -8   7   8   38.15   30.30
  -8  -7   8  -10.02   18.41
  -8   7   7  110.46   39.07
  -8  -7   7  -18.86   24.06
  -8  -7   6  111.40   43.44
  -8   7   6  160.26   45.09
  -8   7   5   43.58   20.20
  -8  -7   5   16.76   27.13
  -8   7   5   76.90   34.31
  -8   7   4    7.05   14.66
  -8  -7   4    6.53   21.97
  -8   7   4  -15.72   20.42
  -8  -7   3   37.12   25.82
  -8   7   3   29.48   16.18
  -8   7   3   27.59   24.00
   8   7  -2  204.12   39.74
  -8  -7   2  187.50   48.73
  -8   7   2  288.57   45.72
  -8   7   2  241.76   46.67
  -8   7   1  438.84   61.49
   8   7  -1  411.59   49.42
  -8  -7   1  305.26   63.24
  -8   7   1  465.02   60.86
  -8   7   0  130.32   32.33
  -8  -7   0  157.41   49.03
  -8   7   0  115.21   34.12
  -8  -7  -1  361.84   72.20
  -8   7  -1  311.71   59.13
  -8   7  -2   82.63   33.86
  -8   7  -3  347.62   66.93
  -8   8   7   83.79   38.32
  -8   8   6  138.65   44.58
  -8  -8   6  128.35   45.21
  -8   8   5  743.45   93.55
  -8  -8   5  747.55  103.60
  -8   8   4  136.09   40.33
  -8   8   4  175.86   41.27
  -8  -8   4  139.22   46.33
  -8   8   3  465.30   67.88
  -8  -8   3  479.57   82.65
  -8   8   3  541.51   71.07
  -8   8   2   11.87   18.13
  -8  -8   2    1.92   14.27
  -8  -8   2   -2.58   15.87
  -8  -8   1  428.52   59.61
  -8  -8   1  298.02   67.77
  -8   8   1  417.26   59.05
  -8   8   0   24.17   20.79
  -8   8  -1  387.80   69.08
  -8   8  -2   71.85   29.60
  -8  -9   4  624.01   83.81
  -8  -9   3    2.88   14.63
  -8   9   3   82.19   30.38
  -8  -9   2  494.72   69.82
  -8   9   2  330.28   59.82
  -8   9  -1   30.07   19.02
  -9   0  11   42.85   24.59
   9   0 -11   18.26   19.05
  -9   0  10 1307.03  128.41
   9   0 -10 1437.66  131.33
  -9   0   9   47.20   26.49
   9   0  -9   29.98   27.06
  -9   0   8 3164.03  187.09
   9   0  -8 3353.94  182.68
   9   0  -7    3.93   20.23
  -9   0   7   -3.44   22.35
  -9   0   6 1554.54  123.75
  -9   0   5   -4.73   19.67
  -9   0   4  308.86   53.09
  -9   0   3   -7.81   17.17
  -9   0   2   68.14   26.97
  -9   0   2   59.13   21.87
  -9   0   1    4.72   12.77
  -9   0   1    0.71   17.23
  -9   0   0  -36.43   21.49
  -9   0   0   -1.50   10.39
  -9   0  -1    2.85   12.39
  -9   0  -1   16.39   21.32
  -9   0  -2  890.01   94.94
  -9   0  -2  985.91   87.50
  -9   0  -3   17.81   17.38
  -9   0  -3  -17.24   21.14
  -9   0  -4   57.54   29.52
   9  -1 -11  -81.19   36.23
   9   1 -11   63.22   30.00
  -9  -1  10    3.69   13.64
  -9   1  10  -35.97   25.89
   9   1 -10   -2.79   16.28
  -9  -1   9  348.93   65.21
  -9   1   9  481.23   74.98
   9   1  -8  152.47   43.72
  -9  -1   8  136.99   42.58
  -9   1   8  108.09   38.19
   9   1  -7  302.08   54.22
  -9  -1   7  200.54   49.56
  -9   1   7  164.10   42.97
  -9   1   6  987.48   99.02
  -9  -1   6  965.02   70.59
  -9   1   6  743.78   49.40
   9   1  -6 1007.35   92.54
  -9  -1   6  938.42   97.83
   9   1  -5   15.81   15.15
  -9  -1   5   30.05   25.15
  -9   1   5    7.25   14.60
  -9   1   5   39.48   14.66
  -9   1   4  986.27   69.85
  -9  -1   4  952.18   58.67
  -9  -1   4  997.17   98.12
  -9   1   4  906.13   89.14
  -9  -1   3   17.92   18.89
  -9   1   3   37.95   18.03
  -9   1   3   62.49   21.70
  -9   1   2 1454.51   97.71
  -9  -1   2 1466.40  114.27
  -9   1   2 1315.06  101.60
  -9   1   1   27.51   13.51
  -9  -1   1   31.19   17.65
  -9   1   1   13.52   14.78
  -9   1   1   28.97   16.82
  -9   1   0  959.49   74.88
  -9   1   0  874.66   85.39
  -9  -1   0  795.69   83.77
  -9   1   0  860.52   77.98
  -9  -1  -1  216.97   45.96
  -9   1  -1  221.45   39.80
  -9   1  -1  204.77   45.01
  -9  -1  -1  205.64   45.65
  -9   1  -2  460.79   69.54
  -9  -1  -2  411.61   65.63
  -9   1  -2  471.62   57.69
  -9  -1  -2  461.18   64.55
  -9   1  -3  243.22   42.67
  -9  -1  -3  233.36   48.37
  -9   1  -3  165.26   44.43
  -9  -1  -3  231.26   53.69
  -9  -1  -4  380.96   59.57
  -9   1  -4  310.11   63.04
  -9  -1  -4  393.41   70.78
   9   2 -10  212.87   53.85
  -9  -2  10  199.00   50.79
   9   2  -9   56.20   31.65
  -9  -2   9   68.63   30.33
  -9   2   9   49.85   27.55
   9   2  -8   54.04   27.79
  -9  -2   8   29.22   26.24
  -9   2   8   89.97   37.19
  -9  -2   7  347.62   64.93
  -9   2   7  394.75   64.03
   9   2  -7  432.80   64.44
  -9   2   6  496.35   70.77
  -9  -2   6  521.17   56.02
   9   2  -6  554.80   70.96
  -9  -2   6  620.69   82.33
  -9   2   5  654.52   76.86
  -9   2   5  463.55   41.31
   9   2  -5  606.45   69.54
  -9  -2   5  672.51   84.81
  -9   2   4  377.76   42.66
  -9  -2   4  381.12   63.29
  -9   2   4  370.79   56.65
  -9  -2   4  427.59   42.81
   9   2  -4  394.99   53.82
   9   2  -3  429.89   52.17
  -9   2   3  487.80   52.20
  -9  -2   3  362.97   61.51
  -9  -2   3  459.49   48.61
  -9   2   3  459.01   60.30
  -9  -2   2   -3.60   16.17
  -9   2   2    1.55   12.47
  -9   2   2   12.76   14.21
  -9   2   1  752.49   74.73
  -9  -2   1  818.96   89.17
  -9   2   1  754.19   71.51
  -9   2   0   81.55   22.90
  -9  -2   0   90.66   32.99
  -9   2   0   87.84   25.13
  -9   2   0   54.79   24.76
  -9  -2  -1  121.46   39.19
  -9   2  -1   87.59   24.86
  -9   2  -1   41.31   22.96
  -9   2  -2   77.89   21.64
  -9  -2  -2   15.82   19.73
  -9   2  -2   21.79   18.35
  -9  -2  -2   44.81   25.76
  -9  -2  -3   47.56   25.53
  -9  -2  -3    4.25   22.67
  -9  -2  -4  139.46   39.39
  -9   2  -4  186.16   51.35
  -9  -2  -4  116.46   42.94
  -9  -2  -5   69.66   28.16
  -9  -3  10  173.58   49.06
  -9   3  10  117.34   39.49
   9   3 -10  125.88   41.27
  -9  -3   9   50.27   28.83
  -9   3   9   49.53   28.61
   9   3  -9   38.58   23.81
   9   3  -8    8.51   18.08
  -9  -3   8   36.92   22.58
   9   3  -7   44.20   24.87
  -9  -3   7   37.08   27.46
  -9   3   7   43.30   26.66
   9   3  -6  286.47   52.93
  -9  -3   6  290.95   59.48
  -9   3   6  286.58   53.18
   9   3  -5  210.21   40.87
  -9  -3   5  206.12   49.17
  -9   3   5  163.71   23.58
  -9   3   5  220.57   45.47
  -9  -3   4   -9.12    8.55
  -9  -3   4   49.34   27.56
  -9   3   4    2.00   10.95
  -9   3   4    2.94   11.52
   9   3  -4   38.38   17.68
  -9  -3   3   51.66   19.32
   9   3  -3   60.99   21.33
  -9  -3   3  -11.15   16.94
  -9   3   3   61.10   24.52
  -9   3   3   42.12   17.84
  -9  -3   2   56.67   29.42
  -9   3   2   48.43   15.94
  -9   3   2   36.45   18.27
   9   3  -2   44.03   18.01
  -9  -3   2   40.31   16.11
  -9   3   1  367.43   53.35
  -9  -3   1  415.14   68.90
  -9   3   1  432.52   51.61
  -9  -3   0   72.98   31.30
  -9   3   0  102.16   24.13
  -9   3   0   82.30   29.79
  -9  -3  -1  -10.57   19.75
  -9   3  -1   57.16   24.18
  -9  -3  -2  -69.68   33.13
  -9   3  -2   68.72   31.31
  -9  -3  -3  -12.62   19.05
  -9   3  -3   23.29   19.95
  -9  -3  -4   22.32   22.01
  -9   3  -4   10.03   16.51
  -9  -3  -5  451.56   75.79
   9   4 -10  662.19   94.20
  -9  -4   9    9.52   16.86
   9   4  -9  -17.72   20.51
  -9   4   9   14.95   19.99
  -9  -4   8  189.65   45.85
  -9   4   8  279.26   58.16
   9   4  -8  274.02   56.35
  -9  -4   7  154.72   46.05
  -9   4   7  213.79   48.48
   9   4  -7  168.31   42.11
  -9   4   6  722.43   85.22
   9   4  -6  807.89   86.15
  -9  -4   6  725.26   93.46
  -9  -4   5  -10.98   16.18
  -9   4   5    8.79   23.15
   9   4  -5    4.50   13.95
   9   4  -4  228.63   43.10
  -9  -4   4  305.03   60.04
  -9   4   4  222.19   31.48
  -9   4   4  290.71   50.31
  -9   4   3  283.87   40.49
  -9  -4   3  305.66   60.12
   9   4  -3  361.51   50.21
  -9  -4   3  349.20   47.53
  -9   4   3  362.74   51.62
   9   4  -2   69.93   21.18
  -9  -4   2   85.25   34.92
  -9   4   2  101.28   25.21
  -9   4   2   37.54   18.36
   9   4  -1   94.30   21.74
  -9  -4   1   76.21   35.29
  -9   4   1   85.19   24.55
  -9   4   1  107.92   30.29
  -9  -4   0   93.26   35.47
  -9   4   0   49.61   24.44
  -9  -4  -1   31.15   24.34
  -9   4  -1    1.81   16.77
  -9  -4  -2    5.31   20.49
  -9   4  -2  -72.20   27.81
  -9  -4  -3   54.93   26.15
  -9   4  -3   -5.18    9.63
  -9  -4  -4  239.91   55.29
  -9   4  -4  125.38   41.16
   9   5  -9  143.09   44.00
  -9  -5   9   47.99   32.36
  -9  -5   8   97.59   40.48
   9   5  -8   43.02   28.08
  -9   5   8  101.51   39.76
  -9  -5   7  238.63   56.81
   9   5  -7  117.97   36.54
  -9   5   7  165.25   47.09
  -9  -5   6  181.84   52.01
   9   5  -6  101.88   34.43
  -9   5   6  167.52   45.34
  -9   5   6  135.89   38.60
  -9  -5   5  261.93   57.27
   9   5  -5  361.24   58.82
  -9   5   5  403.71   61.15
  -9   5   5  292.59   57.10
  -9   5   4 2268.90  134.90
  -9   5   4 2100.67  142.97
   9   5  -4 2148.38  129.97
  -9  -5   4 1853.88  150.96
  -9   5   3  -22.66   13.23
  -9   5   3   22.15   18.88
  -9   5   3  -13.88   21.99
   9   5  -3   -8.25   12.24
  -9   5   2 1402.24   98.93
  -9   5   2 1409.40  108.78
   9   5  -2 1403.47   93.32
  -9  -5   2 1300.60  125.90
  -9   5   2 1412.85   90.39
   9   5  -1   -3.60    8.80
  -9  -5   1  -27.92   27.24
  -9   5   1   22.16   20.63
  -9   5   1   -5.25   13.06
  -9  -5   0  184.37   50.25
  -9   5   0  195.27   43.24
  -9   5   0  132.38   32.59
  -9  -5  -1   -3.87   19.90
  -9   5  -1    3.28   13.34
  -9   5  -2  813.78   96.50
  -9  -5  -2  965.78  113.56
  -9  -5  -3   66.31   29.13
  -9   5  -3   26.68   21.86
   9   6  -8  978.49  111.20
  -9   6   8 1133.49  118.46
   9   6  -7  -38.38   25.39
  -9  -6   7    1.65   12.99
  -9   6   7  -30.52   25.18
   9   6  -6  645.54   82.19
  -9   6   6  565.36   82.43
  -9  -6   6  747.44   99.86
  -9   6   5  485.90   66.19
   9   6  -5  418.67   64.11
  -9  -6   5  283.85   62.64
  -9   6   5  516.81   74.99
  -9  -6   4  350.26   70.45
   9   6  -4  281.63   47.99
  -9   6   4  348.94   52.32
  -9   6   4  316.38   58.70
   9   6  -3 1570.16  109.10
  -9   6   3 1791.58  129.20
  -9  -6   3 1630.45  147.27
  -9  -6   2   47.12   27.27
  -9   6   2   48.19   23.66
   9   6  -2   37.18   17.90
  -9  -6   1  151.90   48.33
  -9   6   1  132.87   36.28
  -9   6   1  134.90   36.02
  -9  -6   0   44.46   31.18
  -9   6   0  117.48   37.05
  -9  -6  -1  221.17   59.53
  -9   6  -1  171.98   45.27
  -9   6  -2  250.66   56.04
  -9   6  -3  625.43   94.42
   9   7  -7  407.52   72.19
   9   7  -6  487.78   72.85
  -9   7   6  464.36   77.50
   9   7  -5  359.95   62.05
  -9   7   5  362.16   66.33
   9   7  -4   -9.88   16.22
  -9  -7   4  -18.64   23.44
  -9   7   4   20.68   19.85
   9   7  -3   40.31   20.37
  -9   7   3   21.38   17.61
  -9   7   2   88.68   31.47
  -9   7   1   51.96   22.85
  -9   7   0  997.31  101.04
  -9   7  -1  141.33   42.94
  -9   7  -2   67.55   30.48
   9   8  -6   51.27   25.33
  -9   8   5  179.88   49.85
   9   8  -5  100.56   33.47
  -9   8   4   10.21   16.93
   9   8  -4   -3.84   11.75
  -9   8   3   52.28   27.54
   9   8  -3   -0.76    9.67
  -9  -9   4   12.11   12.77
  10   0  -9  -22.53   25.69
 -10   0   9  -13.32   20.59
 -10   0   8  604.49   86.06
 -10   0   7    6.09   20.32
 -10   0   6   48.27   21.09
 -10   0   5  -15.50   17.01
 -10   0   5  -10.76    9.39
 -10   0   4  578.40   61.36
 -10   0   4  614.37   79.70
 -10   0   3   16.24   18.80
 -10   0   3   14.50   14.47
 -10   0   2  774.81   78.22
 -10   0   2  743.89   84.05
 -10   0   1   19.84   13.95
 -10   0   1    4.95   15.20
 -10   0   0   99.65   31.44
 -10   0   0   68.99   27.00
 -10   0  -1   13.63   12.32
 -10   0  -1   -8.19   19.11
 -10   0  -2  -15.54   15.12
 -10   0  -2  -12.95   16.12
 -10   0  -3   -6.62   21.27
 -10  -1   9  800.68  101.77
 -10   1   9  785.23  100.39
  10   1  -9  753.25   93.67
 -10  -1   8   16.46   15.26
 -10   1   8   36.11   24.57
 -10  -1   7  320.24   61.86
 -10   1   7  285.74   59.51
  10   1  -7  333.31   57.75
  10   1  -6   16.43   18.39
 -10  -1   6   56.32   29.32
 -10   1   6    3.33   16.34
 -10  -1   5  101.67   36.07
 -10   1   5  163.48   41.26
 -10   1   5  112.00   25.38
 -10  -1   4   46.26   24.19
 -10   1   4    8.68   17.37
 -10   1   4    8.38    8.75
 -10   1   3 1010.77   83.79
 -10  -1   3  803.97   92.03
 -10   1   3  912.47   92.79
 -10  -1   2   49.49   26.45
 -10   1   2   46.58   27.21
 -10   1   2   57.70   25.96
 -10   1   1   13.91   17.59
 -10   1   1    7.66   13.66
 -10  -1   1    4.52   14.56
 -10  -1   0  313.51   57.26
 -10   1   0  269.72   47.81
 -10   1   0  342.61   58.16
 -10  -1   0  298.28   55.50
 -10  -1  -1  233.57   49.44
 -10   1  -1  338.05   51.02
 -10   1  -1  211.11   47.25
 -10  -1  -1  165.01   45.96
 -10  -1  -2   17.08   18.08
 -10   1  -2    0.79   13.41
 -10  -1  -2   52.34   27.69
 -10  -1  -3   44.96   21.37
 -10   1  -3   62.62   28.21
 -10   2   9   41.95   29.84
  10   2  -9   42.19   26.58
  10   2  -8   -7.16   16.77
 -10  -2   8   42.77   29.22
  10   2  -7  187.25   46.03
 -10  -2   7  162.97   46.63
 -10   2   7   99.61   38.39
 -10  -2   6  168.92   46.48
  10   2  -6  202.44   46.68
 -10   2   6  167.02   44.49
  10   2  -5  357.27   55.90
 -10  -2   5  398.78   68.30
 -10   2   5  322.44   58.64
 -10  -2   4   17.93   17.18
 -10   2   4   14.11   17.12
 -10   2   4    6.47   10.64
 -10   2   3  718.78   69.79
 -10  -2   3  635.23   83.59
 -10   2   3  641.54   74.79
 -10  -2   2   20.21   16.37
 -10   2   2   23.86   15.81
 -10   2   2   32.82   19.14
 -10   2   1 2320.25  140.58
 -10  -2   1 2143.93  153.13
 -10   2   1 2262.88  131.77
 -10  -2   0  228.05   51.73
 -10   2   0  285.29   45.59
 -10   2   0  258.62   52.54
 -10   2  -1 1025.55  105.10
 -10  -2  -1 1182.36  113.32
 -10  -2  -1  962.76  101.61
 -10  -2  -2   25.70   24.68
 -10   2  -2  -21.10   17.64
 -10  -2  -2   14.73   16.70
 -10  -2  -3  209.67   53.92
 -10   2  -3  275.78   58.11
  10   3  -9  513.60   81.73
 -10   3   9  355.95   70.63
  10   3  -8   72.65   30.56
 -10  -3   8   66.05   31.16
 -10   3   7 1089.69  111.79
  10   3  -7 1062.79  107.13
 -10  -3   7  924.64  110.43
 -10  -3   6   80.17   37.18
 -10   3   6  102.32   35.06
  10   3  -6   81.15   30.18
 -10   3   5 1171.23  106.89
  10   3  -5 1119.08   99.29
 -10  -3   5 1250.18  124.58
 -10  -3   4   54.03   29.57
 -10   3   4   -0.70   19.59
  10   3  -4   23.24   19.52
 -10  -3   3  175.39   47.61
 -10   3   3  125.43   32.96
 -10   3   3  131.42   31.26
 -10  -3   2  234.63   54.64
 -10   3   2  194.23   40.43
 -10   3   2  234.57   43.25
 -10  -3   1   42.34   27.98
 -10   3   1    6.25    9.38
 -10   3   1   60.29   24.16
 -10  -3   0  426.84   72.98
 -10   3   0  370.04   61.04
 -10  -3  -1   -3.68   20.00
 -10   3  -1   19.61   17.84
 -10  -3  -2  -19.76   23.32
 -10   3  -2   49.90   25.41
 -10  -3  -3  627.83   86.99
 -10  -3  -4   -6.64   16.78
 -10   4   9  -36.90   27.14
  10   4  -8  416.63   70.25
 -10   4   8  210.55   52.71
 -10   4   8  348.49   68.15
  10   4  -7   -2.75   17.60
 -10  -4   7   30.76   26.25
 -10   4   7   18.85   20.51
 -10   4   7  -25.87   19.64
 -10   4   6  575.86   77.97
 -10  -4   6  611.53   90.46
  10   4  -6  581.79   76.55
 -10   4   5  587.20   76.42
  10   4  -5  458.80   64.81
 -10  -4   5  560.77   86.47
 -10  -4   4  354.70   69.82
 -10   4   4  368.65   57.92
  10   4  -4  391.81   56.36
 -10  -4   3  804.98  101.94
  10   4  -3  763.40   74.28
 -10   4   3  804.91   78.92
 -10  -4   2  -36.17   25.08
 -10   4   2   72.58   24.04
 -10  -4   1  193.76   51.66
 -10   4   1  187.15   40.32
 -10  -4   0   26.54   22.70
 -10   4   0   12.84   13.05
 -10   4  -1  476.56   74.63
 -10  -4  -1  600.83   87.53
 -10  -4  -2    9.29   29.11
 -10   4  -2   31.79   23.45
 -10   5   8  352.53   66.14
  10   5  -8  398.99   68.98
 -10   5   7    7.93   16.25
 -10   5   7    7.70   18.51
 -10   5   6   46.10   25.71
 -10   5   6   15.83   23.46
  10   5  -6   -3.85    6.65
  10   5  -5   -5.46   15.04
 -10  -5   5  -69.06   36.67
 -10   5   5  -18.21   19.65
 -10   5   5  -40.38   26.78
  10   5  -4  304.47   51.88
 -10  -5   4  276.32   65.50
 -10   5   4  317.33   52.39
 -10   5   4  200.48   47.60
 -10  -5   3   33.82   29.10
 -10   5   3  -11.20   17.72
  10   5  -3   19.40   13.13
 -10  -5   2   97.90   42.86
 -10   5   2   53.60   27.12
 -10  -5   1   33.70   33.35
 -10   5   1   43.63   21.51
 -10   5   1   41.13   17.63
 -10   5   0   36.82   21.57
 -10   5  -1  123.12   38.75
 -10   5  -2  639.45   91.59
  10   6  -7  241.49   55.13
 -10   6   7  291.23   58.25
 -10   6   6  252.64   54.26
  10   6  -6  137.18   38.77
 -10   6   6  217.64   54.32
 -10   6   5  158.62   47.46
  10   6  -5  147.54   37.74
 -10   6   4  240.10   50.25
  10   6  -4  198.04   43.27
 -10   6   3  156.85   44.35
 -10   6   2  234.50   48.78
 -10   6  -1  242.77   52.62
  10   7  -6   69.81   27.04
  10   7  -5  362.00   61.52
 -10   7   5  316.21   65.06
  10   7  -4  529.71   70.34
 -10   7   4  515.66   75.91
 -10   7   3  119.60   37.27
  10   8  -5  -80.86   31.45
 -10   8   4   96.07   33.02
 -11   0   8  117.79   44.69
 -11   0   7   30.01   24.51
 -11   0   6  121.26   44.37
 -11   0   5  -12.35   22.29
 -11   0   4 1598.37  108.58
 -11   0   4 1309.63  124.06
 -11   0   3   -2.46   12.97
 -11   0   3   12.22   17.87
 -11   0   2  249.80   52.60
 -11   0   2  285.04   52.67
 -11   0   1  -17.01   18.95
 -11   0   1  -28.67   20.46
 -11   0   0  132.79   38.52
 -11   0   0  102.55   35.64
 -11   0  -1  -28.58   26.51
 -11   1   8   28.00   18.14
 -11  -1   7   52.98   27.41
 -11   1   7  -22.43   22.50
 -11  -1   6   10.72   19.72
 -11   1   6  105.05   35.11
 -11  -1   5  470.22   76.76
 -11   1   5  453.55   72.71
 -11  -1   4  275.74   57.18
 -11   1   4  158.42   44.45
 -11   1   3 1079.35   92.28
 -11  -1   3 1028.00   95.80
 -11  -1   3 1102.27  114.80
 -11   1   3 1046.16  104.30
 -11   1   2  542.27   70.01
 -11  -1   2  631.77   78.21
 -11  -1   2  711.18   91.27
 -11   1   2  580.39   76.23
 -11  -1   1   -9.27   20.14
 -11   1   1   22.58   20.78
 -11   1   1   -2.29   10.96
 -11  -1   1  -25.36   21.24
 -11  -1   0  383.14   65.16
 -11   1   0  330.10   61.93
 -11  -1   0  386.27   67.06
 -11   1  -1  147.66   41.69
 -11  -1  -1   85.89   34.77
  11   2  -8  268.48   57.77
 -11   2   8  253.55   58.38
  11   2  -7  508.12   75.31
 -11   2   7  444.18   74.79
  11   2  -6  203.16   44.70
 -11  -2   6  262.88   58.85
 -11   2   6  196.54   52.91
 -11  -2   5  484.45   79.97
 -11   2   5  540.33   76.87
 -11  -2   4  173.89   47.41
 -11   2   4  173.36   43.38
 -11  -2   3  -19.13   23.96
 -11   2   3  -27.16   21.88
 -11   2   2  -56.68   25.71
 -11   2   2  -17.86   17.31
 -11  -2   1  101.88   37.11
 -11   2   1   75.10   26.96
 -11  -2   0  261.25   55.85
 -11   2   0  160.86   42.63
 -11  -2   0  194.58   48.66
 -11  -2  -1   36.99   22.43
 -11   2  -1  -43.10   23.31
 -11  -2  -2   39.88   28.04
  11   3  -8   23.13   18.19
 -11   3   8   30.80   27.33
 -11   3   7 1106.95  116.63
  11   3  -7 1152.94  114.43
 -11   3   6  200.29   49.02
  11   3  -6  225.23   49.63
 -11  -3   5  372.69   73.66
  11   3  -5  394.48   60.36
 -11   3   5  378.70   65.16
 -11  -3   4  -18.34   22.52
 -11   3   4    4.00   12.41
 -11  -3   3  304.35   65.91
 -11   3   3  251.54   48.91
 -11  -3   2  244.69   55.19
 -11   3   1  972.78   98.52
 -11  -3   1  929.56  112.24
 -11  -3   0   48.68   32.36
 -11   3   0   58.33   29.27
 -11  -3  -1  317.62   67.29
 -11   3  -1  316.11   63.51
 -11   4   8  219.21   58.03
 -11   4   7  120.18   35.53
  11   4  -7  143.96   43.98
 -11   4   6  734.77   91.53
  11   4  -6  615.26   82.29
  11   4  -5  -15.57   15.37
 -11   4   5  -45.68   21.89
  11   4  -4   73.66   26.17
 -11   4  -1  186.39   49.44
  11   5  -7  101.63   32.03
 -11   5   7   85.07   32.53
  11   5  -6   -7.19   11.53
 -11   5   6   58.62   27.37
 -11   5   5 -105.73   39.21
  11   5  -5   38.74   19.31
 -11   5   4  238.18   54.22
 -11   5   3   -2.49    7.91
 -11   5   2   25.88   18.46
  11   6  -6   14.27   13.93
  11   6  -5  123.47   36.88
 -11   6   4   37.35   25.60
 -11   6   3   59.76   29.52
 -12   0   5  -57.62   34.51
 -12   0   4 2008.10  159.16
 -12   0   3   24.95   20.08
 -12   0   2 1182.21  111.23
 -12   0   2 1357.51  125.60
 -12   0   1  -20.36   18.78
 -12   1   6  399.85   72.57
 -12   1   5   94.37   36.28
 -12  -1   4   35.57   27.90
 -12   1   4    8.35   15.71
 -12  -1   3  183.07   50.89
 -12   1   3   94.59   34.21
 -12  -1   2   -6.36   10.42
 -12  -1   2   -2.45    9.15
 -12  -1   1   29.75   20.31
 -12  -1   1   95.99   33.10
 -12   2   6  139.08   41.83
 -12   2   5  112.11   38.82
 -12   2   4   -1.75    7.07
 -12  -2   2  156.71   44.62
 -12   3   6  117.67   38.29
 -12   3   5   65.12   27.09
  12   4  -6  208.10   52.73
TITL 6700_auto in P2(1)/c
REM P2(1)/c (#14 in standard setting)
CELL 0.71073   9.272938   9.574033  11.037533  90.0000 108.5252  90.0000
ZERR    4.00   0.001557   0.001290   0.001982   0.0000   0.0199   0.0000
LATT  1
SYMM -x, y+1/2,-z+1/2
SFAC C H N S Cl Cu
UNIT 32.00 36.00 4.00 4.00 4.00 4.00
REM  CrysAlisPro recorded range (K): Min=150.0; max=150.0; aver:150.0
TEMP -123
SIZE 0.19 0.28 0.33
TREF
HKLF 4
END
_computing_structure_solution     'SHELXT 2014/4 (Sheldrick, 2014)'
;
_shelx_hkl_checksum     13851
_shelx_res_file
;
TITL 6700_auto_a.res in P2(1)/c
    i.res
    created by SHELXL-2018/3 at 16:31:44 on 16-Sep-2021
REM Old TITL 6700_auto in P2(1)/c
REM SHELXT solution in P2(1)/c
REM R1 0.079, Rweak 0.292, Alpha 0.015, Orientation as input
REM Formula found by SHELXT: C9 N S Cl Cu
CELL 0.71073 9.2729 9.574 11.0375 90 108.525 90
ZERR 2 0.0016 0.0013 0.002 0 0.02 0
LATT 1
SYMM -X,0.5+Y,0.5-Z
SFAC C H Cl Cu N S
UNIT 32 36 4 4 4 4
EQIV $1 1+X,+Y,+Z
EQIV $2 1-X,0.5+Y,0.5-Z
L.S. 14
PLAN  2
SIZE 0.19 0.28 0.33
TEMP -123
HTAB C3 Cl1_$1
HTAB C6 Cl1
HTAB C7 Cl1_$2
CONF
HTAB
BOND $H
list 4
MORE -1
fmap 2 53
acta 52
OMIT 3 8 9
REM <olex2.extras>
REM <HklSrc "%.\\I.hkl">
REM </olex2.extras>
WGHT    0.022800    0.631600
FVAR       0.67745
CU1   4    0.577402    0.645896    0.469575    11.00000    0.01027    0.01059 =
         0.01772   -0.00293    0.00702   -0.00093
CL1   3    0.360698    0.540601    0.347516    11.00000    0.00825    0.01636 =
         0.01461    0.00023    0.00223   -0.00068
S1    6    0.918648    0.820456    0.477810    11.00000    0.01300    0.01402 =
         0.02489   -0.00215    0.00762   -0.00342
N1    5    0.740149    0.590834    0.392161    11.00000    0.00661    0.00919 =
         0.01247    0.00049    0.00125    0.00090
C2    1    0.871820    0.655809    0.403515    11.00000    0.01308    0.01322 =
         0.00634    0.00220    0.00127    0.00314
C3    1    0.983697    0.596783    0.359448    11.00000    0.00969    0.01869 =
         0.01597    0.00570    0.00644    0.00239
AFIX  43
H3    2    1.075431    0.645998    0.368256    11.00000   -1.20000
AFIX   0
C4    1    0.960259    0.467874    0.303637    11.00000    0.01465    0.02697 =
         0.01291    0.00258    0.00734    0.01005
AFIX  43
H4    2    1.036450    0.425281    0.275400    11.00000   -1.20000
AFIX   0
C5    1    0.823910    0.400258    0.288841    11.00000    0.01920    0.01447 =
         0.01283   -0.00289    0.00372    0.00504
AFIX  43
H5    2    0.803694    0.311139    0.249195    11.00000   -1.20000
AFIX   0
C6    1    0.718429    0.465634    0.333121    11.00000    0.01166    0.01599 =
         0.01622    0.00179    0.00486    0.00101
AFIX  43
H6    2    0.624182    0.419633    0.321361    11.00000   -1.20000
AFIX   0
C7    1    0.740980    0.897242    0.477770    11.00000    0.01756    0.00910 =
         0.01836   -0.00042    0.00792   -0.00041
AFIX  23
H7A   2    0.759319    0.996020    0.504812    11.00000   -1.20000
H7B   2    0.669754    0.896375    0.389294    11.00000   -1.20000
AFIX   0
C8    1    0.666545    0.824925    0.563263    11.00000    0.01822    0.00800 =
         0.01538   -0.00166    0.00589   -0.00026
AFIX  43
H8    2    0.729407    0.776905    0.636305    11.00000   -1.20000
AFIX   0
C9    1    0.513266    0.824848    0.541155    11.00000    0.02453    0.00909 =
         0.03117   -0.00261    0.01642    0.00027
AFIX  93
H9A   2    0.447951    0.872113    0.468765    11.00000   -1.20000
H9B   2    0.471792    0.777530    0.598143    11.00000   -1.20000
AFIX   0
HKLF 4
REM  6700_auto_a.res in P2(1)/c
REM wR2 = 0.0768, GooF = S = 1.078, Restrained GooF = 1.078 for all data
REM R1 = 0.0361 for 1730 Fo > 4sig(Fo) and 0.0553 for all 2161 data
REM 109 parameters refined using 0 restraints
END
WGHT      0.0228      0.6316
REM Instructions for potential hydrogen bonds
HTAB C3 Cl1_$1
HTAB C6 Cl1
HTAB C7 Cl1_$2
REM Highest difference peak  0.508,  deepest hole -0.640,  1-sigma level  0.128
Q1    1   1.0280  0.6380  0.3573  11.00000  0.05    0.51
Q2    1   0.9145  0.6537  0.3621  11.00000  0.05    0.50
;
_shelx_res_checksum     17233
data_II
_audit_creation_method
;
Olex2 1.3
(compiled 2020.11.12 svn.r5f609507 for OlexSys, GUI svn.r6272)
;
_chemical_name_systematic
;\
Di-\m-bromido-bis({2-[(\h-2,3)-(prop-2-en-1-yl)sulfanyl]pyridine-\k<i>N</i>}\
copper(I))
;
_chemical_name_common     ?
_chemical_formula_moiety     'C16 H18 Br2 Cu2 N2 S2'
_chemical_formula_sum     'C16 H18 Br2 Cu2 N2 S2'
_chemical_formula_iupac     '[Cu2 Br2 (C8 H9 N S)2]'
_chemical_formula_weight     589.34
_chemical_melting_point     ?
_space_group_crystal_system     monoclinic
_space_group_name_H-M_alt     'P 1 21/c 1'
_space_group_name_Hall     '-P 2ybc'
loop_
    _space_group_symop_operation_xyz
    'x, y, z'
    '-x, y+1/2, -z+1/2'
    '-x, -y, -z'
    'x, -y-1/2, z-1/2'
_cell_length_a     9.5009(6)
_cell_length_b     9.6022(5)
_cell_length_c     11.0936(8)
_cell_angle_alpha     90
_cell_angle_beta     107.257(7)
_cell_angle_gamma     90
_cell_volume     966.50(11)
_cell_formula_units_Z     2
_cell_measurement_reflns_used     3535
_cell_measurement_theta_min     3.0730
_cell_measurement_theta_max     28.9820
_cell_measurement_temperature     150.00(10)
_exptl_crystal_description     irregular
_exptl_crystal_colour     yellowish
_exptl_crystal_size_max     0.436
_exptl_crystal_size_mid     0.35
_exptl_crystal_size_min     0.215
_exptl_crystal_density_diffrn     2.025
_exptl_crystal_density_meas     ?
_exptl_crystal_density_method     ?
_exptl_crystal_F_000     576
loop_
    _exptl_crystal_face_index_h
    _exptl_crystal_face_index_k
    _exptl_crystal_face_index_l
    _exptl_crystal_face_perp_dist
    -5 6 -11 0.1304
    4 11 6 0.1610
    6 5 10 0.1978
    4 -7 10 0.1940
    1 -13 5 0.1696
    -4 -11 -5 0.2415
    -6 -5 -10 0.2197
    -13 0 8 0.1008
    13 1 -9 0.1011
    9 0 -14 0.1328
    10 -7 -10 0.1583
    -10 5 12 0.1248
    -13 1 4 0.0982
    -13 -2 6 0.1045
    9 -9 3 0.1702
    8 9 -9 0.1298
    13 0 -1 0.1297
_exptl_absorpt_coefficient_mu     6.551
_exptl_absorpt_correction_type     analytical
_exptl_absorpt_process_details
;
(CrysalisPro; Rigaku OD, 2021)
;
_exptl_absorpt_correction_T_min     0.191
_exptl_absorpt_correction_T_max     0.368
_diffrn_ambient_temperature     150.15
_diffrn_source     ?
_diffrn_radiation_type     MoK\a
_diffrn_radiation_wavelength     0.71073
_diffrn_measurement_device_type     'New Gemini, Dual, Cu at home/near, Atlas'
_diffrn_measurement_device     'four-circle diffractometer'
_diffrn_measurement_method     '\w scans'
_diffrn_detector_area_resol_mean     10.6426
_diffrn_reflns_number     6837
_diffrn_reflns_av_R_equivalents     0.0435
_diffrn_reflns_av_unetI/netI     0.0410
_diffrn_reflns_theta_min     2.863
_diffrn_reflns_theta_max     28.992
_diffrn_reflns_theta_full     26.000
_diffrn_measured_fraction_theta_max     0.845
_diffrn_measured_fraction_theta_full     0.990
_diffrn_reflns_limit_h_min     -12
_diffrn_reflns_limit_h_max     12
_diffrn_reflns_limit_k_min     -10
_diffrn_reflns_limit_k_max     12
_diffrn_reflns_limit_l_min     -12
_diffrn_reflns_limit_l_max     13
_refine_special_details     ?
_reflns_number_total     2162
_reflns_number_gt     1854
_reflns_threshold_expression     'I > 2\s(I)'
_refine_ls_structure_factor_coef     Fsqd
_refine_ls_matrix_type     full
_refine_ls_R_factor_all     0.0446
_refine_ls_R_factor_gt     0.0339
_refine_ls_wR_factor_gt     0.0726
_refine_ls_wR_factor_ref     0.0785
_refine_ls_goodness_of_fit_ref     1.080
_refine_ls_restrained_S_all     1.080
_refine_ls_number_reflns     2162
_refine_ls_number_parameters     109
_refine_ls_number_restraints     0
_refine_ls_hydrogen_treatment     constr
_refine_ls_weighting_scheme     calc
_refine_ls_weighting_details
              'w=1/[\s^2^(Fo^2^)+(0.0328P)^2^+1.3651P] where P=(Fo^2^+2Fc^2^)/3'
_atom_sites_solution_hydrogens     geom
_atom_sites_solution_primary     ?
_atom_sites_solution_secondary     ?
_refine_ls_shift/su_max     0.001
_refine_ls_shift/su_mean     0.000
_refine_diff_density_max     0.816
_refine_diff_density_min     -0.745
_refine_ls_extinction_method     none
_refine_ls_extinction_coef     .
loop_
    _atom_type_symbol
    _atom_type_description
    _atom_type_scat_dispersion_real
    _atom_type_scat_dispersion_imag
    _atom_type_scat_source
    'C' 'C' 0.0033 0.0016
                         'International Tables Vol C Tables 4.2.6.8 and 6.1.1.4'
    'H' 'H' 0.0000 0.0000
                         'International Tables Vol C Tables 4.2.6.8 and 6.1.1.4'
    'Br' 'Br' -0.2901 2.4595
                         'International Tables Vol C Tables 4.2.6.8 and 6.1.1.4'
    'Cu' 'Cu' 0.3201 1.2651
                         'International Tables Vol C Tables 4.2.6.8 and 6.1.1.4'
    'N' 'N' 0.0061 0.0033
                         'International Tables Vol C Tables 4.2.6.8 and 6.1.1.4'
    'S' 'S' 0.1246 0.1234
                         'International Tables Vol C Tables 4.2.6.8 and 6.1.1.4'
_computing_data_collection
;
CrysAlisPro (Rigaku OD, 2021)
;
_computing_cell_refinement
;
CrysAlisPro (Rigaku OD, 2021)
;
_computing_data_reduction
;
CrysAlisPro (Rigaku OD, 2021)
;
_computing_structure_solution
;
SHELXT (Sheldrick, 2015a)
;
_computing_structure_refinement
;
SHELXL (Sheldrick, 2015b)
;
_computing_molecular_graphics
;
<i>OLEX2</i> (Dolomanov <i>et al.</i>,  2009)
;
_computing_publication_material
;
<i>OLEX2</i> (Dolomanov <i>et al.</i>,  2009)
;
loop_
    _atom_site_type_symbol
    _atom_site_label
    _atom_site_fract_x
    _atom_site_fract_y
    _atom_site_fract_z
    _atom_site_U_iso_or_equiv
    _atom_site_adp_type
    _atom_site_calc_flag
    _atom_site_occupancy
    _atom_site_disorder_assembly
    _atom_site_disorder_group
    Br Br1 0.36045(4) 0.54960(3) 0.34080(3) 0.01538(12) Uani d 1 . .
    Cu Cu1 0.58645(5) 0.64663(4) 0.47542(4) 0.01478(13) Uani d 1 . .
    S S1 0.91726(10) 0.82315(9) 0.48313(10) 0.0201(2) Uani d 1 . .
    N N1 0.7467(3) 0.5936(3) 0.3976(3) 0.0135(6) Uani d 1 . .
    C C2 0.8735(4) 0.6601(3) 0.4079(3) 0.0127(7) Uani d 1 . .
    C C3 0.9838(4) 0.6033(4) 0.3631(3) 0.0176(8) Uani d 1 . .
    H H3 1.072777 0.652922 0.372109 0.021 Uiso calc 1 . .
    C C4 0.9622(4) 0.4747(4) 0.3060(4) 0.0191(8) Uani d 1 . .
    H H4 1.036808 0.433779 0.276414 0.023 Uiso calc 1 . .
    C C5 0.8301(4) 0.4056(4) 0.2920(3) 0.0186(8) Uani d 1 . .
    H H5 0.811443 0.317584 0.251361 0.022 Uiso calc 1 . .
    C C6 0.7270(4) 0.4681(4) 0.3387(4) 0.0168(8) Uani d 1 . .
    H H6 0.636629 0.420650 0.329185 0.020 Uiso calc 1 . .
    C C7 0.7453(4) 0.8986(4) 0.4850(4) 0.0171(8) Uani d 1 . .
    H H7A 0.762903 0.996856 0.512413 0.021 Uiso calc 1 . .
    H H7B 0.677805 0.898701 0.397736 0.021 Uiso calc 1 . .
    C C8 0.6700(4) 0.8262(4) 0.5692(4) 0.0192(8) Uani d 1 . .
    H H8 0.729668 0.778274 0.641149 0.023 Uiso calc 1 . .
    C C9 0.5222(5) 0.8253(4) 0.5484(4) 0.0247(9) Uani d 1 . .
    H H9A 0.459626 0.872317 0.477213 0.030 Uiso calc 1 . .
    H H9B 0.481069 0.777660 0.605052 0.030 Uiso calc 1 . .
loop_
    _atom_site_aniso_label
    _atom_site_aniso_U_11
    _atom_site_aniso_U_22
    _atom_site_aniso_U_33
    _atom_site_aniso_U_12
    _atom_site_aniso_U_13
    _atom_site_aniso_U_23
    Br1 0.01321(19) 0.0189(2) 0.0130(2) -0.00013(14) 0.00236(14) 0.00135(13)
    Cu1 0.0151(2) 0.0135(2) 0.0174(3) -0.00122(17) 0.00731(19) -0.00381(16)
    S1 0.0185(5) 0.0159(5) 0.0268(5) -0.0045(4) 0.0081(4) -0.0043(4)
    N1 0.0154(15) 0.0150(14) 0.0108(15) 0.0022(12) 0.0048(12) -0.0002(11)
    C2 0.0152(18) 0.0151(17) 0.0073(17) 0.0006(14) 0.0024(14) 0.0040(13)
    C3 0.0165(19) 0.0237(19) 0.0136(19) -0.0004(15) 0.0063(15) 0.0019(14)
    C4 0.0192(19) 0.023(2) 0.016(2) 0.0059(16) 0.0066(16) 0.0024(15)
    C5 0.021(2) 0.0209(19) 0.0142(19) 0.0041(15) 0.0054(15) -0.0011(14)
    C6 0.0167(19) 0.0165(18) 0.018(2) -0.0004(15) 0.0058(15) -0.0007(14)
    C7 0.022(2) 0.0116(17) 0.019(2) -0.0006(15) 0.0079(16) -0.0002(14)
    C8 0.030(2) 0.0103(17) 0.019(2) -0.0003(15) 0.0101(17) -0.0027(14)
    C9 0.033(2) 0.0115(18) 0.036(2) -0.0004(16) 0.020(2) -0.0065(15)
_geom_special_details
;
 All esds (except the esd in the dihedral angle between two l.s. planes)
 are estimated using the full covariance matrix.  The cell esds are taken
 into account individually in the estimation of esds in distances, angles
 and torsion angles; correlations between esds in cell parameters are only
 used when they are defined by crystal symmetry.  An approximate (isotropic)
 treatment of cell esds is used for estimating esds involving l.s. planes.
;
loop_
    _geom_bond_atom_site_label_1
    _geom_bond_atom_site_label_2
    _geom_bond_site_symmetry_2
    _geom_bond_distance
    _geom_bond_publ_flag
    Cu1 Br1 . 2.4097(6) y
    Cu1 Br1 3_666 2.7113(6) y
    Cu1 N1 . 2.025(3) y
    Cu1 C8 . 2.048(4) y
    Cu1 C9 . 2.065(4) y
    S1 C2 . 1.765(4) ?
    S1 C7 . 1.793(4) ?
    N1 C2 . 1.338(5) ?
    N1 C6 . 1.357(5) ?
    C2 C3 . 1.397(5) ?
    C3 H3 . 0.9500 ?
    C3 C4 . 1.375(5) ?
    C4 H4 . 0.9500 ?
    C4 C5 . 1.387(5) ?
    C5 H5 . 0.9500 ?
    C5 C6 . 1.374(5) ?
    C6 H6 . 0.9500 ?
    C7 H7A . 0.9900 ?
    C7 H7B . 0.9900 ?
    C7 C8 . 1.505(5) ?
    C8 H8 . 0.9500 ?
    C8 C9 . 1.354(6) ?
    C9 H9A . 0.9500 ?
    C9 H9B . 0.9500 ?
loop_
    _geom_angle_atom_site_label_1
    _geom_angle_atom_site_label_2
    _geom_angle_atom_site_label_3
    _geom_angle_site_symmetry_1
    _geom_angle_site_symmetry_3
    _geom_angle
    _geom_angle_publ_flag
    Cu1 Br1 Cu1 . 3_666 82.521(18) ?
    Br1 Cu1 Br1 . 3_666 97.479(19) ?
    N1 Cu1 Br1 . 3_666 98.64(8) ?
    N1 Cu1 Br1 . . 106.43(9) ?
    N1 Cu1 C8 . . 101.60(14) ?
    N1 Cu1 C9 . . 136.30(14) ?
    C8 Cu1 Br1 . 3_666 104.22(11) ?
    C8 Cu1 Br1 . . 141.26(11) ?
    C8 Cu1 C9 . . 38.43(15) ?
    C9 Cu1 Br1 . . 104.57(12) ?
    C9 Cu1 Br1 . 3_666 107.05(12) ?
    C2 S1 C7 . . 106.04(17) ?
    C2 N1 Cu1 . . 128.0(2) ?
    C2 N1 C6 . . 117.2(3) ?
    C6 N1 Cu1 . . 114.5(2) ?
    N1 C2 S1 . . 122.9(3) ?
    N1 C2 C3 . . 122.3(3) ?
    C3 C2 S1 . . 114.7(3) ?
    C2 C3 H3 . . 120.3 ?
    C4 C3 C2 . . 119.3(4) ?
    C4 C3 H3 . . 120.3 ?
    C3 C4 H4 . . 120.4 ?
    C3 C4 C5 . . 119.1(4) ?
    C5 C4 H4 . . 120.4 ?
    C4 C5 H5 . . 120.9 ?
    C6 C5 C4 . . 118.1(4) ?
    C6 C5 H5 . . 120.9 ?
    N1 C6 C5 . . 123.9(4) ?
    N1 C6 H6 . . 118.1 ?
    C5 C6 H6 . . 118.1 ?
    S1 C7 H7A . . 108.5 ?
    S1 C7 H7B . . 108.5 ?
    H7A C7 H7B . . 107.5 ?
    C8 C7 S1 . . 115.0(3) ?
    C8 C7 H7A . . 108.5 ?
    C8 C7 H7B . . 108.5 ?
    Cu1 C8 H8 . . 93.7 ?
    C7 C8 Cu1 . . 104.9(2) ?
    C7 C8 H8 . . 118.0 ?
    C9 C8 Cu1 . . 71.5(2) ?
    C9 C8 C7 . . 123.9(4) ?
    C9 C8 H8 . . 118.0 ?
    Cu1 C9 H9A . . 104.7 ?
    Cu1 C9 H9B . . 95.0 ?
    C8 C9 Cu1 . . 70.1(2) ?
    C8 C9 H9A . . 120.0 ?
    C8 C9 H9B . . 120.0 ?
    H9A C9 H9B . . 120.0 ?
loop_
    _geom_torsion_atom_site_label_1
    _geom_torsion_atom_site_label_2
    _geom_torsion_atom_site_label_3
    _geom_torsion_atom_site_label_4
    _geom_torsion_site_symmetry_1
    _geom_torsion_site_symmetry_2
    _geom_torsion_site_symmetry_3
    _geom_torsion_site_symmetry_4
    _geom_torsion
    _geom_torsion_publ_flag
    Cu1 N1 C2 S1 . . . . -6.5(4) ?
    Cu1 N1 C2 C3 . . . . 171.5(3) ?
    Cu1 N1 C6 C5 . . . . -172.5(3) ?
    S1 C2 C3 C4 . . . . 178.3(3) ?
    S1 C7 C8 Cu1 . . . . -74.2(3) ?
    S1 C7 C8 C9 . . . . -151.7(3) ?
    N1 C2 C3 C4 . . . . 0.2(5) ?
    C2 S1 C7 C8 . . . . 68.3(3) ?
    C2 N1 C6 C5 . . . . 1.3(5) ?
    C2 C3 C4 C5 . . . . 1.2(5) ?
    C3 C4 C5 C6 . . . . -1.3(6) ?
    C4 C5 C6 N1 . . . . 0.1(6) ?
    C6 N1 C2 S1 . . . . -179.3(3) ?
    C6 N1 C2 C3 . . . . -1.4(5) ?
    C7 S1 C2 N1 . . . . -20.3(3) ?
    C7 S1 C2 C3 . . . . 161.7(3) ?
    C7 C8 C9 Cu1 . . . . 95.9(3) ?
loop_
    _geom_hbond_atom_site_label_D
    _geom_hbond_atom_site_label_H
    _geom_hbond_atom_site_label_A
    _geom_hbond_site_symmetry_A
    _geom_hbond_distance_DH
    _geom_hbond_distance_HA
    _geom_hbond_distance_DA
    _geom_hbond_angle_DHA
    _geom_hbond_publ_flag
    C3 H3 Br1 1_655 0.95 3.02 3.696(4) 129 yes
    C6 H6 Br1 . 0.95 2.94 3.576(4) 126 yes
    C7 H7B Br1 2_655 0.99 2.94 3.744(4) 139 yes
_shelx_space_group_comment
;
The symmetry employed for this shelxl refinement is uniquely defined
by the following loop, which should always be used as a source of
symmetry information in preference to the above space-group names.
They are only intended as comments.
;
_shelx_estimated_absorpt_T_min     ?
_shelx_estimated_absorpt_T_max     ?
_shelx_hkl_file
;
   0   0  -2 444132. 7110.71   2
   0   0  -3 1079.58 388.104   2
   0   0  -4 8834.43 963.846   2
   0   0  -5 142.373 336.251   2
   0   0  -6 668026. 12866.1   2
   0   0  -7-547.610 678.944   2
   0   0   7 108.553 524.219   2
   0   0  -8 9781.34 1572.49   2
   0   0   8 8523.92 1489.98   2
   0   0   9 721.715 860.056   2
   0   0  10 22726.0 2639.21   2
   0   0  11-84.5771 842.277   2
   0   0  12 40564.9 4018.60   2
   0  -1  -1 516128. 6919.29   2
   0   1   1 504458. 6871.36   2
   0  -1   2 177268. 3656.56   2
   0   1   2 183798. 3668.27   2
   0   1  -2 171880. 3685.97   2
   0  -1  -2 188385. 3734.52   2
   0  -1   3 799532. 12154.0   2
   0   1  -3 783691. 12175.6   2
   0   1   3 779824. 12135.8   2
   0  -1  -3 794552. 12163.0   2
   0  -1  -4 44345.6 2142.35   2
   0  -1   4 44768.7 2176.18   2
   0   1   4 43054.0 2129.05   2
   0   1  -4 41842.4 2116.72   2
   0   1   5 56905.8 2742.70   2
   0   1  -5 56949.2 2801.55   2
   0  -1  -5 59538.7 2849.99   2
   0   1  -6 22019.9 1938.61   2
   0  -1  -6 20197.5 1805.22   2
   0   1   7 105527. 4612.83   2
   0   1  -7 108757. 4724.08   2
   0  -1  -7 112964. 4778.36   2
   0  -1   7 106463. 4662.38   2
   0   1   8 156835. 6212.18   2
   0  -1  -8 167455. 6377.49   2
   0   1  -8 165019. 6391.02   2
   0  -1   8 166531. 6394.50   2
   0  -1   9 77806.7 4577.98   2
   0   1   9 70717.8 4360.60   2
   0  -1  10 62322.6 4396.60   2
   0   1  10 58086.5 4190.24   2
   0   1  11-1442.44 1001.62   2
   0  -1  11 729.336 1159.48   2
   0  -1  12 42799.3 4295.08   2
   0   1  12 46339.5 4415.64   2
   0  -2   0 160578. 3529.38   3
   0   2   0 147254. 2809.66   5
   0   2   0 150456. 3509.12   4
   0  -2   0 156005. 3541.65   4
   0  -2   1 228754. 3528.85   2
   0   2  -1 226720. 3578.40   2
   0  -2  -1 234941. 4847.24   3
   0   2  -1 221818. 4331.94   3
   0   2   1 211711. 3490.42   2
   0   2   1 211421. 4698.51   4
   0  -2  -1 221314. 3528.53   2
   0   2   2 515141. 7769.29   2
   0  -2  -2 511207. 7790.67   2
   0   2  -2 482502. 7744.47   2
   0  -2   2 484345. 7685.93   2
   0  -2   3 344093. 6559.08   2
   0   2   3 351911. 6605.24   2
   0  -2  -3 361176. 6664.03   2
   0   2  -3 352607. 6704.99   2
   0  -2   4 263493. 6026.47   2
   0   2   4 278106. 6084.68   2
   0  -2  -4 278389. 6173.46   2
   0  -2  -5 5419.97 892.614   2
   0  -2   5 3076.72 620.523   2
   0   2  -5 4645.76 821.023   2
   0   2   5 4914.06 810.039   2
   0   2   6 118601. 4450.14   2
   0  -2  -6 119137. 4548.36   2
   0   2  -6 113941. 4482.86   2
   0   2  -7 63404.4 3612.12   2
   0  -2  -7 65492.7 3646.10   2
   0   2   7 61869.5 3502.18   2
   0  -2   7 59865.7 3525.55   2
   0  -2   8 12410.6 1784.95   2
   0  -2  -8 14817.1 1846.22   2
   0   2   8 13546.7 1788.41   2
   0   2  -8 10689.1 1643.22   2
   0   2   9 58785.3 3956.89   2
   0  -2   9 53873.5 3805.14   2
   0   2  10 43032.6 3629.17   2
   0  -2  10 39661.4 3486.99   2
   0  -2  11 5158.75 1554.50   2
   0   2  11 4063.63 1359.25   2
   0   2  12 34077.9 3827.12   2
   0  -2  12 32288.1 3790.78   2
   0   3   0 84.1555 351.943   4
   0   3   0 105.382 168.552   5
   0  -3   0 384.904 357.023   4
   0  -3   0 168.771 236.888   3
   0   3   0-230.204 313.167   3
   0  -3  -1 13260.3 594.726   2
   0  -3  -1 13290.1 1219.22   3
   0   3  -1 12892.7 1041.38   3
   0   3   1 13517.8 1196.43   3
   0  -3  -1 12604.8 865.830   5
   0   3  -1 13728.8 621.086   2
   0   3   1 12378.9 564.342   2
   0  -3   1 13365.1 579.708   2
   0   3   1 11068.1 1125.48   4
   0   3  -1 12545.0 1126.16   4
   0  -3   2 382880. 6254.51   2
   0  -3  -2 369330. 6240.43   2
   0   3  -2 364330. 6268.07   2
   0   3   2 386718. 6303.62   2
   0  -3  -2 391096. 8148.98   3
   0   3  -3 246534. 5265.03   2
   0  -3   3 238590. 5145.74   2
   0  -3  -3 252785. 5274.45   2
   0   3   3 251872. 5221.33   2
   0  -3  -4 2066.32 514.310   2
   0   3  -4 1440.70 431.408   2
   0   3   4 2279.36 541.110   2
   0  -3   4 2109.17 547.597   2
   0  -3  -4 1995.66 650.052   4
   0   3  -5 6201.20 930.313   2
   0   3   5 7452.98 1033.34   2
   0  -3  -5 5633.32 896.746   2
   0   3  -6 16205.0 1680.17   2
   0   3   6 17373.2 1692.20   2
   0  -3  -6 17802.6 1772.32   2
   0  -3   7 10584.0 1544.44   2
   0  -3  -7 11901.4 1591.04   2
   0   3  -7 12075.3 1607.71   2
   0   3   7 12975.2 1692.31   2
   0   3   8 154013. 6138.71   2
   0   3  -8 151609. 6186.47   2
   0  -3  -8 149675. 6068.21   2
   0  -3   8 151945. 6187.96   2
   0   3   9 60634.8 4100.49   2
   0  -3   9 60587.5 4219.58   2
   0   3  10 1118.91 1067.75   2
   0  -3  10 720.590 916.963   2
   0   3  11 2596.90 1472.35   2
   0  -3  11 2546.70 1231.72   2
   0   3  12 2359.26 1464.03   2
   0  -3  12 569.413 1270.61   2
   0   4   0 297631. 6732.70   3
   0  -4   0 285276. 6536.02   3
   0   4   0 276806. 5384.56   5
   0  -4   0 308034. 7132.77   4
   0   4   0 277969. 6569.35   4
   0  -4  -1 53324.4 1964.40   5
   0   4  -1 62816.2 1443.62   2
   0  -4  -1 56617.7 2770.95   4
   0   4   1 52485.6 2694.68   4
   0   4   1 55615.0 2646.82   3
   0   4  -1 58265.2 2672.07   4
   0  -4  -1 56621.3 2869.93   3
   0   4  -1 58232.2 2683.53   3
   0  -4   2 424713. 6795.52   2
   0  -4  -2 419496. 9399.78   3
   0   4   2 390169. 6696.29   2
   0  -4  -2 420181. 6861.25   2
   0   4  -2 411993. 6797.90   2
   0   4  -2 410291. 8478.56   3
   0   4   3 1739.96 413.777   2
   0  -4  -3 1530.02 408.679   2
   0   4  -3 2600.31 476.062   2
   0  -4   3 2426.46 504.868   2
   0  -4  -4 152473. 4421.09   2
   0   4  -4 147746. 4366.97   2
   0   4   4 156377. 4452.98   2
   0  -4   4 148541. 4363.69   2
   0   4   5 314826. 7472.27   2
   0  -4  -5 304216. 7451.02   2
   0  -4  -5 313456. 8734.97   4
   0   4  -5 298190. 7354.25   2
   0   4   6 468.590 533.028   2
   0   4  -6 506.730 660.409   2
   0  -4  -6-20.9632 791.443   4
   0  -4  -6-361.519 559.165   2
   0  -4  -7 7072.32 1176.02   2
   0  -4   7 6531.68 1297.69   2
   0  -4  -7 5874.78 1360.92   4
   0   4   7 7110.97 1199.59   2
   0   4  -7 5560.44 1145.20   2
   0   4  -8 32835.3 2858.24   2
   0  -4  -8 31864.3 3116.13   4
   0   4   8 29165.1 2646.54   2
   0  -4   8 31070.0 2754.34   2
   0  -4  -8 31849.2 2804.83   2
   0  -4   9 15591.1 2173.23   2
   0   4   9 16607.4 2231.67   2
   0  -4  10 16075.1 2329.05   2
   0   4  10 17130.4 2425.67   2
   0   4  11 67112.6 5010.79   2
   0  -4  11 63406.4 5013.62   2
   0  -4  12 13400.6 2540.25   2
   0   4  12 10647.0 2244.06   2
   0   5   0 775.582 597.224   4
   0   5   0-349.491 643.503   3
   0  -5   0 601.984 551.533   4
   0   5   0-53.6241 256.950   5
   0  -5   0 308.733 451.445   3
   0  -5  -1 84534.0 3875.81   3
   0   5   1 73136.1 3625.32   4
   0   5  -1 81172.5 3595.47   3
   0   5   1 84189.8 3610.20   3
   0   5  -1 83623.3 3637.92   4
   0   5   2 35370.7 2595.97   4
   0   5  -2 39469.8 2445.86   3
   0  -5  -2 41238.7 2757.43   3
   0  -5  -2 37127.3 1288.94   1
   0   5  -2 40981.8 1523.45   2
   0  -5  -2 39234.7 1959.19   5
   0   5  -2 39707.4 1322.34   1
   0  -5  -2 40445.1 1534.77   2
   0   5  -2 40401.2 2510.47   4
   0  -5  -3 11755.5 1566.03   3
   0   5   3 11082.5 953.288   2
   0   5  -3 11027.2 963.101   2
   0   5  -3 11703.3 1386.50   3
   0  -5  -3 11193.4 1006.96   2
   0   5  -3 9154.50 1282.47   4
   0  -5   3 12276.7 1066.55   2
   0   5  -4 234309. 5375.43   2
   0  -5   4 235197. 5412.11   2
   0  -5  -4 247105. 5628.73   2
   0   5   4 234315. 5318.32   2
   0  -5  -4 242228. 7567.90   3
   0   5  -5 980.569 631.335   2
   0  -5  -5 168.247 481.635   2
   0  -5  -5 923.753 632.630   4
   0   5   5 1175.00 575.481   2
   0   5  -6 155647. 5489.65   2
   0   5   6 155433. 5320.97   2
   0  -5   6 148849. 5382.12   2
   0  -5  -6 152390. 5489.60   2
   0  -5  -6 153511. 6552.25   4
   0   5   7 1678.09 770.417   2
   0  -5  -7 2549.72 1002.31   2
   0  -5   7 1761.48 864.474   2
   0   5  -7 3211.54 1061.80   2
   0   5  -8 3517.40 1198.80   2
   0   5   8 2378.35 936.611   2
   0  -5  -8 2709.63 1132.94   2
   0  -5   8 2171.88 1026.86   2
   0  -5   9 8944.95 1732.46   2
   0   5   9 6728.38 1609.38   2
   0   5  10 164900. 7424.38   2
   0  -5  10 161899. 7706.06   2
   0  -5  11 258.609 1197.88   2
   0   5  11 2722.66 1479.90   2
   0  -5  12 117106. 7423.80   2
   0   5  12 119296. 6971.47   2
   0  -6   0 87734.8 4319.46   4
   0   6   0 103181. 3439.62   5
   0   6   0 103415. 4329.01   3
   0  -6   0 102014. 4231.24   3
   0   6   0 102570. 4552.62   4
   0   6  -1 45283.8 2872.16   3
   0   6   1 45798.2 3067.07   4
   0   6   1 46864.3 2935.87   3
   0   6  -1 49555.5 2340.78   5
   0  -6  -1 44974.8 3272.70   4
   0   6  -1 52473.7 3114.08   4
   0  -6  -1 50988.8 3227.90   3
   0  -6  -2 236728. 4123.99   1
   0  -6  -2 236784. 4422.49   2
   0   6  -2 256039. 4108.43   1
   0  -6  -2 248029. 7807.49   4
   0  -6  -2 267965. 8297.86   3
   0   6   2 230153. 7565.59   4
   0   6  -2 260850. 4615.83   2
   0   6  -2 295596. 7699.63   4
   0   6  -2 262387. 7630.46   3
   0  -6  -3 3305.10 677.394   5
   0   6  -3 3332.74 888.127   4
   0   6  -3 2753.69 482.445   2
   0  -6  -3 3555.06 524.087   1
   0  -6  -3 4360.76 1081.36   3
   0  -6  -3 4232.13 1065.73   4
   0   6  -3 3908.65 537.341   1
   0   6  -3 3747.75 930.640   3
   0  -6  -3 3898.23 605.962   2
   0   6  -4 154191. 4460.40   2
   0  -6   4 161500. 4694.11   2
   0  -6  -4 154008. 6493.29   4
   0   6  -4 157899. 5934.51   3
   0  -6  -4 162348. 6736.41   3
   0   6  -4 149648. 5652.74   4
   0  -6  -4 161909. 4740.50   2
   0   6  -5 166941. 6501.04   3
   0   6   5 182430. 5397.51   2
   0  -6  -5 177097. 7047.70   4
   0   6  -5 160493. 5883.47   4
   0  -6  -5 178535. 5547.63   2
   0   6  -5 171118. 5241.67   2
   0  -6  -5 170150. 7082.81   3
   0  -6  -6 4643.62 1009.33   2
   0   6   6 4815.12 1058.48   2
   0  -6  -6 4849.88 1355.98   3
   0   6  -6 4139.17 954.659   2
   0  -6   6 2852.75 693.536   2
   0  -6   7 3488.76 1098.60   2
   0   6  -7 1944.83 790.414   2
   0  -6  -7 2377.88 986.892   2
   0   6   7 1164.80 557.425   2
   0   6   8 742.245 713.958   2
   0  -6   8 572.945 791.795   2
   0   6  -8 711.088 920.836   2
   0  -6  -8 2780.83 1042.28   2
   0  -6   9 3401.22 1274.33   2
   0   6   9 2023.08 1133.20   2
   0   6  10 3798.22 1242.06   2
   0  -6  10 3545.34 1342.74   2
   0   6  11 122186. 6670.06   2
   0  -6  11 127951. 7312.71   2
   0   6 -12 295.838 1134.10   1
   0  -6 -12 924.484 1133.53   1
   0   7   0 283.600 612.189   3
   0   7   0 274.160 634.551   4
   0  -7   0-455.269 632.187   3
   0  -7  -1 36970.4 2916.17   3
   0   7   1 31369.9 2824.31   4
   0   7  -1 36090.3 2151.73   5
   0  -7  -1 36606.1 3076.80   4
   0   7  -1 33622.7 2679.14   3
   0   7   1 37309.0 2832.90   3
   0   7  -1 32532.6 2661.05   4
   0  -7  -2 35040.1 3115.83   4
   0   7  -2 29400.4 2611.80   3
   0  -7  -2 33858.0 3056.22   3
   0   7  -2 32047.1 2700.69   4
   0  -7  -3 212853. 5753.42   5
   0   7  -3 220044. 7137.54   4
   0  -7  -3 213106. 4797.59   2
   0   7  -3 225069. 4854.14   2
   0   7  -3 213657. 7317.47   3
   0  -7  -3 207829. 4297.69   1
   0   7  -3 226576. 4357.24   1
   0  -7  -3 218926. 8134.59   4
   0  -7  -3 233450. 8593.13   3
   0  -7  -4 32699.6 3214.20   3
   0  -7  -4 25797.2 1519.74   1
   0  -7  -4 29063.1 2190.30   5
   0   7  -4 23844.2 2464.39   3
   0   7  -4 29213.8 1790.77   2
   0   7  -4 27508.7 1552.81   1
   0  -7  -4 30269.9 1919.71   2
   0   7  -4 27952.7 2561.83   4
   0   7  -5 18070.7 1566.93   2
   0  -7  -5 19419.6 2653.36   3
   0   7  -5 15718.3 1918.98   4
   0   7  -5 15913.6 1390.15   1
   0   7  -5 19512.5 2321.61   3
   0  -7  -5 17534.1 1462.05   1
   0  -7  -5 20164.2 1810.13   2
   0  -7  -6 702.136 531.950   2
   0   7  -6 1293.53 576.712   2
   0   7  -6 546.994 807.841   4
   0   7  -6 664.331 464.259   1
   0   7  -6 848.732 903.916   3
   0   7  -7 555.291 574.074   2
   0   7  -7-586.787 827.500   1
   0   7  -7-634.061 1053.69   4
   0  -7  -7 159.752 702.683   2
   0  -7  -8 72862.3 4493.66   2
   0   7  -8 73487.7 4103.59   1
   0   7  -8 67648.6 4183.75   2
   0  -7  -9 24873.6 2527.37   1
   0   7  -9 23848.1 2635.68   1
   0  -7 -10-1608.86 1233.69   1
   0   7 -10-680.488 1310.18   1
   0   7 -11-625.899 1044.66   1
   0  -7 -11 723.248 1051.38   1
   0   7 -12 162.951 1090.29   1
   0  -7 -12-2909.87 1774.23   1
   0   8   0 69994.3 4600.06   4
   0  -8   0 80674.3 4302.71   3
   0   8   0 72743.6 4146.45   3
   0   8  -1 28616.3 2779.10   4
   0  -8  -1 27702.8 2860.79   4
   0   8  -1 31118.6 2174.04   5
   0   8  -1 25421.9 2478.21   3
   0  -8  -1 30921.9 2766.46   3
   0   8   1 28884.3 2833.98   4
   0   8  -2 11100.9 1378.02   5
   0   8  -2 10160.8 1684.74   4
   0  -8  -2 9036.38 1692.84   3
   0   8  -2 8092.35 1470.23   3
   0  -8  -3 16076.0 2350.26   3
   0   8  -3 18752.1 2289.94   4
   0   8  -3 16231.0 2185.97   3
   0  -8  -4 31135.1 2179.58   5
   0   8  -4 28480.0 2828.46   3
   0   8  -4 29315.8 1762.60   2
   0   8  -4 28945.7 2732.59   4
   0  -8  -4 29566.1 1800.79   2
   0  -8  -4 30913.3 3429.16   3
   0  -8  -4 28979.5 1548.23   1
   0   8  -4 33937.6 1610.10   1
   0  -8  -5 3383.69 691.736   1
   0  -8  -5 1837.52 757.443   5
   0   8  -5 3420.34 667.090   1
   0   8  -5 2305.59 596.003   2
   0   8  -5 3716.62 1270.38   3
   0  -8  -5 3137.76 756.139   2
   0   8  -5 2397.75 1132.31   4
   0  -8  -6 25145.1 2275.97   2
   0   8  -6 25904.2 1902.77   1
   0   8  -6 22125.2 2532.12   4
   0   8  -6 28460.6 3094.11   3
   0   8  -6 23468.9 2045.37   2
   0  -8  -6 23286.1 2145.18   5
   0   8  -7 62168.8 4725.38   3
   0   8  -7 58312.9 3962.72   4
   0  -8  -7 61670.8 3360.49   1
   0  -8  -7 67287.7 4029.66   2
   0   8  -7 62639.2 3351.87   1
   0   8  -8 2733.18 919.499   1
   0   8  -8 1931.72 1353.05   3
   0   8  -8 1012.43 932.170   4
   0  -8  -8 3559.66 1010.63   1
   0   8  -9 19328.2 2491.66   4
   0   8  -9 23379.7 2471.75   1
   0   8  -9 18598.7 3078.48   3
   0  -8  -9 19858.0 2340.38   1
   0   8 -10 19138.3 2543.03   1
   0  -8 -10 18831.4 2448.28   1
   0  -8 -11-344.775 1087.81   1
   0   9   0-1292.78 1108.45   4
   0  -9   0 1997.69 901.011   3
   0   9   0 937.275 1127.57   3
   0   9  -1 9271.92 1818.80   4
   0   9  -1 14703.5 1572.51   5
   0  -9  -1 14387.5 2059.58   3
   0   9   1 13744.9 2252.43   4
   0   9  -1 14830.2 2025.11   3
   0   9  -2 12304.8 2051.65   4
   0   9  -2 7993.01 1556.57   3
   0  -9  -2 12065.9 2037.08   3
   0   9  -2 12415.9 1542.09   5
   0  -9  -3 55879.8 4500.14   3
   0   9  -3 52325.2 4035.21   3
   0   9  -3 53530.4 3945.94   4
   0   9  -3 64144.2 3626.96   5
   0   9  -4 4536.44 1393.88   3
   0   9  -4 3046.80 1300.04   4
   0  -9  -5 4481.19 804.316   1
   0  -9  -5 6655.71 1222.43   5
   0   9  -5 3243.23 1139.80   4
   0   9  -5 5875.73 1528.35   3
   0   9  -6 16871.4 2271.24   4
   0  -9  -6 15790.5 1769.22   5
   0   9  -6 17094.8 2572.52   3
   0   9  -7 25479.3 2822.46   4
   0   9  -7 27558.0 3379.03   3
   0   9  -8 19234.4 2521.09   4
   0   9  -8 20238.9 3118.92   3
   0   9  -9 34060.8 4065.03   3
   0   9 -10 5124.01 2050.30   3
   0  10   0 142363. 7484.74   4
   0  10  -1 1514.96 1125.26   3
   0 -10  -1 3375.41 1457.04   3
   0  10  -1 2822.07 1408.55   4
   0  10  -2 2570.68 887.867   3
   0  10  -2 3331.85 1290.47   4
   0  10  -3 1660.64 1071.86   4
   0  10  -3-301.832 993.730   3
   0  10  -4-1480.97 1222.35   4
   0  10  -4-1408.44 1312.49   3
   0  10  -5-594.744 1173.75   3
   0  10  -5 3023.64 1262.58   4
   0  10  -6 73235.7 4939.33   4
   0  10  -6 71446.5 5388.56   3
   0  10  -7 2023.91 1111.45   4
   0  10  -7 2130.50 1211.66   3
   0  10  -8 762.734 1373.57   3
   0  11   0 3974.08 1813.41   4
   0  11  -1 146502. 7579.48   4
   0  11  -1 127192. 6684.00   3
   0  11  -2 12701.0 2172.45   3
   0  11  -2 15196.9 2613.09   4
   0  11  -3 2451.65 1146.70   3
   0  11  -3 3176.74 1696.77   4
   0  11  -4-647.522 1149.03   4
   0  11  -4-2331.21 1657.11   3
   0  11  -5 50357.7 4450.14   3
   0  11  -5 53289.5 4513.24   4
   0  11  -6 7095.49 1883.92   4
   0  12  -1 18407.8 2938.39   4
   0  12  -2 26962.8 4020.46   4
   0  12  -3 5117.66 1760.83   4
   0  12  -4 19071.7 2912.82   4
   0  12  -5-560.471 1386.61   4
  -1   0  13 1610.01 1135.69   2
  -1   0  12 47775.3 4269.35   2
  -1   0  11 105.172 963.664   2
  -1   0  10 379823. 11071.6   2
  -1   0   9-15.7977 731.029   2
  -1   0   8 8027.91 1394.88   2
   1   0  -8 8407.51 1500.07   2
   1   0  -7 1289.95 698.926   2
   1   0  -6 3171.88 833.126   2
   1   0  -5 830.188 463.588   2
   1   0  -4 194354. 4998.69   2
   1   0  -3 30.2872 233.292   2
   1   0  -2 124588. 3118.53   2
   1   0  -1 1788.19 273.723   3
   1   0   1 273.117 156.415   1
  -1   0  -2 52317.6 1921.04   2
  -1   0  -3 68.3698 247.918   2
  -1   0  -4 166403. 4663.16   2
  -1   0  -5 836.499 564.170   2
  -1   0  -6 387457. 9197.46   2
  -1   0  -7 152.549 542.794   2
   1   0   7-268.711 538.904   2
   1   0   8 38542.0 3195.24   2
  -1   0  -8 35625.0 2913.31   2
   1   0   9 310.916 712.061   2
   1   0  10 1451.50 1085.64   2
   1   0  11-336.780 1011.97   2
   1   0  12 147899. 7927.80   2
  -1  -1  13 25669.4 3410.67   2
  -1   1  13 25809.7 3320.95   2
  -1  -1  12 1531.41 963.251   2
  -1   1  12 2066.09 1297.00   2
  -1  -1  11 61874.4 4570.55   2
  -1   1  11 60463.7 4474.70   2
  -1  -1  10 35645.0 3144.47   2
  -1   1  10 32818.0 3029.78   2
  -1  -1   9 2647.15 913.912   2
  -1   1   9 1649.45 646.040   2
  -1  -1   8 81734.1 4314.59   2
  -1   1   8 81697.9 4250.91   2
   1  -1  -8 93697.4 4647.88   2
   1   1  -8 89437.1 4589.21   2
   1  -1  -7 297062. 8227.65   2
   1   1  -7 290948. 8203.78   2
  -1   1   7 269095. 7667.16   2
  -1  -1   7 271434. 7727.43   2
   1   1  -6 12854.8 1510.98   2
   1  -1  -6 13082.8 1524.18   2
   1  -1  -5 10765.5 1218.40   2
  -1  -1   5 10837.6 1238.71   2
  -1   1   5 12084.7 1258.61   2
   1   1  -5 10065.7 1206.84   2
   1   1  -4 28438.8 1752.66   2
  -1  -1   4 28178.1 1750.96   2
   1  -1  -4 28269.3 1746.01   2
  -1   1   4 27764.0 1696.57   2
   1  -1  -3 745.741 343.185   2
   1   1  -3 723.965 322.392   2
  -1  -1   3 313.634 243.065   2
  -1   1   3 1007.16 318.401   2
   1  -1  -2 424737. 7178.61   2
  -1  -1   2 428164. 7062.41   2
   1   1  -2 417411. 7193.59   2
  -1   1   2 418556. 6999.78   2
  -1   1   1 270992. 4801.91   2
   1  -1  -1 272645. 5255.82   3
  -1  -1   1 280454. 4871.47   2
   1  -1   0 200648. 3989.89   3
   1  -1   0 197077. 3571.88   1
  -1   1  -1 106395. 2456.50   1
  -1  -1  -1 113640. 2501.01   1
   1   1   1 105905. 2379.11   1
   1   1   1 115040. 2669.45   4
  -1  -1  -1 113831. 2720.34   4
  -1   1  -2 401120. 6787.58   1
  -1   1  -2 391666. 6919.74   2
  -1  -1  -2 401815. 6754.27   1
  -1  -1  -2 400565. 6952.62   2
  -1  -1  -2 406997. 6939.82   4
  -1  -1  -3 21740.3 1380.61   2
   1  -1   3 24432.7 1554.40   2
   1   1   3 24784.0 1579.00   2
  -1   1  -3 21217.7 1376.26   2
  -1   1  -4 112441. 3786.96   2
   1  -1   4 121111. 4018.82   2
  -1  -1  -4 113178. 3745.77   2
   1   1   4 126086. 4120.29   2
  -1  -1  -5 419959. 9033.91   2
  -1   1  -5 394729. 8814.02   2
  -1  -1  -6 21642.4 1953.98   2
   1  -1   6 22579.3 2044.90   2
  -1   1  -6 23261.9 2030.98   2
   1   1   6 23290.7 2085.14   2
   1  -1   7 38244.9 2852.62   2
   1   1   7 39457.2 2885.55   2
  -1  -1  -7 39416.5 2837.30   2
  -1   1  -7 37346.8 2761.18   2
   1   1   8 5186.71 1237.44   2
  -1   1  -8 7949.05 1428.04   2
  -1  -1  -8 9658.30 1542.75   2
   1  -1   8 7993.53 1429.76   2
   1  -1   9 69492.7 4524.05   2
   1   1   9 67154.1 4453.43   2
   1  -1  10 1735.98 922.027   2
   1   1  10 2426.69 1342.00   2
   1  -1  11 63522.0 4901.37   2
   1   1  11 61580.4 4756.36   2
   1  -1  12 5422.12 1927.33   2
   1   1  12 6959.38 2075.45   2
  -1  -2  13 434.265 1311.07   2
  -1   2  13 1308.80 1294.60   2
  -1  -2  12 19063.7 2820.17   2
  -1   2  12 21695.8 3045.82   2
  -1  -2  11 19505.4 2691.28   2
  -1   2  11 16579.0 2499.27   2
  -1  -2  10 20427.9 2461.11   2
  -1   2  10 20408.8 2447.99   2
  -1  -2   9 226861. 7844.99   2
  -1   2   9 233156. 7867.58   2
   1   2  -8 112176. 5193.65   2
  -1  -2   8 107734. 4978.92   2
  -1   2   8 109035. 4907.92   2
   1  -2  -8 112878. 5182.50   2
   1  -2  -7 155056. 5687.67   2
   1   2  -7 155268. 5759.38   2
  -1   2   7 141595. 5257.44   2
  -1  -2   7 146867. 5430.29   2
   1  -2  -6 46202.6 2790.92   2
   1   2  -6 46474.9 2815.87   2
  -1   2   6 45897.9 2679.31   2
  -1  -2   5 7451.73 1010.07   2
   1   2  -5 8306.30 1071.45   2
  -1   2   5 8265.63 1125.66   2
   1  -2  -5 8537.04 1096.76   2
   1  -2  -4 124276. 3854.89   2
   1   2  -4 122757. 3871.00   2
  -1  -2   4 122687. 3786.55   2
  -1   2   4 122187. 3725.84   2
  -1  -2   3 330614. 6343.99   2
  -1   2   3 324379. 6241.42   2
   1   2  -3 319873. 6399.33   2
   1  -2  -3 328238. 6441.22   2
   1  -2  -2 15380.7 1011.37   2
   1  -2  -2 16818.4 1341.45   3
   1   2  -2 14969.8 992.278   2
  -1  -2   2 15617.9 961.794   2
  -1   2   2 15748.8 939.105   2
   1  -2  -1 46674.4 2189.46   3
   1  -2  -1 49215.9 1987.38   5
   1   2  -1 46671.7 1265.51   3
  -1   2   1 49189.8 1543.13   2
  -1  -2   1 51567.9 1632.46   2
  -1  -2   0 32570.1 1200.19   3
   1   2   0 31003.0 1048.43   1
   1  -2   0 34167.7 1646.04   3
  -1   2   0 38206.6 1444.00   4
   1   2   0 32279.5 1570.39   4
   1  -2   0 36634.6 1156.22   1
   1  -2   0 38976.6 1451.59   4
  -1   2   0 35439.8 1461.52   5
   1   2   1 173248. 4110.48   4
  -1   2  -1 141796. 3054.52   1
  -1   2  -1 134357. 2839.71   4
  -1   2  -1 149326. 3956.05   3
  -1  -2  -1 185100. 4168.90   4
   1  -2   1 137613. 2872.95   1
  -1  -2  -1 154174. 3151.87   1
  -1  -2  -2 90643.7 2661.57   2
  -1  -2  -2 98654.1 3152.07   4
   1   2   2 100014. 3184.87   4
  -1   2  -2 89441.0 2547.77   1
  -1  -2  -2 94955.8 2566.49   1
  -1  -2  -3 26405.4 1725.66   4
  -1   2  -3 22610.9 1427.34   2
  -1  -2  -3 24443.1 1462.95   2
   1  -2   3 25318.4 1591.61   2
   1   2   3 26883.9 1631.70   2
   1   2   4 3544.34 834.341   2
  -1  -2  -4 3449.41 688.945   2
   1  -2   4 3764.47 839.848   2
  -1   2  -4 2529.71 634.646   2
  -1  -2  -4 2040.74 667.213   4
   1   2   5 159291. 5195.35   2
  -1   2  -5 146773. 4870.85   2
  -1  -2  -5 147754. 5047.61   4
  -1  -2  -5 147820. 4860.88   2
  -1   2  -6 60561.7 3353.26   2
   1   2   6 67243.1 3610.59   2
   1  -2   6 64389.9 3557.78   2
  -1  -2  -6 66038.4 3443.37   2
   1   2   7 343733. 9393.64   2
   1  -2   7 344634. 9343.46   2
  -1  -2  -7 326431. 8897.48   2
  -1   2  -8 54860.1 3647.87   2
   1   2   8 55010.9 3799.32   2
   1  -2   8 60528.6 4041.32   2
  -1  -2  -8 55069.3 3638.70   2
   1   2   9 14359.5 2170.99   2
   1  -2   9 13649.2 2132.07   2
   1  -2  10 5532.18 1612.81   2
   1   2  10 5011.53 1595.34   2
   1  -2  11 11842.0 2424.59   2
   1   2  11 10875.8 2208.23   2
   1   2  12 42274.5 4322.52   2
   1  -2  12 45538.3 4443.19   2
  -1   3  12 11046.8 2288.87   2
  -1  -3  12 10133.6 2125.15   2
  -1   3  11 8186.20 1794.31   2
  -1  -3  11 8490.39 1960.77   2
  -1  -3  10 33989.9 3247.51   2
  -1   3  10 32408.5 3079.65   2
  -1   3   9 20693.0 2283.70   2
  -1  -3   9 18761.6 2269.51   2
  -1  -3   8 132192. 5466.36   2
  -1   3   8 129052. 5325.87   2
   1  -3  -8 138382. 5803.05   2
   1   3  -8 137258. 5849.27   2
   1  -3  -7 3005.43 807.514   2
  -1  -3   7 2062.48 747.466   2
   1   3  -7 1906.62 774.325   2
  -1   3   7 2978.90 891.767   2
   1   3  -6 20622.4 1915.94   2
   1  -3  -6 23153.4 2006.02   2
  -1   3   6 24201.9 1971.18   2
  -1  -3   5 196759. 5500.35   2
   1   3  -5 182198. 5440.61   2
  -1   3   5 192939. 5352.59   2
   1  -3  -5 189855. 5514.43   2
  -1  -3   4 14526.3 1277.02   2
   1   3  -4 12940.3 1227.21   2
  -1   3   4 15442.2 1261.25   2
   1  -3  -4 14187.8 1312.02   2
   1   3  -3 205659. 4831.18   2
  -1   3   3 200065. 4499.14   2
  -1  -3   3 203951. 4587.26   2
   1  -3  -3 207703. 4850.70   2
   1  -3  -3 217721. 6192.78   3
   1  -3  -2 518810. 9963.79   4
   1  -3  -2 508535. 8465.51   2
  -1  -3   2 515610. 8152.68   2
  -1   3   2 527065. 8081.03   2
   1  -3  -2 530131. 10491.8   3
   1   3  -2 524098. 8573.09   2
   1  -3  -1 650.442 339.749   5
   1  -3  -1 88.7161 367.423   3
  -1  -3   1 191.726 167.465   2
   1   3  -1 89.5604 450.235   4
  -1   3   1 267.993 182.565   2
  -1   3   1 534.190 409.651   3
   1   3  -1 147.152 200.720   3
   1  -3  -1 143.069 295.028   4
   1   3   0 55668.0 1404.00   1
   1  -3   0 63773.4 1521.31   1
  -1   3   0 64363.0 2378.98   4
   1   3   0 54207.9 1287.05   5
   1  -3   0 66649.6 2416.62   4
  -1   3   0 58640.7 2166.16   5
   1  -3   0 67717.6 2664.42   3
  -1  -3   0 58658.0 2122.60   3
   1   3   0 56819.3 2488.04   4
  -1   3   0 65317.3 2777.76   3
  -1  -3  -1 330183. 5698.76   1
  -1   3  -1 381351. 5834.83   1
  -1   3  -1 381971. 5903.14   2
  -1   3  -1 389076. 6637.21   4
  -1   3  -1 382636. 7607.34   3
  -1  -3  -1 335137. 5825.43   2
  -1  -3  -1 354184. 7026.57   3
   1   3   1 328696. 7231.37   4
  -1   3  -2 8623.53 763.607   1
  -1  -3  -2 8693.91 767.014   2
  -1  -3  -2 8809.91 747.127   1
  -1  -3  -2 9286.71 1083.15   4
  -1   3  -2 8811.61 801.064   4
   1   3   2 8541.14 1046.84   4
  -1   3  -2 8931.77 773.929   2
  -1  -3  -3 718890. 12795.0   4
  -1   3  -3 677935. 11045.7   1
  -1   3  -3 662483. 11192.6   2
  -1  -3  -3 705238. 11092.7   1
  -1  -3  -3 701955. 11352.9   2
  -1  -3  -4 134824. 4822.47   4
  -1  -3  -4 129533. 4147.77   2
   1   3   4 136189. 4397.16   2
   1  -3   4 131720. 4307.62   2
  -1   3  -4 129270. 4225.89   2
  -1   3  -5 122353. 4541.81   2
  -1  -3  -5 133860. 4606.70   2
  -1  -3  -5 134929. 5117.40   4
   1   3   5 137021. 4843.99   2
  -1   3  -6 145675. 5364.75   2
  -1  -3  -6 157306. 5453.21   2
   1  -3   6 153107. 5675.48   2
  -1  -3  -6 155291. 5874.08   4
   1   3   6 162236. 5833.61   2
  -1   3  -7 63536.8 3717.15   2
   1  -3   7 62286.2 3913.69   2
   1   3   7 68181.1 3961.98   2
  -1  -3  -7 66023.1 3721.50   2
  -1  -3  -7 61373.7 3891.63   4
  -1  -3  -8 15330.5 1968.70   2
   1   3   8 15384.6 2095.42   2
   1  -3   8 14124.3 1982.34   2
  -1   3  -8 13165.7 1813.36   2
  -1  -3  -8 15695.8 2142.35   4
   1   3   9 94443.5 5320.34   2
  -1  -3  -9 83032.5 5194.41   4
   1  -3   9 90124.7 5210.14   2
   1   3  10 44342.4 3904.65   2
   1  -3  10 45268.1 3983.15   2
   1   3  11 5923.09 1670.74   2
   1  -3  11 2650.11 1356.21   2
  -1   3 -12 19462.4 2813.64   1
  -1  -3 -12 15488.5 2399.27   1
  -1   4  12 32865.3 3560.77   2
  -1  -4  12 32723.0 3697.23   2
  -1   4  11 60763.3 4569.30   2
  -1  -4  11 65012.1 4936.55   2
  -1  -4  10 1979.30 1040.75   2
  -1   4  10 1515.76 899.705   2
  -1  -4   9 6184.98 1558.95   2
  -1   4   9 6049.97 1348.78   2
  -1   4   8 17737.0 1986.36   2
   1   4  -8 15318.4 1973.13   2
   1  -4  -8 18188.7 2137.66   2
  -1  -4   8 16924.4 1993.50   2
  -1   4   7 89241.3 4068.08   2
  -1  -4   7 91601.5 4239.54   2
   1  -4  -7 94533.9 4491.55   2
   1   4  -7 90996.9 4443.44   2
   1  -4  -6 2344.59 767.735   2
   1   4  -6 2376.82 764.906   2
  -1   4   6 2190.35 735.101   2
   1   4  -5 462063. 9654.33   2
  -1   4   5 452047. 9123.93   2
  -1  -4   5 445006. 9267.39   2
   1  -4  -5 464431. 9780.35   2
  -1  -4   4 73966.6 2875.34   2
   1  -4  -4 76841.7 4084.28   3
   1  -4  -4 78076.9 3101.68   2
   1   4  -4 70939.8 2934.91   2
  -1   4   4 76073.3 2846.89   2
  -1  -4   3 40367.5 1830.76   2
  -1   4   3 41330.3 1796.25   2
   1  -4  -3 39591.4 2738.32   3
   1  -4  -3 39960.2 1968.86   2
   1   4  -3 41067.0 1975.56   2
   1  -4  -2 6701.26 1065.00   3
  -1   4   2 6763.69 576.945   2
   1   4  -2 7094.38 808.661   3
  -1   4   2 8537.35 1201.99   3
  -1  -4   2 6765.81 610.371   2
   1  -4  -2 5757.92 817.312   5
   1  -4  -2 7323.52 1094.60   4
   1  -4  -2 6357.38 650.629   2
   1   4  -2 6306.64 671.288   2
  -1   4   1 578.322 188.371   2
  -1   4   1 675.161 424.089   3
   1  -4  -1 1131.15 465.946   5
   1  -4  -1-145.475 447.018   4
  -1  -4   1 451.060 285.760   3
   1  -4  -1 491.760 436.009   3
  -1  -4   1 292.885 218.312   2
   1   4  -1-463.321 641.587   4
   1   4  -1 299.636 299.171   3
   1   4   0 24809.8 1839.06   4
   1   4   0 23374.3 757.720   1
  -1   4   0 26650.1 1780.73   4
  -1  -4   0 25751.4 1586.10   3
   1   4   0 23669.0 985.174   5
  -1   4   0 29183.6 2057.97   3
  -1   4   0 26847.4 1590.21   5
   1  -4   0 27839.4 1788.72   4
   1   4   0 24309.9 1484.70   3
   1  -4   0 24103.3 781.515   1
   1  -4   0 28506.2 1957.96   3
  -1   4  -1 242040. 6259.52   3
  -1   4  -1 236123. 4076.21   2
  -1   4  -1 244225. 4200.52   1
  -1  -4  -1 200230. 3941.53   2
  -1  -4  -1 203723. 4025.88   1
   1   4   1 203506. 5833.30   4
  -1   4  -1 259200. 5601.65   4
  -1  -4  -1 221569. 5781.92   3
   1   4   2 329862. 8087.39   4
  -1  -4  -2 330326. 6188.32   2
  -1   4  -2 382571. 8403.56   3
  -1  -4  -2 321155. 6067.45   1
  -1   4  -2 366308. 6377.12   2
  -1   4  -2 388423. 7282.10   4
  -1  -4  -2 339856. 8029.51   3
  -1   4  -2 367433. 6288.35   1
  -1   4  -3 325071. 6698.95   2
  -1   4  -3 318586. 6390.92   1
  -1  -4  -3 319668. 6353.83   1
  -1  -4  -3 325299. 6657.81   2
  -1   4  -3 336511. 6907.76   4
  -1   4  -4 168666. 4887.77   2
  -1  -4  -4 174773. 4923.71   2
  -1  -4  -4 167677. 5798.19   4
  -1  -4  -4 165362. 4506.30   1
  -1   4  -4 156042. 4513.45   1
  -1  -4  -5 67713.0 3212.07   2
  -1   4  -5 70174.1 3326.60   2
  -1  -4  -5 71650.4 3959.84   4
   1   4   5 70798.6 3442.36   2
  -1   4  -6 22464.0 2037.44   2
  -1  -4  -6 24564.1 2106.21   2
  -1  -4  -6 23116.5 2387.58   4
   1  -4   6 23967.6 2152.54   2
   1   4   6 28054.7 2366.04   2
  -1  -4  -7 29815.5 2807.69   4
   1   4   7 28998.7 2580.76   2
   1  -4   7 25910.5 2535.74   2
  -1  -4  -7 26639.0 2426.25   2
  -1   4  -7 24329.8 2254.03   2
  -1  -4  -8 31428.8 2763.61   2
   1   4   8 33175.5 3047.01   2
  -1  -4  -8 33746.0 3257.82   4
   1  -4   8 27029.9 2736.05   2
   1   4   9 142405. 6650.29   2
   1  -4   9 143234. 6732.16   2
   1  -4  10 25485.9 3111.85   2
  -1  -4 -11 64728.9 4696.47   1
  -1   4 -11 73944.4 5387.66   1
  -1   4 -12-765.371 1127.24   1
  -1  -4 -12 652.813 1065.93   1
  -1  -5  12 105930. 6639.54   2
  -1   5  12 96207.5 6074.00   2
  -1   5  11 2827.54 1273.50   2
  -1  -5  11 6070.62 1701.09   2
  -1   5  10 4134.86 1250.66   2
  -1  -5  10 4972.56 1472.11   2
  -1   5   9 2782.88 1118.20   2
  -1  -5   9 2263.35 999.514   2
  -1   5   8 331.834 568.642   2
   1   5  -8-390.536 787.240   2
   1  -5  -8 291.229 637.386   2
  -1  -5   8 1584.65 986.437   2
  -1  -5   7 5471.93 1006.13   2
   1  -5  -7 5033.84 1118.01   2
   1  -5  -7 5247.33 1418.29   4
  -1   5   7 6019.62 1130.26   2
   1   5  -7 7145.17 1297.33   2
   1   5  -6 376015. 9148.58   2
  -1   5   6 358115. 8414.35   2
   1  -5  -6 376285. 9348.57   2
   1  -5  -6 360882. 10646.8   4
   1  -5  -6 385904. 11278.6   3
   1  -5  -5 4239.35 1294.67   3
   1  -5  -5 5034.15 931.146   2
  -1   5   5 4570.97 754.242   2
   1  -5  -5 4148.28 1097.33   4
   1   5  -5 5335.94 902.504   2
  -1  -5   5 4840.81 812.493   2
   1  -5  -4 76918.3 4326.88   3
   1   5  -4 71410.3 3043.27   2
  -1  -5   4 74734.0 2865.90   2
  -1   5   4 74248.2 2744.73   2
   1  -5  -4 74780.6 3143.71   2
   1  -5  -3 657.602 687.846   3
   1  -5  -3-420.652 601.524   4
  -1  -5   3 1333.74 427.004   2
  -1   5   3 908.069 378.805   2
   1   5  -3 708.585 336.456   2
   1   5  -3 598.651 383.655   3
   1  -5  -3 490.142 345.700   2
   1  -5  -3-414.100 852.629   5
  -1   5   2 29128.2 1180.72   2
   1   5  -2 27002.7 2274.95   4
   1  -5  -2 31351.0 2572.46   3
   1   5  -2 29821.1 1913.80   3
  -1  -5   2 31746.7 1277.67   2
  -1   5   2 30808.8 2426.10   3
   1  -5  -2 30571.6 1962.15   5
  -1   5   1 5767.88 1066.29   4
   1   5  -1 6425.19 1177.87   4
   1  -5  -1 7815.05 426.642   1
  -1  -5   1 5921.22 724.906   3
  -1   5   1 7220.29 1201.37   3
   1   5  -1 7066.68 882.947   3
  -1  -5   1 7151.76 404.511   2
   1  -5  -1 8891.72 1351.02   3
   1  -5  -1 8224.95 1164.95   4
   1  -5   0 661833. 12549.4   3
  -1  -5   0 611176. 11434.0   3
  -1   5   0 654960. 12146.4   4
  -1   5   0 643620. 11291.3   5
   1   5   0 619126. 11235.6   3
   1  -5   0 659402. 12319.9   4
  -1   5   0 651495. 12972.7   3
  -1  -5  -1-900.072 671.066   3
  -1   5  -1 471.857 386.341   5
  -1  -5  -1 1092.26 272.614   2
  -1   5  -1 683.526 238.456   2
  -1   5  -1 153.652 469.610   3
  -1   5  -1-1.44164 424.859   4
   1   5   1 205.424 545.760   4
  -1  -5  -2 158270. 3767.08   2
  -1   5  -2 189588. 5135.28   4
  -1   5  -2 188420. 3976.45   2
  -1  -5  -2 150358. 3595.97   5
  -1   5  -2 172419. 3764.90   1
  -1   5  -2 174758. 5786.07   3
  -1  -5  -2 150195. 3630.28   1
   1   5   2 152848. 5558.50   4
  -1  -5  -2 159219. 5617.46   3
  -1   5  -3 723.431 401.626   2
  -1   5  -3 1343.30 738.713   3
  -1  -5  -3 1152.71 709.947   3
  -1   5  -3 1029.77 437.114   1
  -1  -5  -3 922.425 390.678   2
  -1   5  -3 1160.88 522.243   4
  -1  -5  -3 680.248 326.741   1
  -1  -5  -4 132016. 5506.70   4
  -1  -5  -4 126647. 4166.84   2
  -1   5  -4 121723. 3920.19   1
  -1  -5  -4 124467. 3871.82   1
  -1   5  -4 123693. 4060.19   2
  -1   5  -4 124208. 4198.58   4
  -1  -5  -5 3484.19 774.651   2
  -1   5  -5 2464.96 744.287   1
  -1   5  -5 2582.50 773.540   2
  -1  -5  -5 3077.92 971.786   4
  -1   5  -6 44736.2 2894.48   2
  -1  -5  -6 44140.3 3423.29   4
  -1  -5  -6 45394.3 2905.14   2
  -1   5  -6 42700.0 2763.46   1
  -1  -5  -6 44537.5 2653.49   1
  -1  -5  -7 12132.6 1501.85   1
  -1  -5  -7 13604.5 1806.67   2
  -1   5  -7 11005.0 1588.69   2
  -1   5  -7 12899.2 1665.63   1
  -1  -5  -8-4.75930 737.275   1
  -1  -5  -8-294.072 855.103   2
  -1   5  -8-217.276 808.795   1
  -1  -5  -9 3000.99 1062.14   1
  -1   5  -9 2876.91 1258.72   1
  -1   5 -10 153892. 7368.78   1
  -1  -5 -10 139469. 6594.24   1
  -1  -5 -11 5752.27 1598.51   1
  -1   5 -11 6149.17 1894.44   1
  -1  -5 -12-1679.56 1401.28   1
  -1   5 -12-1728.88 1540.61   1
  -1  -6  12 23036.4 3359.61   2
  -1   6  12 23027.5 3117.82   2
  -1   6  11 53629.4 4327.34   2
  -1  -6  11 56765.3 4745.07   2
  -1  -6  10 10971.0 2043.57   2
  -1   6  10 10599.9 1869.14   2
  -1   6   9 17734.1 2156.53   2
  -1  -6   9 22531.3 2565.41   2
   1  -6  -8 57172.9 3971.78   2
  -1  -6   8 58870.5 3864.66   2
  -1   6   8 54190.5 3518.32   2
   1   6  -8 57333.4 3872.91   2
   1  -6  -7 55496.2 3673.52   2
  -1   6   7 50250.8 3100.76   2
   1   6  -7 49352.2 3280.75   2
  -1  -6   7 53149.9 3383.58   2
   1  -6  -6 10523.7 1467.90   2
   1  -6  -6 9575.52 1908.34   3
  -1   6   6 9049.70 1261.64   2
   1   6  -6 10074.0 1378.27   2
  -1  -6   5 227849. 6057.23   2
   1  -6  -5 223557. 6552.99   2
   1   6  -5 225368. 7084.37   3
   1  -6  -5 229865. 8266.26   4
   1   6  -5 216318. 6195.19   2
   1  -6  -5 225597. 8572.30   3
  -1   6   5 218158. 5767.12   2
   1   6  -4 12740.4 1673.18   4
   1   6  -4 16063.7 1410.02   2
   1  -6  -4 13324.3 1548.09   5
   1   6  -4 15565.0 1669.10   3
   1  -6  -4 14257.7 1935.71   4
   1  -6  -4 14698.4 1423.91   2
   1  -6  -4 16831.5 2244.00   3
  -1   6   4 15737.2 1237.72   2
  -1  -6   4 15886.6 1281.71   2
   1   6  -3 43361.6 2635.70   3
   1  -6  -3 42001.6 2632.36   5
   1   6  -3 48178.3 3239.07   4
  -1  -6   3 50111.3 1949.40   2
   1  -6  -3 52235.8 3720.90   3
  -1   6   3 45722.2 1808.96   2
   1  -6  -3 49821.2 3496.38   4
   1  -6  -2 6579.96 1322.45   3
   1   6  -2 5266.35 1169.37   4
  -1  -6   2 6318.60 497.993   2
  -1   6   2 8368.25 1452.05   3
   1  -6  -2 7372.71 1062.81   5
  -1   6   2 5681.13 428.991   2
   1  -6  -2 5567.73 1169.28   4
   1   6  -2 5628.56 969.839   3
   1   6  -1 10483.6 911.100   5
  -1   6   1 8948.98 1435.29   3
   1   6  -1 10123.6 1224.50   3
   1  -6  -1 13191.7 1630.37   4
   1  -6  -1 15118.7 1799.72   3
   1   6  -1 11140.5 1565.20   4
  -1   6   1 9301.43 1470.97   4
  -1   6   0 5197.04 864.210   5
   1   6   0 4895.32 953.252   3
   1   6   0 5644.72 1344.80   4
   1  -6   0 4566.10 943.737   3
  -1   6   0 3874.07 899.469   3
  -1   6   0 5751.76 1079.46   4
  -1  -6   0 4494.30 791.900   3
  -1   6  -1 411854. 10341.0   3
  -1  -6  -1 389107. 9624.64   3
  -1   6  -1 393534. 5522.01   2
  -1  -6  -1 390361. 10172.0   4
  -1   6  -1 418064. 8677.52   5
  -1   6  -1 457758. 9819.02   4
  -1  -6  -1 363341. 5552.72   2
   1   6   1 361227. 9770.88   4
  -1  -6  -2 41683.7 1724.23   1
  -1  -6  -2 46989.8 1813.50   2
  -1   6  -2 47129.1 3294.15   3
  -1   6  -2 55083.8 1850.43   2
  -1   6  -2 49108.6 1834.69   1
  -1   6  -2 56233.5 3008.12   4
  -1  -6  -2 47122.5 3319.79   4
   1   6   2 45368.4 3104.11   4
  -1  -6  -2 48185.2 3250.51   3
  -1   6  -3 57625.2 2310.99   1
  -1   6  -3 56552.5 2322.78   2
  -1  -6  -3 54829.3 2366.96   5
  -1  -6  -3 58339.2 3769.36   3
  -1  -6  -3 54184.4 2336.76   2
  -1   6  -3 60495.9 3087.95   4
  -1  -6  -3 49208.7 2175.43   1
  -1   6  -3 55733.8 3719.90   3
  -1  -6  -3 47588.4 3542.54   4
  -1  -6  -4 13763.7 1933.52   3
  -1  -6  -4 11531.4 1238.18   2
  -1   6  -4 13482.7 1288.52   2
  -1  -6  -4 13236.0 1863.80   4
  -1  -6  -4 12706.9 1224.46   1
  -1   6  -4 12750.5 1503.85   4
  -1   6  -4 10689.9 1128.01   1
  -1   6  -4 15491.7 2024.60   3
  -1  -6  -5 28700.0 2799.56   3
  -1   6  -5 29018.6 2227.16   4
  -1  -6  -5 36434.4 2419.23   2
  -1   6  -5 34446.3 2986.70   3
  -1  -6  -5 36783.5 3235.85   4
  -1   6  -5 30414.9 2067.31   1
  -1   6  -5 29816.8 2173.08   2
  -1   6  -6 86.6447 576.657   2
  -1   6  -6-693.934 705.321   4
  -1   6  -6-282.137 630.142   1
  -1  -6  -6-253.583 692.645   2
  -1  -6  -6 158.731 519.282   1
  -1   6  -7 64305.0 3868.50   2
  -1  -6  -7 70019.0 4071.01   2
  -1  -6  -7 67653.1 3639.28   1
  -1   6  -7 66004.9 3719.67   1
  -1  -6  -8 32917.4 2789.18   1
  -1  -6  -8 37925.3 3250.95   2
  -1   6  -8 31438.9 2886.74   1
  -1   6  -9 40693.3 3553.57   1
  -1  -6  -9 40666.8 3344.38   1
  -1   6 -10-511.765 956.627   1
  -1  -6 -10 101.878 942.462   1
  -1   6 -11 33711.6 3782.06   1
  -1  -6 -11 28074.7 3192.34   1
  -1  -7  12 44075.8 4484.53   2
  -1   7  12 39284.9 3956.42   2
  -1  -7  11-1320.79 1307.19   2
  -1   7  11-293.428 812.020   2
  -1   7  10 1207.52 893.146   2
  -1  -7  10 3794.87 1608.05   2
  -1   7   9 733.804 653.817   2
  -1  -7   9 720.194 918.592   2
  -1   7   8 17399.8 1974.85   2
  -1  -7   8 19063.8 2236.23   2
   1  -7  -8 19179.1 2426.47   2
   1   7  -8 14838.9 1970.44   2
  -1  -7   7 33206.2 2721.73   2
  -1   7   7 27735.7 2278.22   2
   1  -7  -7 30766.0 2758.66   2
   1   7  -7 26488.9 2437.96   2
   1   7  -6 97622.5 5071.31   3
   1   7  -6 92613.0 4222.29   2
   1  -7  -6 102445. 4671.23   2
  -1   7   6 99237.0 3991.37   2
   1   7  -5 34654.1 2302.06   2
   1  -7  -5 37548.5 2471.03   2
   1   7  -5 32940.0 2896.53   4
   1  -7  -5 31429.9 2630.80   5
  -1   7   5 35361.7 2141.12   2
   1   7  -5 39104.2 2996.31   3
   1  -7  -5 39072.6 3698.93   3
  -1  -7   5 38926.3 2320.95   2
   1   7  -4-548.545 553.583   2
   1  -7  -4-1138.41 659.785   2
   1  -7  -4-169.523 850.930   4
  -1  -7   4-152.488 349.313   2
  -1   7   4-52.8630 354.394   2
   1   7  -4 1050.41 989.258   4
   1   7  -4 163.607 540.695   3
   1  -7  -4-664.441 648.955   5
   1  -7  -4-363.096 897.025   3
   1  -7  -3 78023.9 4648.50   4
   1   7  -3 64340.4 3585.44   3
   1  -7  -3 71626.4 4718.04   3
   1  -7  -3 67863.5 3364.29   5
  -1  -7   3 72765.2 2254.41   2
   1   7  -3 61696.3 3996.12   4
   1  -7  -2 110542. 5387.65   4
   1  -7  -2 118287. 5781.02   3
   1   7  -2 102234. 4397.13   3
   1   7  -2 99826.6 4898.46   4
   1   7  -1 1057.03 404.327   5
   1   7  -1 1496.38 856.696   4
  -1   7   1 604.067 722.709   3
   1   7  -1 639.999 488.562   3
   1  -7  -1 695.490 686.991   3
   1  -7  -1 3051.84 966.634   4
  -1   7   0 34495.0 2317.94   5
   1  -7   0 35963.6 3074.84   4
  -1  -7   0 30907.1 2361.91   3
  -1   7   0 28423.5 2512.73   4
   1  -7   0 34789.8 2791.40   3
  -1   7   0 35827.3 2953.49   3
   1   7   0 30313.5 2827.42   4
  -1   7  -1 104031. 4766.21   4
  -1   7  -1 117351. 4420.72   5
  -1  -7  -1 102038. 5439.53   4
  -1  -7  -1 109436. 4936.75   3
  -1   7  -1 111952. 5331.73   3
   1   7   1 104518. 5156.56   4
   1   7   2 99.4808 683.368   4
  -1  -7  -2 515.356 779.553   4
  -1   7  -2 1060.70 667.084   3
  -1   7  -2 1686.41 744.895   5
  -1  -7  -2 811.068 255.247   2
  -1   7  -2 993.407 265.060   2
  -1   7  -2 1190.26 771.179   4
  -1  -7  -2-524.288 977.744   3
  -1  -7  -3 228850. 8408.24   3
  -1   7  -3 231079. 5066.63   2
  -1  -7  -3 233915. 8547.85   4
  -1  -7  -3 210857. 5052.37   1
  -1  -7  -3 227518. 5271.83   2
  -1   7  -3 254629. 7329.34   4
  -1   7  -3 234788. 8216.77   3
  -1   7  -3 237005. 5162.01   1
  -1  -7  -4 204784. 5577.34   5
  -1   7  -4 210634. 6756.85   4
  -1  -7  -4 198528. 5287.29   1
  -1   7  -4 215938. 5500.94   2
  -1  -7  -4 218982. 8433.94   3
  -1  -7  -4 220118. 5820.93   2
  -1   7  -4 223127. 8183.50   3
  -1   7  -4 222140. 5490.33   1
  -1  -7  -5 12076.9 1468.16   2
  -1   7  -5 11780.0 1975.21   3
  -1   7  -5 11040.2 1363.32   2
  -1   7  -5 12371.8 1303.38   1
  -1   7  -5 9926.66 1381.52   4
  -1  -7  -5 13183.3 2106.49   3
  -1   7  -6 10032.6 1483.25   2
  -1   7  -6 7092.51 1304.38   4
  -1   7  -6 11826.1 2088.31   3
  -1   7  -6 8995.19 1275.50   1
  -1  -7  -6 10688.9 1555.81   2
  -1  -7  -6 8267.87 1187.74   1
  -1   7  -7 36795.0 2830.77   4
  -1   7  -7 39772.5 2857.24   1
  -1   7  -7 38139.3 3720.85   3
  -1  -7  -7 45695.5 3385.33   2
  -1  -7  -7 40757.7 2795.59   1
  -1   7  -7 43023.8 3138.08   2
  -1   7  -8 13699.6 1712.60   4
  -1  -7  -8 17761.1 2370.47   2
  -1   7  -8 15432.0 1964.44   1
  -1  -7  -8 12241.8 1681.26   1
  -1  -7  -9 59653.2 4057.49   1
  -1   7  -9 57153.3 4083.57   1
  -1  -7 -10 34857.5 3338.02   1
  -1   7 -10 34987.6 3504.51   1
  -1   7 -11 1762.55 1040.17   1
  -1  -7 -11 2728.23 1177.99   1
  -1  -8  10 44038.0 3903.56   2
   1   8  -9 137118. 7604.96   3
  -1  -8   9 143092. 6601.55   2
  -1   8   9 131553. 5975.21   2
   1   8  -8 1508.45 997.078   3
  -1   8   8 2917.30 916.133   2
  -1  -8   8 2320.94 917.297   2
   1   8  -7 48531.9 3988.99   3
   1   8  -7 42970.3 3053.82   2
   1  -8  -7 50947.2 3549.73   2
  -1   8   7 47762.9 3012.68   2
  -1  -8   7 53466.4 3343.04   2
   1  -8  -6-907.787 971.565   5
   1   8  -6-1119.40 1039.73   4
   1   8  -6 1686.05 1058.88   3
   1   8  -6 435.728 617.238   2
   1  -8  -6 424.440 612.963   2
   1   8  -5 14072.3 1474.21   2
   1  -8  -5 12774.6 1645.41   5
   1   8  -5 13594.8 1207.71   1
   1   8  -5 12010.8 1758.60   3
   1   8  -5 11036.1 1889.98   4
   1   8  -4 145366. 6538.66   4
   1   8  -4 153289. 3465.77   1
   1  -8  -4 147432. 3538.65   1
   1   8  -4 151472. 6212.47   3
   1  -8  -4 152853. 5599.81   5
   1   8  -3 153860. 6643.41   4
   1   8  -3 154440. 6039.99   3
   1   8  -2 3410.43 1237.13   4
   1  -8  -2 2874.65 1113.84   4
   1   8  -2 215.139 551.523   3
   1   8  -2 2308.18 685.508   5
   1  -8  -2 1695.35 1133.37   3
   1   8  -1 25698.6 2704.65   4
   1  -8  -1 27855.2 2954.87   4
   1  -8  -1 33430.6 2986.21   3
   1   8  -1 27094.3 2389.17   3
  -1   8   1 28793.2 2833.48   3
   1   8  -1 30165.6 1881.86   5
  -1   8   0-553.282 753.808   3
  -1  -8   0-439.503 757.170   3
   1  -8   0 1765.98 897.348   3
  -1   8   0 1495.31 1018.20   4
   1   8   0 421.818 804.357   4
  -1   8  -1 35365.3 2582.61   5
   1   8   1 31002.9 3069.57   4
  -1  -8  -1 28277.3 2628.71   3
  -1   8  -1 30306.5 2884.25   3
  -1   8  -1 32352.9 2942.38   4
   1   8   2 194906. 8145.60   4
  -1  -8  -2 215108. 8299.20   3
  -1   8  -2 240728. 7303.57   5
  -1   8  -2 251499. 8196.95   4
  -1   8  -2 216047. 8419.08   3
  -1  -8  -3 17358.5 2449.16   3
  -1   8  -3 17497.4 1096.35   2
  -1  -8  -3 16444.7 1099.92   2
  -1   8  -3 18485.0 2112.56   4
  -1   8  -3 18344.8 2428.00   3
  -1   8  -4 32032.4 2764.53   4
  -1   8  -4 33579.2 1891.96   1
  -1  -8  -4 34506.0 2052.64   2
  -1   8  -4 29914.9 1804.63   2
  -1  -8  -4 32807.6 3448.56   3
  -1  -8  -4 30788.3 1883.45   1
  -1   8  -4 30242.6 3204.32   3
  -1   8  -5 60.6044 402.100   2
  -1   8  -5 438.223 744.124   4
  -1  -8  -5 470.538 901.357   3
  -1  -8  -5 383.496 485.657   2
  -1  -8  -5-289.105 517.415   5
  -1   8  -5 906.304 602.378   1
  -1   8  -5 957.955 1046.06   3
  -1  -8  -6 445.559 573.283   1
  -1  -8  -6 685.479 561.983   2
  -1   8  -6 1076.94 605.354   1
  -1  -8  -6-1148.15 891.308   5
  -1   8  -6 381.844 696.757   4
  -1   8  -6 1035.14 630.805   2
  -1   8  -6 1775.89 1246.89   3
  -1  -8  -7 113821. 4830.89   1
  -1   8  -7 107851. 6642.23   3
  -1   8  -7 112188. 4839.47   1
  -1   8  -7 102137. 4969.85   4
  -1   8  -8 72361.0 4177.78   1
  -1   8  -8 63960.6 3978.40   4
  -1   8  -8 74152.7 5761.80   3
  -1  -8  -8 72240.2 4143.58   1
  -1   8  -9 4078.40 1173.25   1
  -1  -8  -9 6413.37 1536.90   1
  -1   8  -9 5552.62 2096.30   3
  -1   8 -10 8907.81 2573.94   3
  -1  -8 -10 4784.19 1379.88   1
   1   9  -9 2481.41 1398.98   3
   1   9  -9-433.286 1083.02   4
   1  -9  -8 39348.2 3191.18   5
   1   9  -8 48579.3 4411.21   3
   1   9  -8 38678.2 3685.80   4
   1  -9  -7 71828.0 4345.40   5
   1  -9  -7 79611.5 3557.02   1
   1   9  -7 74855.1 5065.28   4
   1   9  -7 88636.5 5593.86   3
   1  -9  -6 11730.4 1688.21   5
   1   9  -6 12784.2 2233.49   4
   1   9  -6 13339.3 2017.07   3
   1  -9  -5 3466.19 1111.62   5
   1   9  -5 1747.25 1042.18   3
   1  -9  -5 2144.12 451.183   1
   1   9  -5 2808.69 1124.71   4
   1   9  -4 38621.1 3225.46   3
   1   9  -4 41720.5 3639.41   4
   1   9  -3 5805.20 1558.84   4
   1   9  -3 7272.20 1203.04   5
   1   9  -3 4071.92 913.037   3
   1   9  -2 50059.3 4063.20   4
   1   9  -2 55173.3 2862.38   5
   1  -9  -2 52821.0 4235.77   3
   1   9  -2 48398.2 3368.64   3
  -1   9   1 156789. 7105.27   3
   1   9  -1 153960. 7136.29   4
   1   9  -1 158411. 6249.92   3
   1  -9  -1 168900. 7273.65   3
  -1   9   0 2353.94 1261.23   3
   1  -9   0 4794.84 1425.04   3
  -1  -9   0 3412.78 1106.55   3
   1   9   0 2217.01 1170.01   4
  -1   9  -1 3823.06 1318.34   4
  -1  -9  -1 4183.29 1345.43   3
   1   9   1 3120.97 1208.86   4
  -1   9  -1 4193.32 1035.52   5
  -1   9  -1 2578.10 1145.99   3
  -1  -9  -2 989.907 727.743   3
  -1   9  -2 2482.74 1116.40   4
  -1   9  -2 1780.37 762.146   3
   1   9   2 4325.64 1695.00   4
  -1   9  -2 3569.27 956.432   5
  -1   9  -3 1904.32 860.571   5
  -1   9  -3 808.932 769.669   4
  -1   9  -3 1271.18 1106.29   3
  -1  -9  -3 915.949 1091.43   3
  -1  -9  -4 5846.53 1788.26   3
  -1   9  -4 3277.14 1293.15   4
  -1   9  -4 3267.66 1318.67   3
  -1   9  -5 146566. 6255.54   4
  -1  -9  -5 142468. 4625.10   1
  -1   9  -5 153198. 7843.42   3
  -1   9  -6 33293.9 3901.29   3
  -1   9  -6 32716.4 3043.61   4
  -1   9  -7 16690.0 2895.92   3
  -1   9  -7 16731.7 2215.37   4
  -1   9  -8 27649.4 3730.95   3
  -1   9  -9 16183.6 3195.16   3
   1  10  -8 7646.58 2107.23   4
   1  10  -7 2773.95 1470.63   4
   1  10  -7-525.774 999.441   3
   1  10  -6 22630.1 2815.67   3
   1  10  -6 20602.3 2771.61   4
   1  10  -5-91.7044 776.551   3
   1  10  -5 1141.53 1241.43   4
   1  10  -4 18460.1 2636.99   4
   1  10  -4 16076.9 2118.46   3
   1  10  -3 2558.27 1203.59   4
   1  10  -3 3272.35 1045.61   3
   1  10  -2 63245.4 4716.37   4
   1  10  -2 62455.1 4062.27   3
   1  10  -1 8706.72 2162.89   4
   1  10   0 132390. 7120.72   4
  -1  10   0 116846. 6376.04   3
  -1  10  -1 4055.34 1264.16   3
  -1 -10  -1 3382.64 1122.05   3
  -1  10  -1 7252.62 1896.69   4
   1  10   1 3983.43 1520.74   4
  -1  10  -2-263.964 1330.97   3
  -1 -10  -2 2277.15 788.477   3
  -1  10  -2 3273.47 1261.27   4
  -1  10  -2 2498.08 737.687   5
  -1  10  -3 22365.8 3006.65   3
  -1  10  -3 26450.4 2937.94   4
  -1  10  -4 60771.3 4472.03   4
  -1  10  -4 51121.1 4679.96   3
  -1  10  -5 9500.44 2005.13   4
  -1  10  -5 12908.5 2502.80   3
  -1  10  -6 113494. 7364.20   3
  -1  10  -6 116366. 6041.80   4
  -1  10  -7 1551.75 1223.86   3
  -1  10  -8-2240.40 1455.29   3
   1  11  -7 6280.15 2039.14   4
   1  11  -6 3539.48 1439.80   4
   1  11  -5 14950.9 2420.52   4
   1  11  -4 4523.84 1558.90   4
   1  11  -3 6296.98 1833.29   4
   1  11  -2 13783.9 2062.45   3
   1  11  -2 15391.4 2757.99   4
   1  11  -1 87895.2 6235.57   4
   1  11   0 5313.19 1860.87   4
  -1  11   0 7764.42 2084.33   3
  -1  11  -1 2831.88 1503.33   3
   1  11   1 956.256 1266.39   4
  -1  11  -2 1881.26 1407.71   4
  -1  11  -2-959.712 1202.00   3
  -1  11  -3 6144.15 1594.96   3
  -1  11  -3 8180.31 2069.16   4
  -1  11  -4 1957.04 1156.93   3
  -1  11  -4 5726.53 1642.00   4
  -1  11  -5 53248.1 5046.91   3
  -1  11  -5 54455.2 4432.82   4
  -1  11  -6 1436.08 1602.97   3
  -1  11  -7 6649.72 2115.05   3
   1  12  -5 4418.57 1613.09   4
   1  12  -4 7929.25 2259.96   4
   1  12  -3 51574.9 5068.68   4
   1  12  -2 12308.8 2741.51   4
  -1  12  -1 4340.93 1828.94   3
  -1  12  -2 21772.0 3312.54   3
  -1  12  -3 13526.3 2635.35   3
  -1  12  -3 19081.6 3046.43   4
  -2   0  13-554.231 1003.13   2
  -2   0  12 129380. 6873.35   2
  -2   0  11 321.970 849.151   2
  -2   0  10 107412. 5526.47   2
   2   0  -9 362.924 715.976   2
  -2   0   9 998.747 1095.35   2
   2   0  -8 37377.7 2967.43   2
  -2   0   8 37069.1 2823.52   2
   2   0  -7 90.6701 540.526   2
   2   0  -6 18597.0 1824.35   2
   2   0  -5-196.789 473.233   2
   2   0  -4 28844.9 1924.91   2
   2   0  -3 146.383 301.030   2
   2   0  -2 999999. 14364.2   3
  -2   0   1-161.952 229.173   3
   2   0  -1 31.7981 158.246   3
  -2   0   0 19782.6 1098.52   5
   2   0   0 19438.9 1091.27   1
   2   0   1 129.667 147.277   4
   2   0   1 165.020 230.141   1
  -2   0  -2 82925.5 2069.04   4
   2   0   2 91623.9 2806.71   1
  -2   0  -3 216.981 206.754   4
  -2   0  -3-223.702 436.234   2
  -2   0  -4 645302. 11846.6   2
  -2   0  -4 625497. 10188.8   4
  -2   0  -5-375.595 501.137   2
  -2   0  -6 88825.7 4032.44   2
  -2   0  -6 82723.3 3850.63   1
  -2   0  -7 376.048 520.028   1
  -2   0  -7 974.090 629.311   2
  -2   0  -8 3830.61 1061.15   1
  -2   0  -9-338.501 716.465   1
  -2   0 -10 90617.3 5261.37   1
  -2   0 -10 93640.0 4823.53   4
  -2   0 -11-842.899 1198.25   1
  -2  -1  13 4410.51 1578.61   2
  -2   1  13 5721.38 1422.59   2
  -2  -1  12 6204.21 1778.20   2
  -2   1  12 8094.50 1945.50   2
  -2   1  11 150544. 7003.53   2
  -2  -1  11 161699. 7250.92   2
  -2  -1  10 29631.7 2972.59   2
  -2   1  10 26087.4 2772.56   2
   2  -1  -9 707.722 796.677   2
  -2   1   9 964.635 916.123   2
  -2  -1   9 1294.87 904.026   2
   2  -1  -8 15103.3 1874.18   2
   2   1  -8 16340.2 2030.96   2
  -2  -1   8 16323.5 1958.16   2
  -2   1   8 17320.7 1993.91   2
  -2   1   7 2185.62 717.571   2
   2   1  -7 1228.63 769.698   2
   2  -1  -7 1484.16 695.250   2
  -2  -1   7 1672.20 626.426   2
   2   1  -6 3873.87 902.880   2
   2  -1  -6 2706.03 798.385   2
   2   1  -5 289302. 7438.99   2
  -2  -1   5 309650. 7282.69   2
  -2   1   5 299079. 7214.31   2
   2  -1  -5 300798. 7519.43   2
  -2   1   4 131166. 4115.29   2
   2   1  -4 125921. 4268.72   2
   2  -1  -4 130390. 4305.36   2
  -2  -1   4 129102. 4085.16   2
  -2  -1   3 13397.9 1195.95   2
   2  -1  -3 14693.2 1332.37   3
   2   1  -3 12238.8 1188.57   2
   2  -1  -3 12488.9 1188.41   2
  -2   1   3 13321.5 1187.26   2
  -2   1   2 75939.3 2801.63   2
  -2  -1   2 78123.0 2834.75   2
   2  -1  -2 78632.0 2838.41   3
  -2   1   2 80485.7 2940.07   3
   2  -1  -1 344846. 6695.25   3
   2  -1  -1 340582. 6621.69   5
  -2   1   1 354187. 6815.20   3
   2   1   0 1232.42 317.790   1
  -2  -1   0 1082.44 237.267   5
   2  -1   0 1149.18 276.040   1
   2   1   1 244714. 4790.22   4
   2  -1   1 255922. 5043.08   1
  -2  -1  -1 249125. 5093.88   1
   2   1   1 249860. 5007.43   1
   2   1   2 29085.9 1462.62   4
  -2  -1  -2 29114.1 1598.55   1
  -2   1  -2 25819.4 1528.13   1
  -2  -1  -2 28133.1 1413.49   4
   2  -1   2 27904.9 1528.91   1
   2   1   2 29928.9 1538.45   1
  -2  -1  -3 99505.3 3073.29   4
  -2   1  -3 99469.1 3518.85   2
  -2   1  -3 97730.7 3366.50   1
  -2  -1  -3 102074. 3399.39   1
  -2  -1  -3 100274. 3481.94   2
  -2  -1  -4 39307.4 2049.30   4
  -2  -1  -4 39443.5 2333.07   2
  -2   1  -4 35205.4 2215.12   2
  -2  -1  -5 469139. 9321.67   4
  -2   1  -5 461068. 9969.46   2
  -2  -1  -5 464579. 9952.11   2
  -2  -1  -6 36852.2 2352.98   4
  -2   1  -6 32822.3 2448.80   2
  -2  -1  -6 37136.6 2567.90   2
  -2  -1  -6 34068.8 2467.39   1
  -2   1  -6 35038.1 2577.60   1
  -2   1  -7 4540.05 1125.50   1
  -2  -1  -7 4309.79 1059.06   2
  -2  -1  -7 2800.91 925.733   1
  -2  -1  -7 2517.46 709.860   4
  -2   1  -7 3936.03 1057.66   2
  -2   1  -8 16117.7 1936.40   1
  -2  -1  -8 17146.9 1927.55   4
  -2  -1  -8 17137.1 2057.48   1
  -2  -1  -9 13226.2 1927.35   1
  -2  -1  -9 14217.8 1829.13   4
  -2   1  -9 13445.3 2002.17   1
  -2   1 -10 5051.49 1461.44   1
  -2  -1 -10 4997.34 1256.35   4
  -2  -1 -10 3555.84 1164.79   1
  -2  -1 -11 87634.3 5519.41   1
  -2   1 -11 93004.3 5805.89   1
  -2  -2  13 39632.1 4094.07   2
  -2   2  13 43588.7 4288.20   2
  -2  -2  12 16334.3 2515.38   2
  -2   2  12 19841.4 2726.77   2
  -2  -2  11 6741.33 1534.70   2
  -2   2  11 5718.67 1451.72   2
  -2   2  10 3632.31 1101.17   2
  -2  -2  10 4260.49 1259.14   2
  -2  -2   9 207884. 7531.15   2
   2  -2  -9 204771. 7780.75   2
  -2   2   9 210565. 7514.32   2
  -2   2   8 72887.4 4018.45   2
   2   2  -8 75487.6 4318.52   2
  -2  -2   8 76012.5 4177.94   2
   2  -2  -8 73511.5 4234.37   2
   2   2  -7 42098.9 3006.24   2
   2  -2  -7 40393.8 2890.76   2
  -2   2   7 38344.6 2698.89   2
  -2  -2   7 38959.1 2786.34   2
   2   2  -6 43288.4 2821.97   2
   2  -2  -6 45296.6 2858.35   2
  -2   2   6 40989.5 2542.22   2
   2   2  -5 316012. 7828.87   2
  -2   2   5 309686. 7392.99   2
  -2  -2   5 305297. 7441.47   2
   2  -2  -5 316024. 7845.26   2
  -2  -2   4 195509. 5235.82   2
  -2   2   4 193016. 5170.96   2
   2   2  -4 189692. 5447.54   2
   2  -2  -4 195311. 5497.98   2
   2  -2  -3 753237. 12823.2   2
   2   2  -3 746591. 12883.2   2
  -2  -2   3 773269. 12578.5   2
  -2   2   3 767617. 12530.8   2
   2  -2  -3 752858. 13524.4   3
   2  -2  -2 32978.6 2014.29   3
  -2   2   2 32169.2 1732.43   2
  -2  -2   2 32197.2 1779.47   2
   2  -2  -1 103160. 3366.69   5
   2  -2  -1 113908. 3662.07   3
   2  -2   0 117685. 3151.96   1
   2  -2   0 113080. 3599.23   3
   2   2   1 69620.5 2235.32   1
   2  -2   1 61782.0 2184.32   1
   2  -2   1 57559.7 1480.01   4
  -2   2  -1 60184.6 2214.73   1
  -2  -2  -1 76219.9 2556.80   1
  -2  -2  -1 82305.2 2911.58   4
   2   2   1 70910.8 2740.18   4
  -2  -2  -2 323606. 6463.94   1
  -2   2  -2 301945. 6385.66   1
  -2  -2  -2 331614. 6853.81   4
  -2  -2  -2 316873. 6590.94   2
  -2   2  -2 305530. 6592.00   2
   2   2   2 347706. 7017.43   4
  -2  -2  -3 505537. 9517.54   2
  -2  -2  -3 506474. 9520.51   4
  -2   2  -3 489731. 9450.13   2
  -2   2  -3 505874. 9346.70   1
  -2  -2  -3 505413. 9329.93   1
  -2  -2  -4 105152. 3853.06   2
  -2   2  -4 101067. 3769.28   2
  -2   2  -4 105359. 3865.60   1
  -2  -2  -4 105121. 3804.78   4
  -2  -2  -5 58507.3 3009.36   4
  -2  -2  -5 57382.8 3046.72   2
  -2   2  -5 56013.9 3044.98   2
  -2   2  -5 55997.2 2975.23   1
  -2   2  -6 6260.87 1198.44   1
  -2  -2  -6 5270.42 1014.56   2
  -2  -2  -6 6434.50 1144.51   4
  -2   2  -6 4292.33 894.832   2
  -2  -2  -6 6317.94 1148.04   1
  -2   2  -7 9568.49 1493.23   1
  -2  -2  -7 9789.53 1493.91   2
  -2  -2  -7 7926.83 1296.56   1
  -2   2  -7 10862.1 1628.34   2
  -2  -2  -7 10926.2 1559.56   4
  -2   2  -8 108009. 5239.76   1
  -2  -2  -8 107821. 5081.11   4
  -2  -2  -8 104500. 4928.01   1
  -2   2  -9 12965.9 1979.59   1
  -2  -2  -9 14138.5 2020.71   4
  -2  -2  -9 16962.6 2165.07   1
  -2  -2 -10 15859.5 2207.31   1
  -2  -2 -10 15216.8 2236.27   4
  -2   2 -10 15497.8 2425.77   1
  -2  -2 -11 8693.16 1790.08   1
  -2   2 -11 8116.57 2015.56   1
  -2  -3  13 24489.9 3339.85   2
  -2   3  13 21684.9 3162.10   2
  -2   3  12 50668.9 4364.19   2
  -2  -3  12 46472.2 4184.52   2
  -2  -3  11 5782.22 1508.07   2
  -2   3  11 7943.19 1660.43   2
  -2   3  10 99160.1 5326.34   2
  -2  -3  10 95229.0 5272.74   2
  -2   3   9 186568. 6998.39   2
  -2  -3   9 201615. 7380.52   2
   2  -3  -8 13070.1 1878.02   2
   2   3  -8 13715.3 1850.91   2
  -2   3   8 15321.0 1929.49   2
  -2  -3   8 13547.9 1867.91   2
  -2  -3   7 172868. 6074.39   2
   2   3  -7 178991. 6488.28   2
  -2   3   7 177390. 6067.90   2
   2  -3  -7 175031. 6409.01   2
   2  -3  -6 39608.5 2735.88   2
   2   3  -6 34241.8 2536.57   2
  -2   3   6 32963.8 2279.42   2
  -2  -3   5 3592.32 688.649   2
  -2   3   5 2862.86 628.938   2
   2   3  -5 3179.14 694.043   2
   2  -3  -5 3305.86 573.200   2
   2  -3  -4 204224. 5699.72   2
  -2   3   4 206258. 5337.62   2
  -2  -3   4 206131. 5395.00   2
   2   3  -4 204199. 5724.01   2
   2  -3  -4 210098. 6635.88   3
   2  -3  -3 90766.7 3401.71   2
  -2   3   3 96935.4 3182.31   2
  -2  -3   3 91356.0 3177.42   2
   2  -3  -3 93108.8 4094.28   3
   2   3  -3 92223.4 3458.30   2
  -2  -3   2 72738.3 2688.31   2
  -2   3   2 73009.4 2654.31   2
   2  -3  -2 71447.2 3436.59   3
   2  -3  -2 68856.3 3020.93   5
   2   3  -2 71885.0 1753.18   3
   2  -3  -1 53311.3 2717.47   3
   2  -3  -1 51362.1 2490.28   5
   2   3   0 52436.6 1852.94   1
   2  -3   0 48867.6 2488.67   3
  -2  -3   0 59239.2 1896.73   3
   2  -3   0 60492.8 2263.10   4
   2   3   0 56618.0 2715.90   4
  -2   3   0 49201.5 2409.00   5
   2  -3   0 54444.1 1974.49   1
  -2  -3  -1 234777. 5030.90   1
  -2  -3  -1 283414. 6445.15   4
   2  -3   1 200510. 4336.94   4
   2   3   1 260248. 6177.64   4
  -2   3  -1 206442. 5795.66   3
   2   3   1 245822. 4751.30   1
  -2   3  -1 202114. 4707.04   1
   2  -3   1 206903. 4532.05   1
  -2   3  -2 118432. 3687.03   2
  -2  -3  -2 146338. 3903.38   1
  -2   3  -2 120573. 3598.79   1
  -2   3  -2 124423. 2842.71   4
   2   3   2 152553. 4692.26   4
  -2  -3  -2 154157. 4780.41   4
  -2  -3  -2 142839. 3988.22   2
  -2   3  -3 53620.4 2446.85   1
  -2  -3  -3 57878.6 2531.83   1
  -2   3  -3 52786.4 1651.52   4
  -2  -3  -3 55118.7 2844.16   4
  -2  -3  -3 56191.3 2551.02   2
  -2   3  -3 48214.5 2374.74   2
   2   3   3 56616.5 2882.12   4
  -2   3  -4 165493. 5009.57   2
  -2  -3  -4 172951. 5554.52   4
  -2  -3  -4 169645. 5065.09   2
  -2   3  -4 164452. 4882.90   1
  -2   3  -5 9245.92 1253.86   2
  -2   3  -5 8399.67 1216.99   1
  -2  -3  -5 8623.47 1248.51   4
  -2  -3  -5 8519.16 1203.66   2
  -2  -3  -5 6162.98 1028.73   1
  -2  -3  -6 68010.7 3745.87   4
  -2   3  -6 62940.9 3498.73   2
  -2  -3  -6 66849.2 3562.09   2
  -2   3  -6 66989.7 3676.64   1
  -2  -3  -6 61282.1 3337.43   1
  -2   3  -7 320600. 9086.83   2
  -2  -3  -7 324437. 9312.09   4
  -2   3  -7 337341. 9327.45   1
  -2  -3  -7 334068. 9330.50   2
  -2   3  -8 1251.07 847.258   1
  -2  -3  -8 2487.34 994.070   4
  -2  -3  -8 2055.88 632.934   1
  -2  -3  -9 60750.5 4291.09   4
  -2   3  -9 66260.7 4507.62   1
  -2  -3  -9 56648.5 3900.05   1
  -2  -3 -10 33797.5 3181.07   1
  -2   3 -10 37565.1 3752.58   1
  -2  -3 -11 1978.48 1136.65   1
  -2   3 -11 21.6809 1171.65   1
  -2   4  13 28680.3 3717.75   2
  -2   4  12 7215.45 1826.57   2
  -2  -4  12 7565.72 2042.85   2
  -2  -4  11-122.962 1132.17   2
  -2   4  11 445.261 773.444   2
  -2  -4  10 35647.7 3241.51   2
  -2   4  10 35133.4 3132.38   2
  -2  -4   9 45222.7 3440.08   2
  -2   4   9 42848.2 3268.85   2
   2  -4  -8 64961.7 4134.10   2
   2   4  -8 59781.3 3969.40   2
  -2   4   8 60286.7 3606.52   2
  -2  -4   8 61838.8 3807.16   2
  -2  -4   7 302978. 8382.35   2
   2   4  -7 290192. 8666.38   2
   2  -4  -7 302063. 8912.13   2
  -2   4   7 289638. 8028.57   2
   2  -4  -6-1172.96 755.155   2
  -2   4   6 1404.56 665.006   2
   2   4  -6-358.690 625.512   2
   2  -4  -6 1782.32 1066.47   3
   2   4  -5 155409. 5263.27   2
  -2  -4   5 150496. 4852.62   2
   2  -4  -5 155199. 5363.41   2
  -2   4   5 149328. 4664.67   2
   2  -4  -5 161931. 6435.14   3
  -2  -4   4 2639.80 448.313   2
  -2   4   4 3169.33 612.758   2
   2  -4  -4 2902.02 616.668   2
   2   4  -4 2726.09 691.869   2
   2  -4  -3 5720.36 1136.60   3
  -2  -4   3 5130.68 765.213   2
  -2   4   3 5661.31 768.346   2
   2   4  -2 642.886 247.547   3
   2  -4  -2 90.1049 410.899   5
  -2   4   2-3.25564 335.724   2
   2  -4  -2-284.510 562.436   3
  -2   4   2-38.2203 489.449   3
   2  -4  -2 1161.15 586.693   4
  -2  -4   2-200.935 350.438   2
   2  -4  -1 395807. 8291.87   5
   2  -4  -1 408157. 9403.40   3
  -2   4   1 393307. 9468.42   3
   2   4   0 28506.9 1295.95   1
   2  -4   0 32293.1 1414.44   1
   2   4   0 27965.6 2055.82   4
  -2  -4   0 27325.5 1501.31   3
   2  -4   0 34855.8 1954.25   4
  -2   4   0 28635.5 1994.19   5
   2  -4   0 29583.7 2126.99   3
  -2   4   0 29828.3 2296.60   3
  -2  -4  -1 213014. 5461.62   3
   2   4   1 210371. 6143.34   4
   2  -4   1 226254. 5258.85   4
  -2  -4  -1 207124. 4863.74   1
  -2   4  -1 218979. 6629.97   3
   2  -4   1 227566. 4613.93   1
   2   4   1 217056. 4489.34   1
  -2   4  -1 221245. 4921.23   1
  -2  -4  -2 94886.6 3148.38   1
  -2  -4  -2 98810.2 3214.50   2
  -2   4  -2 98726.1 3190.40   1
  -2   4  -2 102413. 3100.64   4
   2   4   2 100976. 4188.81   4
  -2  -4  -2 98291.7 4239.32   4
  -2   4  -2 105570. 4430.14   3
  -2   4  -2 97117.5 3215.51   2
  -2  -4  -3 37338.4 2046.66   1
   2   4   3 31325.4 2432.35   4
  -2   4  -3 34868.5 1973.73   1
  -2  -4  -3 36792.4 2555.83   4
  -2  -4  -3 33928.5 1963.44   2
  -2   4  -3 33635.2 1566.95   4
  -2   4  -3 32860.0 1936.12   2
  -2  -4  -4 5275.07 871.162   2
  -2  -4  -4 6079.82 1174.33   4
  -2   4  -4 5514.68 671.627   4
  -2   4  -4 5413.36 908.631   1
  -2   4  -4 4657.74 788.582   2
  -2   4  -5 109173. 4329.90   2
  -2  -4  -5 108855. 4321.75   2
  -2  -4  -5 105739. 4819.12   4
  -2   4  -5 102562. 4096.24   1
  -2  -4  -6 69118.5 3722.58   2
  -2  -4  -6 65505.7 3461.90   1
  -2   4  -6 70058.2 3776.33   2
  -2  -4  -6 69467.9 4064.68   4
  -2   4  -6 65383.8 3527.18   1
  -2   4  -7 167173. 6382.16   2
  -2  -4  -7 175703. 6911.32   4
  -2  -4  -7 160884. 5988.53   1
  -2   4  -7 167192. 6361.53   1
  -2  -4  -7 181352. 6705.72   2
  -2   4  -8 96131.3 5278.92   1
  -2  -4  -8 95925.4 4799.87   1
  -2   4  -9 44353.4 3772.65   1
  -2  -4  -9 40889.3 3327.32   1
  -2   4 -10-1.96385 1009.10   1
  -2  -4 -10-1097.90 954.305   1
  -2  -4 -11-38.2570 955.662   1
  -2   4 -11 291.337 1013.64   1
  -2   5  12 50707.3 4360.88   2
  -2  -5  12 50791.8 4522.17   2
  -2   5  11-144.561 1056.32   2
  -2  -5  11-2758.88 1425.73   2
  -2   5  10 33696.7 3089.04   2
  -2  -5  10 39939.4 3489.75   2
  -2  -5   9 1329.81 825.066   2
  -2   5   9 1293.99 639.929   2
  -2   5   8 19180.2 2033.60   2
   2  -5  -8 16333.9 2162.76   2
   2   5  -8 17793.0 2274.45   2
  -2  -5   8 20552.7 2297.91   2
  -2  -5   7 38520.2 2790.99   2
   2   5  -7 36163.7 2864.89   2
  -2   5   7 34959.0 2554.10   2
   2  -5  -7 38358.4 3556.82   3
   2  -5  -7 37429.2 3017.65   2
   2  -5  -6 369260. 9717.14   2
  -2   5   6 371749. 8679.98   2
   2  -5  -6 386421. 11535.2   3
   2   5  -6 374038. 9445.13   2
   2  -5  -5 24313.6 2048.32   2
  -2  -5   5 25463.6 1902.63   2
  -2   5   5 23201.5 1721.98   2
   2  -5  -5 28045.5 2821.94   3
   2  -5  -5 21672.6 2263.51   4
   2   5  -5 23818.1 2051.64   2
  -2  -5   4 160.807 379.207   2
   2  -5  -4 722.943 664.005   4
  -2   5   4 89.7904 337.821   2
   2  -5  -4-730.664 604.883   2
   2   5  -4-301.969 581.499   2
   2  -5  -4-133.634 785.293   3
   2   5  -4 550.369 421.885   3
  -2  -5   3 30707.7 1676.95   2
  -2   5   3 32205.1 1656.25   2
   2  -5  -3 28390.5 2254.17   5
   2  -5  -3 32442.2 2779.44   3
   2   5  -3 27276.3 1609.82   3
   2   5  -2 37677.4 2697.24   4
   2  -5  -2 41728.8 2556.20   5
   2  -5  -2 46228.5 3226.61   3
   2   5  -2 41405.6 1892.00   3
  -2   5   2 42479.4 2968.30   3
  -2   5   2 45609.9 1841.91   2
  -2  -5   2 43240.2 1853.39   2
  -2   5   1 30220.4 1477.26   2
   2   5  -1 28508.9 2330.54   4
   2  -5  -1 32188.6 2250.20   4
   2  -5  -1 31218.5 1407.73   1
  -2  -5   1 28368.3 1448.89   3
  -2  -5   1 27467.3 1462.76   2
   2  -5  -1 33696.3 2567.36   3
  -2   5   1 26217.5 2380.72   3
   2   5  -1 31936.6 1629.37   3
   2   5  -1 27977.9 1248.65   1
   2  -5   0 511416. 7986.63   1
   2  -5   0 527108. 11311.5   3
  -2   5   0 507200. 11888.7   3
   2  -5   0 598277. 10884.1   4
  -2  -5   0 496176. 9419.74   3
   2   5   0 459768. 10780.3   4
   2   5   0 478033. 7789.25   1
  -2   5   0 549376. 10524.0   5
  -2  -5  -1 5803.31 936.293   3
   2   5   1 6289.99 1233.67   4
  -2   5  -1 9796.11 1142.36   4
  -2   5  -1 9162.76 1181.12   5
  -2  -5  -1 5830.61 705.234   2
   2  -5   1 7539.52 936.104   4
  -2   5  -1 7168.90 734.104   2
  -2   5  -1 7160.19 1278.60   3
  -2  -5  -2 7045.65 1176.33   3
  -2  -5  -2 6040.99 798.314   1
   2   5   2 5897.32 1113.40   4
  -2   5  -2 7898.71 1001.21   4
  -2  -5  -2 6193.11 1232.95   4
  -2   5  -2 7708.36 857.426   2
  -2   5  -2 7433.97 872.438   1
  -2   5  -2 9358.70 1508.80   3
  -2  -5  -2 7257.93 883.850   2
  -2  -5  -3 10230.3 1097.52   2
  -2  -5  -3 9046.21 1464.86   4
  -2   5  -3 9521.74 1008.11   4
  -2  -5  -3 10140.4 1170.31   1
  -2   5  -3 10034.6 1701.49   3
  -2   5  -3 10578.5 1185.01   1
  -2   5  -3 8413.38 1057.65   2
   2   5   3 8566.18 1435.24   4
  -2   5  -4 19965.5 1633.43   1
  -2   5  -4 18066.8 1400.24   4
  -2  -5  -4 19135.9 2038.42   4
  -2   5  -4 19878.1 1668.73   2
  -2  -5  -4 20464.7 1719.39   2
  -2   5  -4 19841.2 2228.73   3
  -2   5  -5 784.385 519.258   2
  -2  -5  -5 2357.66 775.260   2
  -2   5  -5 1984.28 633.601   4
  -2   5  -5 1923.72 624.524   1
  -2  -5  -5 1965.21 795.014   4
  -2  -5  -5 1639.31 602.961   1
  -2  -5  -6 113754. 5556.43   4
  -2  -5  -6 118869. 5001.45   2
  -2   5  -6 108049. 4794.97   2
  -2  -5  -6 108720. 4525.76   1
  -2   5  -6 103649. 4634.66   1
  -2  -5  -7 9538.99 1544.11   2
  -2  -5  -7 7095.32 1293.58   1
  -2   5  -7 8074.44 1419.32   2
  -2   5  -7 9820.32 1587.31   1
  -2  -5  -8 25325.1 2487.55   1
  -2   5  -8 20546.4 2414.32   1
  -2   5  -9-819.324 1060.87   1
  -2  -5  -9 1831.67 1019.85   1
  -2  -5 -10 100437. 5728.58   1
  -2   5 -10 113048. 6619.44   1
  -2  -5 -11 4634.15 1571.13   1
  -2   5 -11 1931.54 1528.47   1
  -2   6  12 547.013 1110.80   2
  -2  -6  12 786.841 1006.16   2
  -2   6  11 556.775 781.663   2
  -2  -6  11 1965.50 1143.44   2
  -2  -6  10 170.254 844.672   2
  -2   6  10-766.682 1047.97   2
  -2   6   9 14734.9 1889.58   2
  -2  -6   9 20440.4 2356.01   2
   2  -6  -8 21217.2 2562.42   2
  -2   6   8 17451.3 1933.81   2
  -2  -6   8 22334.1 2276.04   2
   2   6  -8 17787.5 2180.63   2
  -2  -6   7 176528. 6227.82   2
  -2   6   7 161048. 5632.95   2
   2  -6  -7 174925. 6837.09   2
   2   6  -7 169446. 6404.78   2
   2  -6  -6 794.714 856.484   3
  -2   6   6 3176.34 776.374   2
   2  -6  -6 1818.63 745.200   2
   2   6  -6 1864.44 735.400   2
   2   6  -5 54471.5 3053.90   2
  -2   6   5 53374.1 2631.21   2
   2   6  -5 58867.6 3159.17   3
   2  -6  -5 49960.7 3695.44   4
   2  -6  -5 56934.8 4227.15   3
  -2  -6   5 58442.9 2910.20   2
   2  -6  -5 49123.9 2950.52   2
   2  -6  -4 66392.0 3853.82   5
   2  -6  -4 77102.1 4448.99   4
  -2   6   4 70638.2 2742.26   2
  -2  -6   4 77687.4 3069.96   2
   2   6  -4 70801.9 3205.29   3
   2  -6  -4 74997.4 4702.88   3
   2  -6  -3 36215.4 2947.60   4
  -2   6   3 35068.6 1630.50   2
  -2  -6   3 37175.8 1806.28   2
   2  -6  -3 35006.3 2497.63   5
   2   6  -3 30710.9 2774.21   4
   2   6  -3 32864.5 2046.60   3
   2  -6  -3 40667.7 3370.05   3
  -2   6   2 15976.3 943.775   2
   2  -6  -2 18003.9 1837.12   5
   2   6  -2 15088.6 1838.97   4
   2  -6  -2 15304.7 1841.28   4
  -2  -6   2 16157.5 1032.10   2
   2  -6  -2 20481.4 2271.84   3
   2   6  -2 16225.0 1335.60   3
  -2   6   2 16324.2 2018.09   3
   2  -6  -1 227415. 4183.46   1
   2   6  -1 222208. 4198.79   5
   2  -6  -1 236644. 7622.97   3
   2   6  -1 227848. 4054.12   1
  -2  -6   1 221587. 4427.43   2
   2   6  -1 210409. 7297.55   4
  -2   6   1 224176. 7709.76   3
  -2   6   1 229488. 4281.66   2
  -2   6   0 113619. 4456.07   5
   2   6   0 96876.4 4770.00   4
  -2   6   0 102382. 5078.17   3
   2  -6   0 112272. 4904.10   3
  -2  -6   0 96062.7 3665.18   3
  -2   6   0 102865. 2497.24   2
  -2   6  -1 95842.3 3924.05   4
  -2   6  -1 86216.2 2490.11   2
   2   6   1 74618.7 4094.79   4
  -2  -6  -1 75500.9 2477.09   2
  -2   6  -1 87939.4 4745.38   3
  -2  -6  -1 83458.7 3854.89   3
  -2   6  -1 99917.0 4143.83   5
  -2  -6  -2 89038.3 3281.39   1
   2   6   2 93640.7 4738.85   4
  -2   6  -2 111438. 3229.59   2
  -2  -6  -2 96088.7 3173.12   2
  -2  -6  -2 98944.2 4962.25   4
  -2   6  -2 117630. 4243.40   4
  -2   6  -2 104744. 5197.90   3
  -2  -6  -2 104149. 4703.69   3
  -2   6  -2 112908. 3490.82   1
   2   6   3 61829.6 3955.07   4
  -2   6  -3 78128.1 3360.00   4
  -2  -6  -3 66084.5 4145.70   4
  -2   6  -3 73796.0 2976.09   2
  -2  -6  -3 66830.4 2890.78   2
  -2  -6  -3 66358.0 2066.64   5
  -2   6  -3 78766.1 4544.42   3
  -2  -6  -3 66667.8 3930.17   3
  -2   6  -3 76267.8 3083.18   1
  -2  -6  -3 64135.2 2887.31   1
  -2  -6  -4 4506.46 1125.12   3
  -2   6  -4 5182.23 888.508   2
  -2   6  -4 5773.29 973.338   4
  -2  -6  -4 6640.10 1423.91   4
  -2   6  -4 5829.08 1414.69   3
  -2  -6  -4 6307.39 1027.22   2
  -2   6  -4 5131.52 972.756   1
  -2   6  -5 29505.7 2191.03   1
  -2   6  -5 30291.3 3005.64   3
  -2   6  -5 27845.9 1960.04   4
  -2   6  -5 30740.3 2278.01   2
  -2  -6  -5 32327.0 2379.72   2
  -2  -6  -6 23326.9 2089.46   1
  -2   6  -6 18048.6 1926.98   1
  -2   6  -6 19984.1 1704.11   4
  -2   6  -6 18141.7 1956.00   2
  -2  -6  -6 20994.4 2096.46   2
  -2  -6  -7 15915.8 2024.34   2
  -2   6  -7 15433.1 1571.86   4
  -2   6  -7 17310.0 1998.49   2
  -2  -6  -7 17429.6 1935.97   1
  -2   6  -7 17656.1 2131.11   1
  -2   6  -8 37750.4 2505.70   4
  -2  -6  -8 41376.9 3230.67   1
  -2   6  -8 42741.5 3500.43   1
  -2  -6  -9 92151.1 5238.12   1
  -2   6  -9 92694.3 5546.37   1
  -2   6 -10 12825.9 2324.48   1
  -2  -6 -10 15873.4 2351.15   1
  -2  -6 -11 6539.86 1876.53   1
  -2   6 -11 6127.73 1833.40   1
  -2   7  12 8389.45 2079.57   2
  -2  -7  12 10641.4 2324.05   2
  -2   7  11-852.573 1059.29   2
  -2  -7  11 1187.39 1155.76   2
  -2  -7  10 17671.4 2463.22   2
  -2   7  10 13553.4 1972.19   2
  -2   7   9 56568.4 3798.44   2
  -2  -7   9 65857.9 4326.48   2
   2  -7  -8-645.634 897.783   2
   2   7  -8-328.463 818.112   2
  -2  -7   8 273.991 744.542   2
  -2   7   8-276.339 661.619   2
   2   7  -7 71283.2 4070.37   2
   2  -7  -7 74405.5 4334.80   2
  -2   7   7 68396.9 3493.11   2
   2   7  -7 78930.0 4532.32   3
  -2  -7   7 76188.7 3953.23   2
   2   7  -6 72102.1 3811.91   2
   2  -7  -6 72529.4 4000.22   2
  -2   7   6 73426.9 3283.05   2
   2   7  -6 83572.6 4269.95   3
   2  -7  -5 3870.86 1089.80   3
   2   7  -5 5033.73 987.920   3
  -2  -7   5 6774.10 970.404   2
   2  -7  -5 3115.72 874.084   5
  -2   7   5 5083.89 784.888   2
   2  -7  -4 52206.5 3370.27   5
   2   7  -4 48858.5 2847.46   3
  -2  -7   4 56627.2 2467.15   2
  -2   7   4 51205.3 2156.64   2
   2  -7  -4 55064.4 3940.14   4
   2  -7  -4 59438.1 4535.11   3
   2   7  -4 44931.5 3653.22   4
   2   7  -3 4699.21 843.086   3
  -2  -7   3 5637.68 714.169   2
   2  -7  -3 7099.33 1320.95   5
  -2   7   3 5508.15 607.545   2
   2  -7  -3 5874.16 1496.77   4
   2   7  -3 2975.77 980.195   4
   2  -7  -3 6463.16 1360.95   3
   2   7  -2 4946.63 470.445   1
   2   7  -2 5047.09 952.543   3
  -2   7   2 3002.77 1129.36   3
  -2   7   2 4226.75 417.313   2
  -2  -7   2 4874.73 545.278   2
   2   7  -2 3557.61 1100.49   4
   2  -7  -2 3814.39 1009.69   4
   2  -7  -2 4045.56 1185.00   3
   2  -7  -2 3810.10 433.883   1
  -2   7   1 1768.33 870.001   3
   2   7  -1 1774.29 342.685   5
   2   7  -1 2565.31 1074.35   4
   2  -7  -1 530.105 719.172   4
  -2  -7   1 1612.60 229.908   2
   2  -7  -1 916.442 764.156   3
  -2   7   0 127680. 2471.48   2
  -2   7   0 150256. 5533.10   5
  -2   7   0 132425. 2326.96   2
  -2  -7   0 130300. 2677.03   2
   2  -7   0 161197. 6278.90   4
   2  -7   0 150186. 6129.42   3
  -2   7   0 142984. 6444.94   3
  -2  -7   0 136689. 4735.41   3
  -2  -7   0 135138. 2512.87   2
   2   7   0 145421. 6152.54   4
  -2   7  -1 190866. 6283.43   5
  -2   7  -1 177394. 6051.15   4
   2   7   1 142456. 6425.42   4
  -2  -7  -1 152900. 5802.73   3
  -2   7  -1 167539. 3417.56   2
  -2  -7  -1 156359. 3490.21   2
  -2   7  -1 168881. 7134.74   3
  -2  -7  -2 4265.95 1082.55   3
  -2   7  -2 6029.21 1113.02   4
   2   7   2 5914.28 1414.59   4
  -2   7  -2 7419.77 1275.07   5
  -2  -7  -2 6026.57 1441.26   4
  -2   7  -2 8103.24 788.210   2
  -2  -7  -2 5922.30 758.466   2
  -2   7  -2 7262.99 1514.67   3
  -2   7  -3 38686.9 2022.75   2
  -2   7  -3 34868.2 2007.40   1
   2   7   3 30930.1 2973.35   4
  -2   7  -3 42875.1 2771.67   4
  -2  -7  -3 35553.8 2042.29   2
  -2   7  -3 39487.7 3437.53   3
  -2  -7  -3 34646.0 3075.89   3
  -2  -7  -3 26882.2 1811.91   1
  -2   7  -4 208.733 390.799   2
  -2  -7  -4 1266.23 897.404   3
  -2   7  -4 755.660 567.155   1
  -2   7  -4 978.713 638.611   4
  -2  -7  -4 550.076 317.832   5
  -2   7  -4 2058.61 1128.43   3
  -2  -7  -4 935.270 593.879   2
  -2  -7  -5 6198.58 1462.61   3
  -2   7  -5 4348.19 909.714   2
  -2   7  -5 7652.10 1241.66   4
  -2  -7  -5 6512.77 1124.69   2
  -2   7  -5 5864.59 1495.81   3
  -2   7  -5 5879.77 1129.07   1
  -2   7  -6 101641. 4227.28   4
  -2  -7  -6 112665. 4964.37   2
  -2  -7  -6 106915. 4659.52   1
  -2   7  -6 103865. 4585.17   1
  -2   7  -6 105519. 4687.11   2
  -2   7  -6 101616. 6176.21   3
  -2  -7  -7 105344. 4934.65   1
  -2   7  -7 103786. 5075.65   2
  -2   7  -7 103562. 6500.53   3
  -2   7  -7 99139.1 4202.08   4
  -2  -7  -7 111107. 5372.80   2
  -2   7  -7 104126. 4947.35   1
  -2  -7  -8 1707.34 749.441   1
  -2   7  -8 2062.55 972.557   1
  -2  -7  -9 53223.6 4036.84   1
  -2   7  -9 55846.6 4224.76   1
  -2  -7 -10 466.440 903.378   1
  -2   7 -10 271.927 1104.51   1
  -2  -7 -11-1307.40 1243.94   1
  -2   7 -11 3840.40 1619.29   1
  -2  -8  11 1610.76 1238.89   2
  -2   8  10 2608.15 1049.54   2
  -2  -8  10 844.873 909.130   2
  -2   8   9 34112.6 2930.69   2
   2   8  -9 44264.7 4096.82   3
  -2  -8   9 45410.3 3575.47   2
  -2  -8   8 101511. 5012.47   2
   2   8  -8 101560. 5705.66   3
  -2   8   8 91816.0 4416.10   2
   2  -8  -7 2430.73 823.684   5
  -2  -8   7 2639.42 834.876   2
  -2   8   7 2399.51 676.777   2
   2   8  -7 1228.88 898.762   4
   2   8  -7 217.598 828.712   2
   2  -8  -7 533.222 943.825   2
   2   8  -7 3031.27 1143.93   3
  -2   8   6 937.643 571.634   2
   2   8  -6-1138.30 1377.06   4
   2  -8  -6-108.184 861.820   5
   2   8  -6 1135.55 637.511   3
   2   8  -5 43996.8 2992.56   3
   2  -8  -5 43519.2 3277.46   5
   2   8  -5 40845.4 3645.30   4
  -2  -8   5 53729.3 2662.42   2
  -2   8   5 48336.5 2322.04   2
  -2   8   4 412.500 286.828   2
  -2  -8   4-58.9186 375.154   2
   2   8  -4 177.386 880.318   4
   2   8  -4 305.476 541.899   3
   2   8  -3 253251. 4286.99   1
   2  -8  -3 266553. 4747.92   1
   2  -8  -3 280705. 10203.3   3
  -2   8   3 244458. 4191.43   2
   2   8  -3 239734. 7026.98   3
   2   8  -3 242978. 8910.13   4
  -2  -8   3 261585. 4585.20   2
   2   8  -2 110960. 5749.54   4
   2   8  -2 127483. 3718.38   5
   2  -8  -2 124727. 6146.63   4
   2  -8  -2 136008. 6566.27   3
   2   8  -2 113614. 4443.07   3
  -2   8   2 120620. 6236.78   3
  -2   8   1 10307.3 1961.53   3
   2   8  -1 10651.8 2050.43   4
   2  -8  -1 14092.2 2156.31   4
   2  -8  -1 10014.0 1758.24   3
   2   8   0-430.981 851.873   4
  -2   8   0-232.297 883.181   3
   2  -8   0 485.141 705.317   4
  -2   8   0 1454.00 605.896   5
  -2  -8   0 2549.31 794.038   3
   2  -8   0 3368.07 1062.07   3
  -2   8  -1 25161.2 2305.32   5
   2   8   1 23552.3 2739.18   4
  -2  -8  -1 20890.3 2180.37   3
  -2   8  -1 22567.7 2746.89   3
   2   8   2 52954.8 4186.42   4
  -2   8  -2 68607.4 2071.01   2
  -2   8  -2 78911.2 4153.32   5
  -2   8  -2 72795.9 3985.70   4
  -2  -8  -2 61821.1 2110.54   2
  -2  -8  -2 58829.1 4082.85   3
  -2   8  -2 61572.5 4621.51   3
  -2   8  -3 135405. 3825.72   2
  -2   8  -3 140453. 5643.31   4
  -2   8  -3 137235. 7069.87   3
  -2  -8  -3 130802. 3965.50   2
  -2  -8  -3 122373. 6266.09   3
  -2  -8  -4 12800.6 2059.18   3
  -2   8  -4 15153.6 1874.99   4
  -2  -8  -4 12292.1 1362.58   1
  -2   8  -4 15521.6 1480.92   1
  -2  -8  -4 14472.5 1418.06   2
  -2   8  -4 15148.5 2423.44   3
  -2   8  -4 12554.3 1280.45   2
  -2  -8  -5 3984.93 1319.67   3
  -2   8  -5 3511.11 930.470   2
  -2  -8  -5 2865.69 761.616   2
  -2  -8  -5 4130.55 671.673   5
  -2   8  -5 3243.86 861.792   1
  -2   8  -5 4695.35 1177.93   4
  -2   8  -5 5069.60 1655.83   3
  -2  -8  -6 6675.21 1317.85   1
  -2   8  -6 7078.98 1324.28   1
  -2   8  -6 7929.71 2148.04   3
  -2  -8  -6 5876.43 1182.70   2
  -2   8  -6 6103.67 1262.30   4
  -2  -8  -7-24.9291 677.348   1
  -2   8  -7 290.499 974.391   3
  -2   8  -7 526.941 629.845   1
  -2  -8  -8 66171.6 4164.79   1
  -2   8  -8 68525.4 4298.47   1
  -2   8  -8 75887.1 6022.16   3
  -2  -8  -9 7940.56 1642.27   1
  -2   8  -9 9871.20 1891.90   1
  -2   8  -9 12844.2 2755.60   3
  -2  -8 -10 2674.78 1308.18   1
   2   9 -10 10670.0 2307.03   4
   2   9  -9-501.209 1418.17   4
   2  -9  -9 176.174 876.149   5
   2   9  -8 23020.5 3052.90   4
   2   9  -8 26862.7 2944.69   3
   2  -9  -8 20302.5 2529.58   5
   2  -9  -7 9017.26 1551.01   5
  -2  -9   7 12061.5 1551.51   2
   2   9  -7 10959.2 2272.11   4
   2   9  -7 10377.1 1739.20   3
   2  -9  -6 13474.4 1941.84   5
   2   9  -6 9877.24 2015.84   4
   2   9  -6 11105.1 1698.37   3
   2   9  -5 146497. 7354.82   4
   2  -9  -5 156276. 6372.74   5
   2   9  -5 145776. 5936.24   3
   2   9  -4 109199. 6115.37   4
   2  -9  -4 105882. 2319.98   1
   2   9  -4 108577. 4841.18   3
   2   9  -3 687.298 771.312   3
   2   9  -3 1864.11 713.324   5
   2   9  -3-541.771 874.815   4
   2   9  -2 109434. 3623.19   5
  -2   9   2 89691.4 5660.08   3
   2   9  -2 94603.8 4345.87   3
   2   9  -2 96168.3 5741.33   4
  -2   9   1 12730.8 2285.72   3
   2   9  -1 14200.2 2263.00   4
  -2   9   0 11133.8 1912.65   3
   2   9   0 13636.7 2399.58   4
  -2  -9   0 15526.5 1752.77   3
   2   9   1 54890.2 4450.15   4
  -2  -9  -1 56551.3 3719.65   3
  -2   9  -1 57089.5 4570.70   3
  -2   9  -1 68374.8 4153.46   5
  -2   9  -2 67911.7 4186.22   5
   2   9   2 51419.1 4475.13   4
  -2   9  -2 64298.4 4285.12   4
  -2  -9  -2 51711.5 3940.14   3
  -2   9  -2 54510.4 4664.10   3
  -2   9  -3 5207.02 1458.23   4
  -2   9  -3 3756.71 1390.10   3
  -2  -9  -3 2318.51 880.883   3
  -2  -9  -4 22935.3 3109.88   3
  -2   9  -4 24150.1 3308.14   3
  -2   9  -4 26468.4 2599.86   4
  -2   9  -5 79325.0 4420.85   4
  -2   9  -5 78940.5 5967.98   3
  -2   9  -6 5629.31 1987.50   3
  -2   9  -7 9202.40 2297.41   3
  -2   9  -8 2256.26 1574.25   3
   2  10  -9-1957.46 1620.24   4
   2  10  -8 4476.61 1652.94   4
   2  10  -7 264.031 1240.97   4
   2  10  -6 39454.4 4037.21   4
   2 -10  -6 40891.4 3267.84   5
   2  10  -5 5739.30 1766.25   4
   2  10  -4 10450.5 1591.06   3
   2  10  -4 12162.4 2537.14   4
   2  10  -3 1075.92 793.292   3
   2  10  -3 1209.52 1187.72   4
   2  10  -2 80106.5 5473.24   4
  -2  10   1 1222.22 1282.60   3
   2  10  -1 1053.53 1442.29   4
  -2  10   0 4886.70 1628.00   3
   2  10   0 7398.70 1910.11   4
  -2  10  -1 277.930 1167.40   3
   2  10   1-2052.38 1479.31   4
  -2  10  -1-370.218 1027.48   5
  -2  10  -2 2748.77 1448.32   3
   2  10   2 1377.52 1221.42   4
  -2  10  -3 1316.90 953.893   3
  -2  10  -3 5215.94 1393.59   4
  -2  10  -4 140759. 6640.63   4
  -2  10  -4 134060. 8169.24   3
  -2  10  -5 7671.42 2266.31   3
  -2  10  -6 32603.9 4133.69   3
  -2  10  -7 2510.11 1495.56   3
   2  11  -7 1438.19 1154.78   4
   2  11  -6 4176.71 1924.83   4
   2  11  -5 24119.2 3437.15   4
   2  11  -4 25305.8 3395.43   4
   2  11  -3 15418.7 2636.09   4
   2  11  -2 8788.32 2167.67   4
  -2  11   1 54529.3 4832.17   3
   2  11  -1 54048.9 5019.99   4
  -2  11   0-206.329 1110.92   3
   2  11   0 1745.06 1473.15   4
  -2  11  -1 2673.00 1435.35   3
   2  11   1 5089.90 1982.40   4
  -2  11  -2 5983.14 1826.27   3
  -2  11  -3 9348.04 2214.79   3
  -2  11  -4 3102.16 1529.44   3
  -2  11  -5 57209.2 5643.87   3
  -2  11  -6 9114.24 2578.83   3
  -2  12   0 3163.89 1615.23   3
  -2  12  -1 3804.37 1863.15   3
  -2  12  -2 8158.16 2261.61   3
  -2  12  -3 24903.5 3596.52   3
  -2  12  -4 8008.55 2143.48   3
  -3   0  13-517.759 1233.78   2
  -3   0  12 295640. 10734.1   2
  -3   0  11 2051.00 1340.41   2
  -3   0  10 16115.8 2249.23   2
  -3   0   9 370.056 763.871   2
   3   0  -8 19845.9 2265.08   2
  -3   0   8 16603.1 1935.53   2
   3   0  -7-1419.74 792.105   2
   3   0  -6 984794. 18142.0   2
   3   0  -5 324.359 473.497   2
   3   0  -4 6538.86 1067.05   2
   3   0  -3-182.157 355.639   3
  -3   0   2 136177. 3831.69   3
   3   0  -2 138244. 3760.89   3
   3   0  -1 1418.50 420.731   3
   3   0  -1 148.861 301.994   5
  -3   0   1 919.771 377.192   3
  -3   0   0 407475. 7526.27   5
  -3   0   0 385834. 7229.85   3
   3   0   0 405456. 7720.08   1
   3   0   1 31.0664 244.188   4
   3   0   1-523.972 393.367   1
   3   0   2 5647.33 838.501   1
   3   0   2 6180.04 602.858   4
  -3   0  -3-427.592 350.707   4
  -3   0  -3-1578.34 774.594   2
  -3   0  -4 563422. 9242.15   4
  -3   0  -4 572535. 11734.9   2
  -3   0  -5 169.074 298.430   4
  -3   0  -5-356.069 480.020   2
  -3   0  -6 38.3540 563.127   1
  -3   0  -6-110.822 347.050   4
  -3   0  -6-64.6500 505.863   2
  -3   0  -7 631.592 663.647   1
  -3   0  -7-1239.99 620.498   4
  -3   0  -8 18997.6 1732.62   4
  -3   0  -8 20410.2 2302.04   1
  -3   0  -9 498.624 553.706   4
  -3   0  -9 678.884 876.984   1
  -3   0 -10 287026. 10043.9   1
  -3   0 -11-1137.41 1335.28   1
  -3   1  13 24705.9 3056.13   2
  -3  -1  13 22859.6 3082.75   2
  -3  -1  12 2650.81 1324.13   2
  -3   1  12 3673.38 1469.19   2
  -3   1  11 62510.8 4597.87   2
  -3  -1  11 65358.9 4668.97   2
  -3  -1  10 2301.49 1083.16   2
  -3   1  10 1534.84 949.196   2
  -3   1   9 61233.7 3981.45   2
  -3  -1   9 62579.1 4046.42   2
  -3  -1   8 596.128 542.201   2
  -3   1   8-18.4594 647.680   2
   3   1  -8-528.792 1081.18   2
   3  -1  -8-267.855 971.104   2
  -3   1   7 176769. 6233.89   2
   3   1  -7 177788. 6621.11   2
  -3  -1   7 184299. 6392.98   2
   3  -1  -7 180744. 6655.13   2
   3  -1  -6 49937.8 3243.06   2
   3   1  -6 48668.8 3189.45   2
   3   1  -5 367169. 9050.99   2
   3  -1  -5 358799. 8995.90   2
   3  -1  -4 458522. 9772.38   3
   3  -1  -4 470328. 10299.0   2
   3   1  -4 474370. 10321.6   2
  -3  -1   4 475868. 10076.6   2
  -3   1   4 468106. 10008.7   2
  -3   1   3 256118. 6670.79   2
  -3  -1   3 263908. 6765.53   2
   3  -1  -3 264879. 6453.39   3
   3   1  -3 256690. 5291.03   3
   3   1  -2 189676. 3900.95   3
   3  -1  -2 183184. 5018.26   3
  -3   1   2 188194. 5306.85   3
   3   1  -1 7758.04 788.233   5
   3  -1  -1 8757.53 961.687   5
   3  -1  -1 8201.82 888.283   3
  -3  -1   1 7946.46 685.660   3
  -3   1   1 8395.14 1013.41   3
  -3   1   0 257483. 5789.34   5
   3   1   0 254538. 5608.28   1
   3  -1   0 243800. 5662.86   1
  -3   1   0 240003. 5726.11   3
  -3  -1   0 257805. 5334.32   5
   3   1   1 307797. 6501.53   1
   3  -1   1 315348. 6590.86   1
   3   1   1 300899. 5954.18   4
  -3  -1  -1 293266. 6608.40   1
  -3   1  -1 287040. 6511.03   1
   3   1   2 480060. 8889.89   1
   3  -1   2 473735. 8861.73   1
  -3  -1  -2 458732. 9002.72   1
   3   1   2 461328. 8182.39   4
  -3  -1  -3 233322. 5354.61   4
  -3   1  -3 232095. 6590.35   2
  -3  -1  -3 241164. 6569.14   2
  -3   1  -4 74186.9 1927.77   4
  -3  -1  -4 82197.8 3707.39   2
  -3  -1  -4 78574.5 2940.06   4
  -3   1  -4 82389.5 3729.20   2
  -3  -1  -5 43822.4 2327.12   4
  -3   1  -5 43558.9 1689.13   4
  -3   1  -5 47017.1 2997.18   2
  -3  -1  -5 46347.3 2962.63   2
  -3  -1  -5 44145.2 2816.72   1
  -3   1  -5 45343.6 2886.84   1
  -3  -1  -6 20717.2 1719.12   4
  -3   1  -6 20948.5 2091.39   2
  -3  -1  -6 23973.1 2259.34   2
  -3   1  -6 21556.9 1366.67   4
  -3  -1  -6 22683.3 2147.03   1
  -3   1  -6 23660.2 2180.88   1
  -3  -1  -7 64040.5 3247.20   4
  -3   1  -7 63890.8 3849.33   1
  -3   1  -7 61599.1 2633.99   4
  -3  -1  -7 65512.2 3836.06   1
  -3  -1  -8 54103.8 3705.06   1
  -3   1  -8 51572.0 2609.64   4
  -3   1  -8 50725.9 3698.29   1
  -3  -1  -8 51132.2 3082.28   4
  -3   1  -9 77486.3 3464.01   4
  -3  -1  -9 73738.2 3957.23   4
  -3  -1  -9 78744.8 4829.49   1
  -3   1  -9 78922.7 4912.67   1
  -3   1 -10 3785.88 1362.80   1
  -3  -1 -10 3845.01 1295.63   1
  -3  -1 -11 45483.7 4045.71   1
  -3   1 -11 52383.0 4533.93   1
  -3   2  13 10601.7 2173.62   2
  -3  -2  13 6781.47 1709.72   2
  -3   2  12 11136.8 2307.51   2
  -3  -2  12 13508.3 2417.42   2
  -3  -2  11 8688.52 1957.45   2
  -3   2  11 9655.03 2045.03   2
  -3  -2  10 49927.1 3858.87   2
  -3   2  10 53377.7 3970.47   2
  -3  -2   9 319.905 901.124   2
  -3   2   9 45.2784 620.813   2
   3  -2  -8 127369. 5890.42   2
  -3  -2   8 122077. 5401.05   2
   3   2  -8 125298. 5902.02   2
  -3   2   8 124068. 5417.39   2
   3  -2  -7 15186.9 2019.98   2
  -3  -2   7 10438.4 1480.07   2
  -3   2   7 11962.4 1565.27   2
   3   2  -7 11411.9 1640.77   2
   3   2  -6 91282.7 4434.28   2
   3  -2  -6 92390.8 4442.08   2
  -3   2   6 95530.9 4200.05   2
   3  -2  -5 223485. 6983.18   3
   3  -2  -5 202062. 6507.89   2
   3   2  -5 206643. 6589.01   2
  -3   2   5 214011. 6245.80   2
   3  -2  -4 70702.3 3486.80   2
   3   2  -4 70198.2 3581.92   2
  -3  -2   4 77758.0 3495.29   2
   3  -2  -4 71768.0 3574.26   3
  -3   2   4 74744.1 3407.30   2
  -3   2   3 185462. 5516.82   2
  -3  -2   3 196959. 5673.57   2
  -3   2   3 201647. 6098.48   3
   3  -2  -3 200851. 5960.88   3
   3  -2  -2 315265. 7411.48   5
   3  -2  -2 320144. 7670.42   3
  -3   2   2 312793. 7775.71   3
   3  -2  -1 5141.03 766.600   5
   3  -2  -1 5656.56 813.149   3
  -3   2   1 5042.86 922.143   3
   3   2   0 282884. 6040.75   1
   3  -2   0 286298. 6228.62   1
   3   2   1 321880. 6494.61   1
   3  -2   1 298997. 6396.24   1
   3  -2   1 279105. 4339.69   4
  -3   2  -1 268992. 6225.73   1
   3   2   1 302804. 6557.46   4
  -3  -2  -1 295794. 5242.21   5
  -3  -2  -1 284003. 6452.29   1
   3   2   2 16941.5 1356.09   4
   3   2   2 18534.7 1394.53   1
   3  -2   2 16294.2 1370.07   1
  -3  -2  -2 16944.2 1467.66   1
  -3   2  -2 15170.0 1383.24   1
  -3   2  -3 164474. 5261.26   2
   3   2   3 171942. 4987.55   4
  -3   2  -3 165280. 5067.63   1
  -3  -2  -3 169569. 4944.12   4
  -3  -2  -3 173344. 5355.94   2
  -3   2  -4 67874.4 3357.13   1
  -3  -2  -4 69640.0 3123.96   4
  -3   2  -4 68652.4 3456.22   2
  -3  -2  -4 71090.5 3466.42   2
  -3   2  -5 3966.72 976.981   1
  -3   2  -5 3268.61 363.038   4
  -3  -2  -5 3832.22 966.278   2
  -3  -2  -5 3765.19 786.751   4
  -3   2  -5 3272.89 913.272   2
  -3  -2  -5 3628.99 872.856   1
  -3  -2  -6 100844. 4642.63   2
  -3  -2  -6 100642. 4208.22   4
  -3   2  -6 95159.4 4550.00   2
  -3   2  -6 92828.6 2586.83   4
  -3  -2  -6 105343. 4669.49   1
  -3   2  -6 104205. 4728.67   1
  -3  -2  -7 19708.8 1946.60   4
  -3   2  -7 19393.3 1252.48   4
  -3  -2  -7 20082.6 2168.87   1
  -3   2  -7 19493.2 2188.04   1
  -3   2  -8 33517.8 1862.53   4
  -3  -2  -8 36376.7 2797.95   4
  -3  -2  -8 36372.5 3097.56   1
  -3   2  -8 34155.2 3167.79   1
  -3  -2  -9 17509.6 2137.97   4
  -3   2  -9 20485.6 2671.06   1
  -3  -2  -9 21862.8 2579.84   1
  -3  -2 -10 17631.0 2455.13   1
  -3   2 -10 14624.4 2365.38   1
  -3   2 -11 18483.6 2809.19   1
  -3  -2 -11 19289.6 2809.92   1
  -3  -3  13-3684.36 1583.04   2
  -3   3  13-1338.61 1262.10   2
  -3   3  12-1940.35 1380.51   2
  -3  -3  12 2079.26 1365.58   2
  -3  -3  11 5057.69 1446.03   2
  -3   3  11 4509.30 1493.26   2
  -3   3  10 14969.7 2245.71   2
  -3  -3  10 12170.7 2035.67   2
  -3   3   9 152140. 6412.61   2
  -3  -3   9 147754. 6405.80   2
   3   3  -8 49933.4 3697.18   2
   3  -3  -8 54589.1 3864.67   2
  -3   3   8 48825.0 3334.78   2
  -3  -3   8 46376.2 3305.30   2
   3  -3  -7 44201.8 3626.75   3
   3  -3  -7 39030.9 3136.45   2
  -3  -3   7 37635.0 2772.07   2
  -3   3   7 38368.2 2743.17   2
   3   3  -7 39608.4 3104.55   2
   3  -3  -6 1570.48 1101.37   3
  -3   3   6 1012.83 494.778   2
   3  -3  -6 2427.03 942.812   2
   3   3  -6-84.5033 687.102   2
  -3   3   5 879.399 814.961   2
   3  -3  -5 1179.24 680.100   2
   3  -3  -5 516.776 1118.71   3
   3   3  -5 391.430 558.510   2
  -3  -3   4 222389. 6195.46   2
  -3   3   4 226876. 6187.65   2
   3  -3  -4 230309. 7292.89   3
  -3   3   3 325407. 7626.45   2
   3  -3  -3 329327. 8624.94   3
  -3  -3   3 328557. 7735.81   2
   3  -3  -2 83843.4 3645.72   5
   3  -3  -2 87646.8 4001.36   3
   3  -3  -1 783.009 542.860   5
  -3   3   1-222.630 556.160   5
   3  -3  -1-152.735 477.871   3
   3   3   0 50738.4 2715.22   4
   3   3   0 50348.5 2164.34   1
   3  -3   0 37533.4 2350.28   3
   3  -3   0 39363.7 1806.25   4
   3  -3   0 38920.7 2030.51   1
   3   3   1 163355. 4286.38   1
   3  -3   1 128542. 3926.19   1
   3   3   1 176787. 5106.29   4
  -3   3  -1 124222. 4065.89   1
   3  -3   1 126639. 3032.37   4
  -3  -3  -1 163486. 4719.15   1
  -3  -3  -1 166498. 3131.27   5
   3   3   2 252380. 5810.52   1
  -3  -3  -2 249176. 6165.13   1
  -3   3  -2 224632. 5911.21   1
  -3  -3  -2 229395. 6548.10   4
   3   3   2 242380. 6543.81   4
   3  -3   2 230563. 5670.35   1
   3   3   3 14993.0 1540.83   4
  -3   3  -3 16765.1 1577.42   2
  -3  -3  -3 16889.7 1595.44   2
  -3  -3  -3 17406.1 1655.21   4
  -3   3  -3 15727.7 1532.62   1
  -3  -3  -4 6650.10 1099.31   4
  -3   3  -4 5546.96 1021.96   2
  -3   3  -4 5128.19 996.127   1
  -3  -3  -4 4675.21 940.594   2
  -3   3  -5 4722.69 988.289   1
  -3  -3  -5 5921.93 1104.83   1
  -3  -3  -5 5508.80 1035.89   2
  -3  -3  -5 5758.92 1067.70   4
  -3   3  -5 5595.79 1019.79   2
  -3   3  -6 21141.4 2097.92   1
  -3   3  -6 22988.8 2286.00   2
  -3  -3  -6 23969.0 2259.39   2
  -3  -3  -6 25428.4 2281.15   4
  -3  -3  -6 22121.9 2156.81   1
  -3  -3  -7 81523.4 4292.59   4
  -3  -3  -7 79830.5 4345.06   1
  -3   3  -7 75035.5 4452.72   1
  -3  -3  -8 46565.6 3370.38   4
  -3  -3  -8 48681.5 3587.43   1
  -3   3  -8 52565.4 3932.84   1
  -3  -3  -9-604.384 843.956   1
  -3   3  -9 93.8643 1049.72   1
  -3  -3  -9-1280.07 822.729   4
  -3   3 -10 1147.55 1089.81   1
  -3  -3 -10 2032.42 1387.21   1
  -3   3 -11 2556.83 1682.74   1
  -3  -3 -11 1918.63 1193.63   1
  -3  -4  13 4689.99 1629.07   2
  -3   4  13 1854.96 1144.59   2
  -3   4  12-2105.28 1303.77   2
  -3  -4  12 2145.41 1067.03   2
  -3  -4  11 43967.6 3808.43   2
  -3   4  11 43149.0 3743.24   2
  -3  -4  10 35945.4 3332.15   2
  -3   4  10 32981.0 3134.26   2
  -3  -4   9 704.785 849.130   2
  -3   4   9 913.845 682.079   2
  -3  -4   8 171383. 6507.59   2
  -3   4   8 163263. 6270.72   2
   3  -4  -8 173904. 7256.95   2
   3   4  -8 166891. 6927.72   2
   3  -4  -7 53860.8 3715.88   2
  -3   4   7 49256.4 3115.24   2
  -3  -4   7 46962.8 3103.08   2
   3  -4  -7 59243.4 4330.72   3
   3   4  -7 50194.4 3510.18   2
  -3   4   6 8657.77 1213.62   2
   3  -4  -6 10264.8 1772.15   3
   3  -4  -6 9483.33 1533.60   2
   3   4  -6 9745.70 1445.60   2
   3  -4  -5 132772. 5298.70   2
   3   4  -5 141088. 5415.51   2
  -3   4   5 146339. 4989.68   2
   3  -4  -5 148920. 6349.98   3
  -3   4   4 29730.8 2033.75   2
   3  -4  -4 32697.3 2815.24   3
  -3  -4   4 28785.1 2052.67   2
  -3  -4   3 22892.0 1776.43   2
  -3   4   3 25079.4 1803.40   2
   3   4  -3 26415.9 1022.45   3
   3  -4  -3 29563.5 2592.76   3
   3  -4  -3 23767.7 2119.26   5
   3  -4  -2 81673.7 3767.40   5
  -3   4   2 85465.6 3436.82   2
  -3  -4   2 84531.7 3566.43   2
   3  -4  -2 90830.4 4310.25   3
  -3   4   1 262531. 7143.63   5
   3   4  -1 256911. 7432.57   4
   3  -4  -1 266446. 7486.73   3
   3   4  -1 269151. 5866.98   1
   3  -4  -1 263937. 6036.04   1
   3   4   0 32303.7 2451.61   4
   3  -4   0 27622.9 1609.04   1
   3  -4   0 27090.6 2143.17   3
   3  -4   0 27290.3 1702.53   4
  -3  -4   0 35327.3 1634.65   3
  -3   4   0 25864.6 2001.77   5
   3   4   0 29948.2 1643.27   1
  -3   4  -1 40084.3 2569.44   5
   3   4   1 44121.7 2731.58   4
   3  -4   1 34354.1 1752.30   4
   3   4   1 41960.6 2029.14   1
   3  -4   1 35632.2 1890.44   1
  -3  -4  -1 41490.4 2290.07   1
  -3   4  -2 1742.46 575.545   1
   3   4   2 982.123 542.219   4
  -3   4  -2 888.641 356.725   2
  -3  -4  -2 299.914 486.874   4
  -3  -4  -2 1343.90 536.731   1
  -3   4  -3 71484.2 3322.85   2
  -3   4  -3 75420.1 3360.16   1
  -3  -4  -3 82274.6 4044.26   4
  -3   4  -3 77257.7 4329.16   3
   3   4   3 80613.3 3962.35   4
  -3  -4  -3 84563.8 3567.11   2
  -3   4  -4 3002.18 738.259   2
  -3  -4  -4 3707.72 832.845   2
  -3  -4  -4 1880.31 830.107   4
  -3  -4  -4 1814.58 688.477   1
  -3   4  -4 2103.63 679.133   1
  -3  -4  -5 81407.6 3907.58   1
  -3   4  -5 75864.5 3940.25   1
  -3   4  -5 70844.5 1824.62   4
  -3   4  -5 76669.7 3733.31   2
  -3  -4  -5 84448.3 4322.89   4
  -3  -4  -5 82545.3 3916.57   2
  -3  -4  -6 67984.5 3797.64   1
  -3   4  -6 62561.1 3702.71   1
  -3   4  -6 60418.2 3657.58   2
  -3  -4  -6 63419.0 3844.18   4
  -3  -4  -6 72064.8 3932.86   2
  -3   4  -6 56879.5 1785.50   4
  -3   4  -7 9712.61 772.311   4
  -3  -4  -7 14555.3 1937.14   1
  -3   4  -7 12404.7 1891.17   1
  -3  -4  -7 12511.6 1833.22   4
  -3  -4  -8 39456.4 3295.74   1
  -3   4  -8 36960.6 3382.49   1
  -3  -4  -9 49726.9 3852.30   1
  -3   4  -9 51177.1 4221.94   1
  -3  -4 -10 5604.27 1508.11   1
  -3   4 -10 8161.05 2136.95   1
  -3  -4 -11 15335.0 2535.61   1
  -3   4 -11 24788.8 3424.07   1
  -3   5  13 6193.72 1903.45   2
  -3  -5  12 2029.37 1018.96   2
  -3   5  12 3553.69 1313.48   2
  -3  -5  11 332.084 874.068   2
  -3   5  11 142.150 969.968   2
  -3   5  10 39494.9 3385.03   2
  -3  -5  10 42790.5 3629.78   2
  -3   5   9 22386.1 2440.78   2
  -3  -5   9 23665.3 2665.90   2
  -3  -5   8 103666. 5071.28   2
  -3   5   8 98856.0 4818.75   2
   3  -5  -8 100775. 5542.04   2
   3   5  -8 97902.8 5227.25   2
   3  -5  -7 39991.0 3237.26   2
   3   5  -7 37891.0 3095.41   2
  -3   5   7 36161.1 2669.13   2
  -3  -5   7 39875.3 2907.45   2
   3  -5  -6 64639.7 3841.79   2
  -3  -5   6 63793.8 3389.66   2
   3  -5  -6 68510.9 4739.82   3
   3   5  -6 69040.0 3864.90   2
  -3   5   6 64648.9 3284.74   2
  -3   5   5 1508.49 549.638   2
   3  -5  -5 3200.96 1054.43   3
   3  -5  -4 1801.11 773.676   3
  -3  -5   4 1160.87 540.158   2
  -3   5   4 1813.85 576.955   2
   3  -5  -4-176.029 937.077   5
   3   5  -4 1268.39 349.484   3
  -3  -5   3 761.032 379.198   2
  -3   5   3 1119.06 398.181   2
  -3   5   3 984.132 746.474   3
   3  -5  -3 772.646 533.039   5
   3  -5  -3 173.737 698.854   3
   3   5  -3 1402.44 346.453   3
   3  -5  -2 523178. 11572.7   5
  -3   5   2 562914. 10439.6   2
  -3  -5   2 546763. 10567.8   2
  -3   5   2 525506. 12892.2   3
  -3   5   1 963.972 913.440   3
  -3   5   1 215.995 472.476   5
   3  -5  -1 575.779 775.963   4
   3   5  -1 1970.11 990.525   4
   3   5  -1-18.8870 411.825   1
   3  -5  -1 411.964 752.644   3
   3  -5  -1-263.662 397.854   1
   3   5   0 579396. 9851.86   1
   3  -5   0 605403. 10167.7   1
  -3   5   0 593796. 12196.2   5
   3  -5   0 612866. 11261.3   4
   3   5   0 541390. 12466.7   4
   3  -5   0 578470. 12616.4   3
  -3   5   0 537687. 13303.5   3
  -3  -5   0 565465. 9871.73   3
  -3  -5  -1 606.217 509.138   3
   3   5   1-16.9909 290.138   1
   3  -5   1 181.897 352.951   1
  -3   5  -1 110.400 413.000   5
   3   5   1 840.868 755.114   4
   3  -5   1 1167.76 575.738   4
  -3   5  -1-1108.45 845.267   3
   3   5   2 592.103 651.976   4
  -3   5  -2 1314.67 437.891   2
  -3  -5  -2 659.570 412.449   2
  -3  -5  -2 798.289 420.863   1
  -3   5  -2 979.658 438.631   1
  -3   5  -2 2327.67 1043.47   3
   3   5   3 1281.13 795.408   4
  -3   5  -3-362.485 463.857   2
  -3   5  -3 424.966 501.820   1
  -3  -5  -3-187.994 455.291   2
  -3  -5  -3-390.003 571.372   4
  -3   5  -3 698.331 818.823   3
  -3   5  -4 150161. 3655.48   4
  -3  -5  -4 178115. 6668.53   4
  -3   5  -4 164819. 6994.95   3
  -3   5  -4 147930. 4965.16   2
  -3  -5  -4 169857. 5489.42   2
  -3   5  -4 158615. 5229.66   1
  -3  -5  -5 14337.6 1735.55   1
  -3   5  -5 13716.8 1695.00   1
  -3   5  -5 13845.3 1015.97   4
  -3  -5  -5 13557.4 1709.81   2
  -3  -5  -5 15157.7 2079.50   4
  -3   5  -5 13798.9 1636.07   2
  -3  -5  -6 182834. 6536.93   1
  -3   5  -6 177033. 6486.69   1
  -3   5  -6 166332. 3848.74   4
  -3  -5  -6 185415. 7300.57   4
  -3   5  -6 183098. 6535.42   2
  -3  -5  -6 194747. 6792.19   2
  -3   5  -7 5418.57 664.317   4
  -3  -5  -7 4706.46 1247.62   1
  -3   5  -7 3500.02 1124.84   1
  -3  -5  -8 14984.3 2060.46   1
  -3   5  -8 14787.5 2171.69   1
  -3  -5  -9 13477.0 2112.16   1
  -3   5  -9 9704.22 2032.78   1
  -3  -5 -10 8649.49 1955.28   1
  -3   5 -10 7168.28 1967.48   1
  -3   6  12 25411.6 3087.94   2
  -3  -6  12 19019.2 2821.58   2
  -3  -6  11 32926.0 3323.13   2
  -3   6  11 32792.2 3193.88   2
  -3  -6  10 82917.2 5078.00   2
  -3   6  10 78028.6 4699.36   2
  -3  -6   9 2351.97 1074.23   2
  -3   6   9 3075.99 1098.30   2
   3  -6  -8 33056.6 3153.79   2
   3   6  -8 30738.5 2964.91   2
  -3   6   8 35317.3 2782.46   2
  -3  -6   8 37622.7 3087.56   2
   3  -6  -7 126714. 5993.87   2
   3   6  -7 125602. 5706.55   2
  -3   6   7 132348. 5172.69   2
  -3  -6   7 144483. 5704.04   2
  -3   6   6 20900.6 1861.67   2
  -3  -6   6 23948.8 2060.99   2
   3  -6  -5 258.002 957.095   3
   3  -6  -5 24.3064 936.938   5
  -3   6   5 638.642 428.236   2
   3  -6  -5-84.2362 695.865   4
   3   6  -5 1182.22 505.734   3
   3  -6  -4 96886.3 4796.20   5
   3  -6  -4 95519.1 4917.88   4
  -3  -6   4 99977.6 3771.30   2
  -3   6   4 98833.9 3609.89   2
   3   6  -4 90006.1 3119.85   3
   3  -6  -3 30557.3 2676.67   4
   3   6  -3 23352.0 2579.87   4
   3  -6  -3 30367.3 2515.49   5
   3  -6  -3 34767.3 3135.62   3
  -3   6   3 31379.9 1857.82   2
   3   6  -3 29248.2 1499.41   3
  -3   6   3 27892.3 2843.66   3
  -3  -6   3 30566.8 1914.38   2
  -3  -6   2 44531.8 2308.93   2
   3  -6  -2 47920.2 3577.37   3
   3  -6  -2 45915.6 3123.52   4
   3   6  -2 39978.2 3195.34   4
  -3   6   2 41946.1 3382.12   3
  -3   6   2 44056.7 2208.67   2
   3   6  -2 44969.3 2052.95   1
   3  -6  -2 42029.9 2094.76   1
  -3   6   1 380851. 8006.19   2
  -3  -6   1 363452. 8207.09   2
   3  -6  -1 396015. 7337.55   1
   3   6  -1 370711. 10366.8   4
   3  -6  -1 393155. 10554.1   3
  -3   6   1 361954. 10811.2   3
   3   6  -1 378979. 6983.39   1
  -3   6   0 12062.0 1780.20   5
   3   6   0 11130.3 1699.92   4
  -3  -6   0 11124.9 1099.97   3
   3  -6   0 11505.8 1734.59   3
   3   6   0 10617.6 919.931   1
   3  -6   0 10838.9 964.277   1
  -3   6   0 10100.4 1994.07   3
  -3   6  -1 38371.0 2865.99   5
   3   6   1 33982.8 2844.38   4
  -3  -6  -1 34380.9 2346.46   3
  -3   6  -1 36999.4 3311.18   3
  -3   6  -1 34300.5 1910.67   2
  -3  -6  -1 31534.7 1881.42   2
  -3  -6  -2 44918.0 2986.15   3
   3   6   2 41901.3 3274.58   4
  -3   6  -2 43048.2 3646.54   3
  -3   6  -2 47771.8 2416.81   2
  -3  -6  -2 43624.9 2417.90   2
  -3   6  -2 53008.6 3268.32   5
  -3  -6  -3 4188.57 1106.42   3
  -3   6  -3 3449.56 867.118   1
  -3   6  -3 2887.28 679.897   2
   3   6   3 4475.15 1225.17   4
  -3  -6  -3 3852.72 883.880   2
  -3  -6  -3 3789.46 1234.61   4
  -3   6  -3 4277.87 1327.32   3
  -3   6  -4 5584.78 1043.55   1
  -3  -6  -4 2033.81 731.587   1
  -3   6  -4 4878.79 897.248   2
  -3  -6  -4 6357.40 1086.42   2
  -3   6  -4 4176.90 738.772   4
  -3  -6  -4 4525.67 1171.79   4
  -3   6  -4 5346.12 1577.39   3
  -3   6  -5 224504. 6939.81   1
  -3  -6  -5 248475. 7449.15   2
  -3  -6  -5 237291. 7130.37   1
  -3   6  -5 226552. 6953.54   2
  -3   6  -5 234854. 9193.51   3
  -3   6  -5 226353. 5432.60   4
  -3   6  -6 56552.1 2378.16   4
  -3  -6  -6 61468.2 3715.43   1
  -3   6  -6 54608.2 3465.50   2
  -3   6  -6 57445.7 3626.10   1
  -3   6  -6 60777.0 4655.84   3
  -3  -6  -6 60727.4 3799.43   2
  -3  -6  -7 5847.02 1401.87   1
  -3   6  -7 4484.02 1273.13   1
  -3  -6  -8 50626.4 3807.80   1
  -3   6  -8 47113.9 3801.83   1
  -3  -6  -9 9100.72 1765.16   1
  -3   6  -9 9939.08 2020.90   1
  -3  -6 -10 6379.48 1791.02   1
  -3   6 -10 7278.77 2000.49   1
  -3  -7  12-1087.38 1554.28   2
  -3   7  12-71.3560 1035.62   2
  -3  -7  11 8161.95 1827.06   2
  -3   7  11 8679.82 1690.82   2
  -3  -7  10 34807.4 3288.95   2
  -3   7  10 31869.8 2937.66   2
  -3  -7   9 99732.8 5280.83   2
  -3   7   9 84869.8 4495.90   2
  -3  -7   8 15718.5 2022.63   2
  -3   7   8 15651.3 1841.69   2
   3  -7  -8 13311.7 2128.76   2
   3   7  -8 12422.4 1790.86   2
  -3  -7   7 14825.2 1814.85   2
  -3   7   7 10740.7 1467.41   2
   3   7  -7 10121.2 1519.95   3
   3   7  -6 1790.57 587.596   3
  -3   7   6 1211.75 612.936   2
   3  -7  -6 1016.09 763.301   5
  -3   7   5 14213.6 1367.91   2
   3  -7  -5 11899.7 1794.86   5
   3   7  -5 12861.4 1383.72   3
   3  -7  -4 125259. 5636.34   5
   3  -7  -4 132778. 6234.76   4
  -3   7   4 123335. 3814.42   2
  -3  -7   4 132972. 4268.23   2
   3  -7  -4 140941. 7076.13   3
   3   7  -4 117564. 3930.78   3
   3   7  -4 113025. 6042.69   4
   3  -7  -3 131104. 5974.95   4
   3  -7  -3 118138. 5261.92   5
  -3  -7   3 131313. 3978.89   2
  -3   7   3 122766. 3562.83   2
   3  -7  -3 138308. 6628.34   3
   3   7  -3 114052. 3597.72   3
  -3   7   3 126734. 6380.77   3
   3   7  -3 114833. 6006.73   4
   3   7  -2 32825.5 1616.99   1
  -3   7   2 28338.0 2965.08   3
   3  -7  -2 34209.3 2931.12   4
   3   7  -2 27157.3 2821.39   4
   3  -7  -2 30740.5 1704.30   1
  -3  -7   2 28771.7 1703.71   2
   3  -7  -2 30405.6 2953.99   3
  -3   7   2 29120.4 1573.60   2
  -3   7   1 4785.11 1283.23   3
   3   7  -1 5005.59 585.732   1
   3  -7  -1 5051.02 651.297   1
   3  -7  -1 6053.21 1331.33   4
   3   7  -1 5375.98 1262.59   4
   3  -7  -1 4485.98 1234.89   3
  -3   7   1 5131.10 740.907   2
  -3  -7   1 5150.58 773.726   2
   3  -7   0 26216.3 2578.83   3
   3   7   0 20587.3 2445.21   4
  -3  -7   0 21073.2 1653.86   3
   3  -7   0 22775.4 2219.74   4
  -3   7   0 22083.2 2668.32   3
  -3   7   0 19058.0 1182.50   2
  -3   7   0 23159.1 2261.18   5
  -3   7  -1 54392.0 2274.25   2
   3   7   1 47648.2 3612.69   4
  -3  -7  -1 50952.2 2317.44   2
  -3  -7  -1 49872.6 3085.38   3
  -3   7  -1 49899.9 4178.06   3
  -3   7  -2 214887. 7301.44   5
   3   7   2 166914. 7140.82   4
  -3   7  -2 198780. 4969.54   2
  -3  -7  -2 166969. 4857.60   2
  -3   7  -2 184469. 8217.94   3
  -3  -7  -2 181818. 6717.49   3
  -3  -7  -3-297.833 702.570   3
  -3   7  -3 2375.34 1011.20   5
  -3   7  -3 1989.77 599.346   2
  -3  -7  -3 757.512 561.937   2
   3   7   3 977.022 906.493   4
  -3   7  -3-929.674 737.641   1
  -3   7  -3 1320.80 1104.49   3
  -3  -7  -4 3385.03 975.167   3
  -3   7  -4 4795.72 1025.24   1
  -3   7  -4 4922.08 1002.57   2
  -3  -7  -4 5053.95 1038.91   2
  -3   7  -4 5077.92 959.998   4
  -3   7  -4 5032.37 1540.31   3
  -3  -7  -5 5476.86 1369.97   3
  -3   7  -5 2631.92 863.486   1
  -3   7  -5 3282.95 789.986   4
  -3   7  -5 2184.73 667.967   2
  -3  -7  -5 1464.87 739.576   1
  -3  -7  -5 3795.11 959.729   2
  -3   7  -5 1793.54 1167.51   3
  -3  -7  -6 4931.14 1219.63   1
  -3   7  -6 4939.61 1119.91   1
  -3   7  -6 3785.70 993.825   2
  -3   7  -6 4856.65 899.977   4
  -3   7  -6 5456.41 1805.31   3
  -3  -7  -6 2439.63 949.070   2
  -3   7  -7 73005.0 5668.87   3
  -3  -7  -7 76167.6 4441.12   1
  -3   7  -7 72066.8 4381.29   1
  -3   7  -8 83222.3 5067.30   1
  -3  -7  -8 82018.9 4942.58   1
  -3   7  -8 82229.7 6225.46   3
  -3   7  -9 1610.17 1408.00   1
  -3  -7  -9 2642.54 1364.32   1
  -3  -7 -10 1575.95 1316.42   1
  -3   7 -10-2304.16 1316.73   1
  -3  -8  11 12462.7 2049.15   2
  -3  -8  10 6641.59 1577.11   2
  -3   8  10 8912.84 1606.49   2
  -3  -8   9-746.926 1118.68   2
  -3   8   9-798.893 935.776   2
   3   8  -9-210.233 829.694   3
   3  -8  -8 17815.3 2451.45   5
  -3  -8   8 24890.4 2419.71   2
  -3   8   8 19510.4 1970.71   2
   3   8  -8 24246.7 2554.88   3
  -3  -8   7 11899.6 1532.24   2
  -3   8   7 10254.7 1314.13   2
   3  -8  -7 13031.5 1920.93   5
   3   8  -7 10056.9 1458.04   3
   3  -8  -6 25990.9 2769.97   5
   3   8  -6 18902.5 2484.33   4
  -3   8   6 25932.1 1877.77   2
   3   8  -6 25297.3 2070.08   3
  -3  -8   5 11671.1 1298.81   2
  -3   8   5 10915.5 1135.27   2
   3   8  -5 9152.51 1716.36   4
   3  -8  -5 10056.0 1832.31   5
   3   8  -5 10160.2 1335.30   3
   3   8  -4 3914.29 738.630   3
  -3  -8   4 5947.66 893.242   2
  -3   8   4 5031.30 736.501   2
   3   8  -4 5525.18 1491.03   4
   3  -8  -4 5461.98 1449.60   5
   3   8  -3 23737.2 3010.44   4
  -3  -8   3 26398.8 1499.81   2
   3   8  -3 28069.7 1435.90   1
   3  -8  -3 25716.1 1509.83   1
  -3   8   3 24404.2 1295.88   2
   3   8  -3 25673.4 1796.23   3
  -3   8   3 26256.6 3099.35   3
   3  -8  -2 49015.0 1760.02   1
   3   8  -2 44189.2 3819.20   4
   3   8  -2 51159.6 1658.24   1
  -3  -8   2 49047.3 1844.89   2
  -3   8   2 44752.6 1538.45   2
   3  -8  -2 54412.0 4077.37   4
  -3   8   2 44130.1 3876.85   3
   3   8  -2 50516.0 1757.21   5
  -3  -8   1 5919.77 635.674   2
  -3   8   1 5171.70 1573.31   3
  -3   8   1 6798.90 590.799   2
   3   8  -1 6419.09 1561.87   4
   3  -8  -1 7351.54 1601.32   4
  -3   8   1 6105.03 529.715   2
  -3   8   0 39480.0 1709.79   2
  -3  -8   0 33731.6 1731.97   2
  -3   8   0 38553.0 3110.84   5
   3   8   0 35858.6 3412.92   4
  -3  -8   0 36752.3 1532.58   2
   3  -8   0 43001.2 3407.26   4
  -3   8   0 34130.1 1339.37   2
  -3  -8   0 34066.0 2202.59   3
  -3   8   0 33791.5 3512.03   3
  -3   8  -1 47137.1 3549.01   5
   3   8   1 36942.0 3511.04   4
  -3   8  -1 39147.7 1680.75   2
  -3  -8  -1 36454.9 1733.74   2
  -3  -8  -1 38039.6 2774.59   3
  -3   8  -1 38994.0 3846.97   3
  -3  -8  -2 1498.04 538.185   2
  -3   8  -2 1742.05 505.586   2
   3   8   2 333.371 978.715   4
  -3   8  -2 1258.43 1077.19   3
  -3  -8  -2-1049.10 974.195   3
   3   8   3 39476.7 3688.07   4
  -3   8  -3 46813.1 4352.97   3
  -3   8  -3 51142.5 2551.02   2
  -3  -8  -3 44645.3 2498.64   2
  -3  -8  -3 44189.5 3562.61   3
  -3   8  -4 40337.2 2585.45   2
  -3  -8  -4 40693.7 2633.13   2
  -3   8  -4 41296.6 4124.75   3
  -3  -8  -4 36360.0 3470.53   3
  -3   8  -4 43501.9 2834.52   1
  -3  -8  -5 11452.8 2059.25   3
  -3  -8  -5 10113.6 1528.33   1
  -3  -8  -5 11883.6 1553.04   2
  -3   8  -5 10633.5 1499.50   1
  -3   8  -5 10812.6 2336.66   3
  -3  -8  -6 19412.6 2253.67   1
  -3   8  -6 19656.1 2126.06   1
  -3   8  -6 21070.3 3228.47   3
  -3   8  -7 2934.17 1000.26   1
  -3  -8  -7 1213.18 1014.99   1
  -3  -8  -8 7197.35 1684.32   1
  -3   8  -8 5075.89 1313.10   1
  -3   8  -8 8108.87 2385.84   3
  -3  -8  -9 11118.8 1987.04   1
   3  -9 -10 4092.12 1440.35   5
   3  -9  -9 29377.8 3124.21   5
   3   9  -9 37635.4 4377.89   4
   3  -9  -8-1801.78 1121.00   5
   3   9  -8-2135.77 1789.42   4
   3  -9  -7 1235.04 795.382   5
   3   9  -7 5428.85 1710.78   4
  -3  -9   7 4690.87 1058.77   2
   3  -9  -6 4708.94 1369.95   5
   3   9  -6 2612.52 1091.80   4
   3   9  -5 58144.5 4939.06   4
  -3  -9   5 66450.4 2792.31   2
   3   9  -5 63061.6 3282.41   3
   3  -9  -5 66091.7 4338.18   5
   3   9  -4 16338.8 1564.31   3
   3   9  -4 14582.2 2436.10   4
  -3  -9   4 16589.0 1131.83   2
   3   9  -3 24248.5 3020.00   4
  -3  -9   3 24070.5 951.075   2
   3  -9  -3 29931.2 1014.78   1
   3   9  -2 26199.0 3133.86   4
  -3   9   2 24524.0 3062.10   3
  -3   9   1 369.139 971.593   3
   3   9  -1 197.040 871.420   4
  -3   9   0 21507.8 2990.94   3
   3   9   0 22575.5 2882.85   4
  -3  -9   0 22900.0 1922.64   3
  -3  -9  -1 29334.1 1191.09   2
   3   9   1 35172.3 3647.51   4
  -3  -9  -1 27285.7 1065.40   2
  -3  -9  -1 37739.9 2791.49   3
  -3   9  -1 34005.4 3783.57   3
   3   9   2 38035.2 3905.17   4
  -3  -9  -2 39494.2 3360.06   3
  -3   9  -2 43063.4 4293.57   3
   3   9   3 50259.0 4467.81   4
  -3   9  -3 51879.6 4843.56   3
  -3  -9  -3 45964.6 3940.27   3
  -3   9  -4 5916.64 2052.24   3
  -3   9  -5-1352.76 1388.54   3
  -3   9  -6 972.967 1325.92   3
  -3   9  -7 39842.4 4747.88   3
   3  10  -9-4604.70 2117.11   4
   3 -10  -8-776.263 925.585   5
   3  10  -8-1642.87 1433.49   4
   3  10  -7 8763.19 2256.67   4
   3 -10  -7 12789.7 2081.02   5
   3  10  -6 116087. 7186.47   4
   3 -10  -6 117676. 6013.91   5
   3  10  -5 7514.81 2232.42   4
   3  10  -4 18374.7 2828.26   4
   3  10  -3 16364.7 2783.95   4
  -3  10   2 18739.7 2939.73   3
   3  10  -2 16578.2 2755.54   4
  -3  10   1 30713.6 3618.09   3
   3  10  -1 30788.0 3561.06   4
   3  10   0 38847.5 4036.92   4
  -3  10   0 38940.7 4071.50   3
  -3  10  -1 14879.9 2756.64   3
   3  10   1 16766.6 2814.56   4
  -3  10  -2 5547.37 1837.41   3
   3  10   2 6704.14 1954.54   4
  -3  10  -3 18137.2 3236.17   3
  -3  10  -4 102439. 7561.42   3
  -3  10  -5 10504.5 2625.94   3
  -3  10  -6 2851.49 1965.45   3
   3  11  -5 72279.1 5787.68   4
   3  11  -4 38053.4 4477.05   4
   3  11  -3 6283.35 2068.26   4
   3  11  -2 20115.0 3108.57   4
  -3  11   1 4184.46 1627.46   3
   3  11  -1 4540.44 1941.72   4
  -3  11   0 22175.3 3321.10   3
   3  11   0 19747.8 3178.38   4
  -3  11  -1 21045.0 3278.89   3
   3  11   1 23992.2 3505.36   4
  -3  11  -2 34899.9 4406.26   3
  -3  11  -3 59472.9 5667.88   3
  -3  11  -4 4873.01 1931.06   3
  -3  12   1 11152.3 2441.39   3
  -3  12   0 18718.4 3106.77   3
  -3  12  -1 50970.9 5233.17   3
  -3  12  -2-812.433 1283.34   3
  -4   0  13 1943.11 1489.93   2
  -4   0  12 55173.3 4624.17   2
  -4   0  11-82.4058 938.143   2
  -4   0  10 17830.1 2382.34   2
  -4   0   9-556.088 826.571   2
   4   0  -8 44296.7 3565.79   2
  -4   0   8 46014.2 3408.69   2
  -4   0   7 846.164 666.388   2
   4   0  -7 86.6881 678.073   2
   4   0  -6 399401. 10613.9   2
   4   0  -5 686.309 610.633   3
   4   0  -4 3349.02 748.516   3
  -4   0   3 393.289 383.119   3
   4   0  -3 517.247 348.249   3
   4   0  -2 84457.0 2961.42   3
  -4   0   2 84152.1 3301.65   3
   4   0  -2 79108.6 3318.19   5
   4   0  -1-7.46265 280.296   5
  -4   0   1-88.3429 329.063   3
  -4   0   0 405774. 8340.14   5
   4   0   0 392884. 8325.91   1
  -4   0  -1 368.689 490.060   5
   4   0   1 965.191 439.663   1
   4   0   2 13668.1 937.999   4
   4   0   2 15880.3 1483.66   1
   4   0   3 167.604 485.193   1
  -4   0  -4 1567.75 679.981   1
  -4   0  -4 1368.13 511.899   2
  -4   0  -5 276.010 535.306   2
  -4   0  -5-60.8653 310.783   4
  -4   0  -5 858.372 585.967   1
  -4   0  -6 84218.2 4559.86   1
  -4   0  -6 78189.9 3033.24   4
  -4   0  -7-152.039 517.132   4
  -4   0  -7 621.492 887.572   1
  -4   0  -8 32271.3 2119.00   4
  -4   0  -8 35714.5 3288.67   1
  -4   0  -9-1509.08 1162.20   1
  -4   0 -10 38528.9 3811.09   1
  -4  -1  13 90261.0 6116.71   2
  -4   1  13 97801.2 6301.60   2
  -4  -1  12 13212.2 2482.77   2
  -4   1  12 13633.0 2862.69   2
  -4  -1  11 5122.74 1626.35   2
  -4   1  11 4629.51 1507.35   2
  -4  -1  10 22022.6 2572.31   2
  -4   1  10 22919.6 2648.60   2
  -4   1   9-239.256 627.305   2
  -4  -1   9-262.375 883.284   2
   4   1  -8 80738.4 4782.80   2
   4  -1  -8 83988.3 4875.43   2
  -4   1   8 79754.9 4477.48   2
  -4  -1   8 83371.8 4564.14   2
   4  -1  -7 302201. 9328.81   2
   4   1  -7 308448. 9402.00   2
  -4  -1   7 297777. 8800.09   2
  -4   1   7 297960. 8792.66   2
  -4  -1   6 2327.60 876.529   2
  -4   1   6 2294.52 793.097   2
   4  -1  -6 2705.93 991.036   3
   4  -1  -6 397.773 795.995   2
   4   1  -6 2936.00 938.686   2
   4  -1  -5 120711. 4770.68   3
   4  -1  -4-68.3577 620.193   3
   4   1  -4 571.212 447.156   3
  -4   1   3 5836.12 1084.34   3
   4  -1  -3 4517.42 915.264   3
   4   1  -3 3814.54 612.344   3
   4  -1  -2 8463.29 1044.93   5
   4   1  -2 11006.6 857.912   3
   4  -1  -2 10204.4 1128.59   3
  -4   1   2 9300.53 1277.51   3
  -4  -1   2 10128.3 964.599   3
   4  -1  -1 269509. 6293.30   3
  -4  -1   1 255861. 5436.44   3
  -4   1   1 246479. 6637.14   3
   4   1  -1 276023. 6618.46   1
   4  -1  -1 281486. 6750.82   1
   4  -1  -1 251322. 6224.75   5
   4   1  -1 255945. 5657.92   5
  -4  -1   0 11031.6 1093.73   5
   4   1   0 12985.7 1260.02   1
   4  -1   0 11609.4 1232.13   1
  -4   1   0 11272.3 1243.54   5
  -4   1   0 10394.9 1209.32   3
   4   1   1 32943.0 1783.36   4
  -4   1  -1 33175.5 2116.66   5
   4   1   1 36044.8 2202.84   1
   4  -1   1 35237.8 2204.12   1
  -4  -1  -1 34363.7 1890.35   5
   4   1   2 88466.5 3020.22   4
   4   1   2 88293.2 3623.16   1
   4  -1   2 90221.1 3663.60   1
   4   1   3 85505.5 3125.14   4
  -4   1  -3 78745.1 3753.45   1
   4   1   3 90838.4 3722.89   1
   4  -1   3 85398.0 3668.01   1
  -4  -1  -4 8701.68 1397.96   1
  -4   1  -4 7397.00 1364.13   1
  -4   1  -4 7131.16 1265.20   2
  -4  -1  -4 8915.99 1326.99   2
  -4  -1  -5 21901.4 2236.30   1
  -4   1  -5 20477.9 2186.10   1
  -4  -1  -5 22258.9 1720.50   4
  -4   1  -5 24537.7 2383.11   2
  -4  -1  -5 25679.5 2415.87   2
  -4  -1  -6 42355.6 3215.55   1
  -4   1  -6 40794.2 3216.19   1
  -4  -1  -6 41465.1 2470.11   4
  -4   1  -6 40802.9 1680.98   4
  -4   1  -7 1327.79 465.023   4
  -4  -1  -7 1366.28 683.950   4
  -4  -1  -7 1899.51 884.880   1
  -4  -1  -8 37422.1 3407.00   1
  -4   1  -8 39409.4 3529.08   1
  -4   1  -8 37647.2 1983.16   4
  -4  -1  -8 38215.6 2579.63   4
  -4  -1  -9 137991. 6765.68   1
  -4   1  -9 143712. 7036.57   1
  -4  -1 -10-1363.23 934.291   1
  -4   1 -10 1733.81 1214.93   1
  -4  -2  13 23820.9 3186.34   2
  -4   2  13 22588.5 3124.14   2
  -4  -2  12 10349.0 2223.55   2
  -4   2  12 8882.83 1925.81   2
  -4  -2  11 14873.4 2468.27   2
  -4   2  11 14953.9 2344.06   2
  -4  -2  10 70109.6 4643.58   2
  -4   2  10 69127.1 4601.42   2
  -4  -2   9 30445.9 2836.34   2
  -4   2   9 31948.7 2956.79   2
  -4  -2   8-788.879 1003.49   2
  -4   2   8-1838.26 1170.46   2
   4  -2  -8-1078.14 759.898   2
   4   2  -8-885.240 933.657   2
   4  -2  -7 2394.48 990.525   3
  -4  -2   7 2350.20 1018.97   2
  -4   2   7 1995.29 1060.89   2
   4  -2  -7 1634.01 824.041   2
   4   2  -7 1619.69 714.744   2
   4  -2  -6 29487.5 2613.64   2
   4   2  -6 33012.0 2792.61   2
  -4  -2   6 30757.1 2589.54   2
  -4   2   6 29251.5 2467.51   2
   4  -2  -6 31918.1 2730.23   3
   4  -2  -5 162498. 6015.28   3
  -4   2   5 151694. 5672.80   2
  -4   2   4 129045. 5100.26   2
   4  -2  -4 134648. 5198.58   3
   4   2  -4 131169. 3533.10   3
  -4   2   3 68552.4 3692.16   2
  -4  -2   3 73513.2 3900.76   2
   4   2  -3 77696.3 2245.33   3
   4  -2  -3 80727.7 3822.19   3
  -4   2   3 75733.4 3856.99   3
   4  -2  -2 52356.9 2850.37   5
   4  -2  -2 52778.7 2853.08   3
  -4   2   2 50122.3 3021.97   3
   4   2  -1 128307. 3409.89   5
   4  -2  -1 128920. 4449.58   3
  -4  -2   1 133873. 3070.68   3
  -4   2   1 124396. 4791.26   3
   4   2  -1 140811. 4400.97   1
   4  -2  -1 135980. 4489.50   1
   4  -2  -1 123555. 4365.51   5
   4   2   0 17489.5 1512.90   1
   4  -2   0 16838.7 1485.04   1
  -4   2   0 13428.8 1528.18   3
   4   2   1 594360. 10893.4   1
   4  -2   1 579464. 11065.4   1
   4   2   1 551231. 10640.3   4
  -4   2  -1 529328. 11150.8   1
  -4  -2  -1 579358. 9705.97   5
   4   2   2 84099.9 3352.91   4
  -4   2  -2 80286.5 3707.49   1
   4   2   2 90593.7 3574.52   1
   4  -2   2 90177.4 3652.62   1
   4   2   3 161750. 5078.55   1
   4   2   3 146560. 4769.32   4
  -4  -2  -3 148032. 5264.40   1
  -4   2  -3 136188. 5147.15   1
   4  -2   3 153115. 5017.68   1
  -4  -2  -4 23861.0 1882.15   4
  -4   2  -4 23913.9 2163.37   1
  -4   2  -4 23669.4 2250.18   2
  -4  -2  -4 27998.7 2393.69   2
  -4  -2  -4 24767.2 2201.96   1
  -4  -2  -5 28040.0 2499.94   1
  -4   2  -5 27039.7 2504.44   1
  -4  -2  -5 27394.6 2122.45   4
  -4   2  -5 29896.1 2645.59   2
  -4  -2  -5 33048.7 2750.78   2
  -4  -2  -6 63001.7 3915.36   1
  -4   2  -6 59130.3 3890.05   1
  -4  -2  -6 61279.5 3375.93   4
  -4  -2  -7 180327. 7147.98   1
  -4   2  -7 182856. 7297.11   1
  -4  -2  -7 174304. 6073.35   4
  -4  -2  -8 13334.7 1647.93   4
  -4  -2  -8 18168.9 2388.84   1
  -4   2  -8 14857.6 2228.89   1
  -4  -2  -9 10177.1 1942.98   1
  -4   2  -9 8488.21 1720.57   1
  -4  -2 -10 26381.9 3262.79   1
  -4   2 -10 24488.3 3150.05   1
  -4   3  13 1955.67 1426.19   2
  -4  -3  13 2588.92 1483.72   2
  -4  -3  12 33452.3 3695.25   2
  -4   3  12 33106.6 3620.36   2
  -4  -3  11 94421.3 5794.32   2
  -4   3  11 95941.4 5780.94   2
  -4  -3  10 4408.76 1354.08   2
  -4   3  10 4855.65 1486.84   2
  -4  -3   9 162317. 6784.96   2
  -4   3   9 162561. 6770.68   2
   4  -3  -8 92798.7 5309.05   2
   4   3  -8 92438.3 5286.57   2
  -4  -3   8 95057.6 4895.77   2
  -4   3   8 95038.8 4913.60   2
   4  -3  -8 99925.0 5712.58   3
   4  -3  -7 21478.6 2437.32   2
   4   3  -7 17796.6 2336.17   2
  -4  -3   7 22358.0 2273.45   2
  -4   3   7 24116.4 2363.30   2
  -4  -3   6 48478.0 3200.19   2
  -4   3   6 50921.7 3231.52   2
   4  -3  -6 51235.9 3737.10   3
  -4   3   5 138654. 5317.37   2
   4  -3  -5 148376. 6090.20   3
   4  -3  -4 87768.6 4407.21   3
   4   3  -4 84313.1 2409.95   3
  -4   3   4 84518.2 4014.51   2
  -4   3   3 209596. 6570.22   2
  -4  -3   3 216874. 6884.73   2
   4  -3  -3 208412. 6759.01   5
   4  -3  -3 215619. 7003.54   3
   4  -3  -2 18445.1 1778.94   3
   4  -3  -2 14232.3 1526.85   5
   4   3  -1 14947.8 917.094   5
   4  -3  -1 13786.2 1506.09   5
   4  -3  -1 15262.8 1590.44   3
   4   3  -1 16196.6 1419.21   1
   4  -3  -1 15620.8 1435.10   1
   4   3   0 72527.3 3041.15   1
   4  -3   0 66795.5 3062.26   1
   4   3   0 76713.2 3602.67   4
  -4   3  -1 320.248 418.076   1
   4   3   1 1343.38 579.882   4
   4   3   1 926.607 371.071   1
   4  -3   1 1558.58 599.190   1
   4  -3   1 2231.90 383.533   4
  -4  -3  -1 809.099 282.533   5
   4   3   2 103666. 4155.94   4
  -4   3  -2 99392.1 4086.15   1
   4   3   2 119945. 4105.23   1
   4  -3   2 112378. 4099.72   1
   4   3   3 37020.1 2508.74   4
  -4  -3  -3 36772.5 2553.58   1
  -4   3  -3 34693.1 2505.57   1
  -4   3  -3 35811.6 2598.26   2
  -4  -3  -3 42505.3 2849.56   2
  -4  -3  -4 41563.3 2846.56   1
  -4   3  -4 39792.3 2872.24   1
  -4  -3  -4 45546.5 2918.16   4
  -4   3  -4 42161.1 2954.37   2
  -4  -3  -4 45367.8 3040.78   2
  -4   3  -5 63660.0 3781.84   1
  -4  -3  -5 65132.1 3603.71   4
  -4   3  -5 65035.8 3885.04   2
  -4  -3  -5 68474.3 4025.44   2
  -4  -3  -5 66172.3 3826.63   1
  -4  -3  -6 25043.8 2332.08   4
  -4  -3  -6 26199.2 2548.32   1
  -4   3  -6 23897.6 2483.47   1
  -4  -3  -7 114165. 5593.91   1
  -4   3  -7 102617. 5533.67   1
  -4  -3  -7 107400. 5065.26   4
  -4  -3  -8 78360.3 4872.72   1
  -4   3  -8 80368.5 5190.30   1
  -4  -3  -8 77840.9 4405.92   4
  -4  -3  -9 2891.81 1385.94   1
  -4   3  -9 986.477 1141.58   1
  -4   3 -10 28637.7 3541.27   1
  -4  -3 -10 25263.9 3134.05   1
  -4   4  13 46.1654 1134.78   2
  -4  -4  13-597.206 1413.23   2
  -4  -4  12 5824.19 1788.10   2
  -4   4  12 5512.79 1621.59   2
  -4  -4  11 66429.2 4859.89   2
  -4   4  11 70423.8 4946.54   2
  -4  -4  10 51342.4 4017.71   2
  -4   4  10 49371.9 3899.64   2
  -4  -4   9 100468. 5305.32   2
  -4   4   9 99940.7 5269.59   2
  -4  -4   8 9572.14 1533.17   2
  -4   4   8 10411.7 1590.95   2
   4  -4  -8 11978.5 1994.76   2
   4   4  -8 8795.33 1737.36   2
   4  -4  -7 80379.3 4768.78   2
   4   4  -7 77908.7 4632.90   2
  -4  -4   7 81233.7 4347.42   2
  -4   4   7 84165.5 4359.43   2
   4  -4  -7 85671.1 5360.04   3
  -4  -4   6 49082.9 3198.47   2
  -4   4   6 51365.9 3217.61   2
   4  -4  -6 56054.8 4074.22   3
  -4   4   5 53938.1 3217.55   2
   4  -4  -5 62559.3 4236.10   3
  -4   4   4 126802. 4913.83   2
   4  -4  -4 128092. 5785.60   3
   4  -4  -4 114146. 5147.42   5
   4  -4  -3 151952. 5843.56   5
  -4   4   3 145958. 5313.30   2
  -4  -4   3 148279. 5563.22   2
   4  -4  -3 160091. 6290.08   3
   4  -4  -2 63391.0 3616.42   3
   4  -4  -2 53862.3 3192.55   5
  -4   4   1 305504. 8335.62   5
   4  -4  -1 285859. 8110.67   3
   4  -4  -1 283999. 6929.66   1
   4   4   0 5225.75 834.957   1
   4  -4   0 3106.81 704.592   1
  -4   4   0 3548.64 842.924   5
   4  -4   0 4940.77 771.756   4
   4   4   0 4321.42 974.777   4
  -4   4  -1 4547.20 1045.62   5
   4   4   1 3805.78 704.961   1
   4  -4   1 3889.47 753.146   1
   4   4   1 4355.72 1037.57   4
   4  -4   1 4194.95 594.327   4
   4   4   2 14979.8 1745.63   4
   4   4   2 14877.3 1423.37   1
   4  -4   2 14587.6 1496.46   1
  -4   4  -2 11080.8 1382.01   1
  -4   4  -2 12275.7 1831.88   3
  -4  -4  -2 15660.0 995.515   5
   4   4   3 161051. 5970.13   4
  -4  -4  -3 165809. 5770.48   1
  -4   4  -3 149163. 5411.32   1
  -4   4  -3 154363. 6592.30   3
  -4   4  -3 169411. 5905.19   2
  -4  -4  -3 171216. 5880.18   2
  -4  -4  -4 13310.5 1761.75   1
  -4   4  -4 12072.5 1589.60   1
   4   4   4 13742.5 1769.43   4
  -4   4  -4 11472.0 1551.32   2
  -4  -4  -4 13664.7 1695.81   4
  -4  -4  -4 13092.5 1653.63   2
  -4  -4  -5 193813. 6774.90   1
  -4  -4  -5 203001. 7117.94   4
  -4   4  -5 185219. 6664.60   2
  -4  -4  -5 206572. 7106.47   2
  -4   4  -5 182320. 6599.48   1
  -4  -4  -6 33817.6 2931.96   4
  -4  -4  -6 34362.8 2952.00   1
  -4   4  -6 32148.7 2933.63   1
  -4  -4  -7 51369.6 3760.72   1
  -4   4  -7 47223.9 3714.47   1
  -4  -4  -7 54949.2 3841.26   4
  -4  -4  -8 832.274 951.302   1
  -4   4  -8 1323.43 1071.69   1
  -4  -4  -9-797.916 1056.17   1
  -4   4  -9 1884.78 1315.23   1
  -4  -4 -10 2999.62 1483.60   1
  -4   4 -10 1079.97 1086.59   1
  -4   5  13-1521.45 1092.43   2
  -4  -5  12 148916. 7518.70   2
  -4   5  12 141024. 7326.43   2
  -4  -5  11 1818.37 1448.51   2
  -4   5  11 1923.69 1357.97   2
  -4  -5  10 57606.7 4298.91   2
  -4   5  10 53899.8 4036.70   2
  -4   5   9 6188.39 1410.20   2
  -4  -5   9 2838.40 1026.90   2
   4  -5  -8 54865.7 4209.78   2
   4   5  -8 52485.6 4051.67   2
  -4  -5   8 58346.5 3776.72   2
  -4   5   8 57188.7 3701.72   2
  -4  -5   7 1216.98 725.959   2
  -4   5   7 94.4625 749.160   2
  -4  -5   6 93611.6 4475.45   2
  -4   5   6 94379.1 4407.09   2
   4  -5  -6 93718.3 5559.23   3
  -4   5   5 30021.4 2344.71   2
   4  -5  -5 36646.8 3360.50   3
   4  -5  -4 54521.3 3698.39   5
   4  -5  -4 58614.1 4219.06   3
  -4   5   4 52325.7 3940.55   3
  -4   5   4 51697.0 3048.89   2
  -4   5   3 3570.38 1185.96   3
  -4   5   3 3883.70 840.276   2
  -4  -5   3 3375.45 807.241   2
   4  -5  -3 4412.10 1636.55   3
   4  -5  -3 5837.51 1470.50   5
   4  -5  -2 262920. 7847.45   5
   4  -5  -2 289897. 8816.61   3
  -4   5   2 264971. 8910.27   3
   4   5  -2 293812. 6895.76   1
   4  -5  -1 13563.1 1606.52   4
   4   5  -1 6708.46 1245.44   4
   4   5  -1 8522.14 994.775   1
   4  -5  -1 10181.5 1184.48   1
  -4   5   1 13778.2 2122.04   3
  -4   5   1 15329.8 2017.84   5
   4  -5  -1 11657.4 1707.08   3
  -4  -5   0 175.450 264.051   3
  -4   5   0-178.262 625.229   5
   4  -5   0 195.921 467.002   4
   4   5   0-326.020 830.267   4
   4   5   0 95.2820 323.857   1
   4  -5   0-792.667 528.300   1
  -4   5   0 652.258 914.949   3
   4  -5   1 218.035 427.610   1
   4   5   1-419.337 309.560   1
  -4   5  -1-338.492 533.641   5
   4   5   1 1069.46 816.443   4
   4  -5   1-113.871 357.699   4
  -4   5  -1 601.911 606.525   3
  -4   5  -2 643.288 708.764   5
  -4   5  -2-559.321 673.007   1
   4   5   2-787.563 750.636   4
  -4   5  -2 1430.93 966.479   3
   4  -5   2 984.261 563.362   1
   4   5   3 19595.9 2194.50   4
  -4  -5  -3 17057.0 1776.01   1
  -4   5  -3 19407.6 2437.27   3
  -4   5  -3 17135.4 1752.48   1
  -4   5  -3 16190.7 1655.79   2
  -4  -5  -3 19115.2 1912.65   2
   4   5   4 399718. 10948.7   4
  -4  -5  -4 403998. 10156.7   1
  -4  -5  -4 414744. 11243.6   4
  -4   5  -4 382693. 10027.0   1
  -4  -5  -4 411731. 10245.9   2
  -4   5  -4 393345. 11929.7   3
  -4   5  -4 404389. 10013.3   2
  -4   5  -5 25234.7 2424.52   1
  -4  -5  -5 29048.8 2869.97   4
  -4  -5  -5 28811.6 2564.21   1
  -4  -5  -5 28785.6 2540.41   2
  -4   5  -5 27157.6 3044.75   3
  -4   5  -5 25434.2 2313.10   2
  -4  -5  -6 22274.8 2368.81   1
  -4   5  -6 20002.6 2332.16   1
  -4   5  -7 3609.50 1402.53   1
  -4  -5  -7 2287.02 1138.73   1
  -4  -5  -8 12695.4 2137.81   1
  -4   5  -8 8946.02 1859.35   1
  -4  -5  -9 7906.79 1847.04   1
  -4   5  -9 2832.62 1592.10   1
  -4  -5 -10 73913.6 5322.24   1
  -4   5 -10 74942.8 5828.34   1
  -4  -6  12-2016.80 1344.02   2
  -4   6  12-3273.23 1467.88   2
  -4  -6  11 100646. 5916.85   2
  -4   6  11 96175.3 5686.06   2
  -4  -6  10 33638.4 3368.67   2
[truncated: 112,176 more chars]
