# Supplementary material for: Syntheses and crystal structures of two copper(I)–halide π,σ-coordination compounds based on 2-[(prop-2-en-1-yl)sulfan­yl]pyridine
Source: Acta Crystallogr E Crystallogr Commun. 2021 Oct 29;77(Pt 11):1180–4. doi: 10.1107/S2056989021011002 (PMC8587979; doi:10.1107/S2056989021011002)
Supplement: Supplementary file 2 [file e-77-01180-Isup2.hkl]

data_I                                                                          
_shelx_title ' 6700_auto_a.res in P2(1)/c'                                      
_shelx_refln_list_code          4                                               
_shelx_F_calc_maximum      149.24                                               
_exptl_crystal_F_000       504.00                                               
_reflns_d_resolution_high  0.7288                                               
                                                                                
loop_                                                                           
 _space_group_symop_operation_xyz                                               
 'x, y, z'                                                                      
 '-x, y+1/2, -z+1/2'                                                            
 '-x, -y, -z'                                                                   
 'x, -y-1/2, z-1/2'                                                             
                                                                                
_cell_length_a     9.2729                                                       
_cell_length_b     9.5740                                                       
_cell_length_c    11.0375                                                       
_cell_angle_alpha  90.000                                                       
_cell_angle_beta  108.525                                                       
_cell_angle_gamma  90.000                                                       
                                                                                
_shelx_F_squared_multiplier     1.000                                           
                                                                                
loop_                                                                           
 _refln_index_h                                                                 
 _refln_index_k                                                                 
 _refln_index_l                                                                 
 _refln_F_squared_calc                                                          
 _refln_F_squared_meas                                                          
 _refln_F_squared_sigma                                                         
 _refln_observed_status                                                         
   2   0   0       2525.42       2452.58        68.04 o                         
   3   0   0       2719.24       2703.80        69.92 o                         
   4   0   0       2004.35       1895.27        85.04 o                         
   5   0   0        757.14        742.47        43.82 o                         
   6   0   0       5170.31       5240.10       150.32 o                         
   7   0   0        288.89        266.03        29.09 o                         
   8   0   0        261.11        266.84        46.95 o                         
   9   0   0          9.26        -28.07        38.05 o                         
  10   0   0        157.30        182.10        44.63 o                         
  11   0   0        293.31        257.40        57.00 o                         
   1   1   0       9310.57       9152.69       117.28 o                         
   2   1   0        704.06        637.64        23.79 o                         
   3   1   0      10463.96      10361.37       105.79 o                         
   4   1   0        308.86        242.63        16.39 o                         
   5   1   0       4948.29       4909.65        99.64 o                         
   6   1   0        855.51        926.60        50.33 o                         
   7   1   0        749.62        766.28        43.88 o                         
   8   1   0        139.32        147.21        23.04 o                         
   9   1   0       1896.48       1920.03        87.34 o                         
  10   1   0        609.06        663.56        59.02 o                         
  11   1   0        897.12        799.13        81.28 o                         
   0   2   0        446.69        510.09        18.80 o                         
   1   2   0          5.82         14.59         5.21 o                         
   2   2   0       3090.46       3160.65        60.70 o                         
   3   2   0       4011.28       4243.12        62.01 o                         
   4   2   0         72.61         80.08        11.90 o                         
   5   2   0        497.87        546.46        32.42 o                         
   6   2   0       1440.46       1473.83        54.67 o                         
   7   2   0        163.33        165.74        22.63 o                         
   8   2   0       1310.44       1363.25        69.58 o                         
   9   2   0        168.60        171.07        28.04 o                         
  10   2   0        577.75        570.79        62.46 o                         
  11   2   0        410.81        446.23        60.59 o                         
   1   3   0         20.85         24.18         5.64 o                         
   2   3   0        126.92        131.19        10.82 o                         
   3   3   0        101.77        150.78        14.12 o                         
   4   3   0       1363.08       1272.11        42.96 o                         
   5   3   0       2911.82       2978.00        64.16 o                         
   6   3   0        813.05        781.42        36.04 o                         
   7   3   0        306.53        301.40        24.15 o                         
   8   3   0        952.89       1045.28        54.67 o                         
   9   3   0        153.44        194.50        35.05 o                         
  10   3   0       1014.13        861.56       102.02 o                         
  11   3   0         43.74        117.11        47.30 o                         
   0   4   0      11775.25      12024.14       179.23 o                         
   1   4   0       1592.91       1576.16        30.30 o                         
   2   4   0       1383.04       1315.86        31.38 o                         
   3   4   0       1219.56       1207.70        35.03 o                         
   4   4   0         47.96         34.14        10.26 o                         
   5   4   0       1164.93       1190.46        40.91 o                         
   6   4   0       3496.12       3695.82        97.91 o                         
   7   4   0       3405.11       3663.36       103.98 o                         
   8   4   0        845.35        890.89        64.89 o                         
   9   4   0        210.55        146.90        47.56 o                         
  10   4   0        145.88         38.87        24.65 o                         
   1   5   0       9269.92       9499.88        83.48 o                         
   2   5   0       6235.25       6042.92        85.17 o                         
   3   5   0      13291.87      13167.86       223.52 o                         
   4   5   0        651.83        614.27        28.65 o                         
   5   5   0        325.44        323.19        21.42 o                         
   6   5   0          4.89          6.20         9.37 o                         
   7   5   0        292.66        308.28        31.27 o                         
   8   5   0         41.68         23.39        22.49 o                         
   9   5   0        415.22        363.20        50.36 o                         
  10   5   0        239.00         80.23        47.00 o                         
   0   6   0       6122.63       6252.91       111.87 o                         
   1   6   0       1158.28       1141.28        32.47 o                         
   2   6   0       3356.13       3392.32        56.55 o                         
   3   6   0        109.44        123.85        14.13 o                         
   4   6   0       2031.02       2061.42        52.59 o                         
   5   6   0         29.08         17.03        11.04 o                         
   6   6   0       1878.47       2008.03        51.03 o                         
   7   6   0         22.81          9.06        10.49 o                         
   8   6   0       1069.41       1058.17        81.78 o                         
   9   6   0        221.99        171.78        79.55 o                         
   1   7   0        162.86        134.99        12.72 o                         
   2   7   0       2081.85       2206.44        51.49 o                         
   3   7   0       1400.36       1302.04        50.83 o                         
   4   7   0         92.64         97.34        16.65 o                         
   5   7   0        150.20        148.42        20.09 o                         
   6   7   0        510.09        433.33        29.90 o                         
   7   7   0         29.17          0.93        13.96 o                         
   8   7   0        305.50        286.06        46.12 o                         
   9   7   0       2228.83       2173.07       220.16 o                         
   0   8   0        215.21        253.38        25.55 o                         
   1   8   0        824.44        764.28        35.24 o                         
   2   8   0          1.88          1.36        10.43 o                         
   3   8   0        224.36        200.19        23.16 o                         
   4   8   0        105.92        108.07        18.88 o                         
   5   8   0       1550.64       1629.89        99.65 o                         
   6   8   0        162.99        154.10        32.70 o                         
   7   8   0       2326.78       2439.02       145.60 o                         
   8   8   0         55.62         52.66        45.30 o                         
   1   9   0        140.68         93.48        18.67 o                         
   2   9   0        569.10        554.40        39.22 o                         
   3   9   0        789.54        796.53        55.67 o                         
   4   9   0       4866.03       4947.35       155.89 o                         
   5   9   0        143.03        132.86        34.02 o                         
   6   9   0        466.30        360.37        52.83 o                         
   7   9   0          8.57        -53.54        53.54 o                         
   0  10   0       1723.27       1824.14       110.79 o                         
   1  10   0       2903.09       2922.92        96.43 o                         
   2  10   0        594.10        532.16        63.15 o                         
   3  10   0         40.02         25.43        42.70 o                         
   4  10   0       1661.23       1661.19       114.22 o                         
   5  10   0        671.46        746.01        67.58 o                         
   6  10   0        360.72        354.37        71.10 o                         
   1  11   0        559.91        396.91        50.41 o                         
   2  11   0        304.25        317.88        52.46 o                         
   3  11   0       1020.87       1126.45        98.20 o                         
   4  11   0        222.89        274.00        52.45 o                         
   5  11   0         14.03         -1.11        17.24 o                         
   1  12   0        223.75        193.84        51.58 o                         
   2  12   0         43.98        -34.09        34.09 o                         
   3  12   0        290.49        326.48        93.88 o                         
   4  12   0        114.03        107.18        57.92 o                         
 -12   1   1         11.32        119.71        72.17 o                         
 -11   1   1          2.15         -7.17        17.60 o                         
 -10   1   1         35.21         18.22        18.89 o                         
  -9   1   1         72.10         54.44        16.81 o                         
  -8   1   1       1104.77       1104.97        56.69 o                         
  -7   1   1       2753.03       2766.59        82.62 o                         
  -6   1   1       1951.73       1976.69        56.46 o                         
  -5   1   1      11442.26      11279.72       131.59 o                         
  -4   1   1       2147.13       2144.90        51.75 o                         
  -3   1   1         67.72         72.64         8.93 o                         
  -2   1   1       4680.95       4692.63       118.54 o                         
  -1   1   1       1261.95       1316.71        40.52 o                         
   0   1   1       9271.80       9189.30       109.53 o                         
   1   1   1       6914.47       6688.16        73.02 o                         
   2   1   1        575.83        628.54        17.35 o                         
   3   1   1       1686.90       1872.84        38.35 o                         
   4   1   1        295.66        287.31        20.99 o                         
   5   1   1        203.60        171.87        18.00 o                         
   6   1   1         19.70          2.72         7.86 o                         
   7   1   1        728.70        745.06        38.02 o                         
   8   1   1       1221.05       1232.28        55.92 o                         
   9   1   1        443.91        464.26        47.80 o                         
  10   1   1        537.13        542.26        71.11 o                         
  11   1   1         54.66        253.92        67.30 o                         
 -11   2   1        187.01        188.19        47.53 o                         
 -10   2   1       4680.50       4904.05       177.41 o                         
  -9   2   1       1584.44       1679.76        97.41 o                         
  -8   2   1       1970.99       1970.68        83.46 o                         
  -7   2   1        353.35        381.35        32.20 o                         
  -6   2   1        444.44        426.09        27.67 o                         
  -5   2   1       1178.32       1161.62        43.40 o                         
  -4   2   1      10269.54      10024.00       127.27 o                         
  -3   2   1       1054.15        967.69        34.68 o                         
  -2   2   1       7939.31       7733.85        77.84 o                         
  -1   2   1       1208.31       1204.78        23.26 o                         
   0   2   1       1939.84       2074.34        27.10 o                         
   1   2   1       1197.01       1313.65        25.33 o                         
   2   2   1       2955.82       2840.29        54.14 o                         
   3   2   1       6217.58       6347.98        90.81 o                         
   4   2   1      13449.13      12913.39       121.73 o                         
   5   2   1       2623.99       2558.45        78.43 o                         
   6   2   1        754.59        746.27        36.10 o                         
   7   2   1         42.68         58.25        13.56 o                         
   8   2   1       5257.66       5462.70       120.06 o                         
   9   2   1        141.10        169.97        46.09 o                         
  10   2   1       2295.26       2301.83       133.78 o                         
  11   2   1        118.63         -4.98        87.26 o                         
 -11   3   1       2096.09       2079.68       161.33 o                         
 -10   3   1         87.02         55.44        36.43 o                         
  -9   3   1        903.49        885.37        71.17 o                         
  -8   3   1       1209.35       1278.47        79.32 o                         
  -7   3   1       7892.93       7794.51       271.59 o                         
  -6   3   1       1270.65       1274.86        47.75 o                         
  -5   3   1       2955.80       2910.40        97.40 o                         
  -4   3   1       1319.14       1398.59        51.02 o                         
  -3   3   1        147.41        158.98        14.16 o                         
  -2   3   1        224.01        252.54        15.38 o                         
  -1   3   1       1226.26       1055.08        26.17 o                         
   0   3   1         44.38         75.98         7.38 o                         
   1   3   1      10041.78       9606.75        64.28 o                         
   2   3   1       4251.72       4200.36        56.77 o                         
   3   3   1       3526.71       3568.92        51.24 o                         
   4   3   1         90.27         57.35        10.88 o                         
   5   3   1      10565.25      10726.08       125.96 o                         
   6   3   1       2513.20       2504.74        76.35 o                         
   7   3   1       8227.33       8841.54       291.00 o                         
   8   3   1        185.92        224.70        26.10 o                         
   9   3   1         57.62         43.32        73.79 o                         
  10   3   1          2.17         18.80        29.01 o                         
  11   3   1        778.09        690.33       100.64 o                         
 -10   4   1        308.00        413.36        69.26 o                         
  -9   4   1        185.80        200.57        28.94 o                         
  -8   4   1       2869.21       2774.88       111.26 o                         
  -7   4   1       1043.29       1117.52        69.91 o                         
  -6   4   1         49.01         42.30        11.22 o                         
  -5   4   1         17.90         11.05         6.86 o                         
  -4   4   1       5971.72       5997.33       112.45 o                         
  -3   4   1       1755.34       1744.72        48.72 o                         
  -2   4   1       6130.10       6165.10        69.08 o                         
  -1   4   1         59.65         57.26         8.09 o                         
   0   4   1          0.72         10.00         5.24 o                         
   1   4   1        561.90        547.80        18.54 o                         
   2   4   1       3898.85       3883.31        68.12 o                         
   3   4   1        101.71        107.97         9.60 o                         
   4   4   1       1853.44       1910.52        41.55 o                         
   5   4   1        310.41        341.55        20.81 o                         
   6   4   1         34.70         40.04        10.77 o                         
   7   4   1        392.07        357.82        26.65 o                         
   8   4   1         95.13         76.82        32.02 o                         
   9   4   1         22.07         30.02        31.96 o                         
  10   4   1       1131.13       1167.88       135.39 o                         
  11   4   1        446.26        406.13       107.73 o                         
 -10   5   1          6.05         87.88        27.50 o                         
  -9   5   1         16.63         -6.03        16.79 o                         
  -8   5   1        257.37        290.52        31.68 o                         
  -7   5   1        174.58        163.27        21.58 o                         
  -6   5   1         75.63         41.33        12.15 o                         
  -5   5   1        340.42        331.29        27.63 o                         
  -4   5   1         76.92         89.13        11.84 o                         
  -3   5   1          3.67          9.89         8.56 o                         
  -2   5   1        882.34        903.09        30.02 o                         
  -1   5   1        890.13        870.23        29.31 o                         
   0   5   1       2653.31       2774.95        47.81 o                         
   1   5   1          0.21         -2.00         7.02 o                         
   2   5   1        688.38        685.14        25.61 o                         
   3   5   1         54.91         66.29        10.50 o                         
   4   5   1         13.59         11.35         3.71 o                         
   5   5   1         62.66         44.69         8.64 o                         
   6   5   1        692.97        737.62        22.97 o                         
   7   5   1         67.66         56.08        12.86 o                         
   8   5   1        183.83        148.13        31.85 o                         
   9   5   1          8.22          0.89        24.14 o                         
  10   5   1        261.02        268.27        84.43 o                         
  -9   6   1        248.06        301.21        49.23 o                         
  -8   6   1        508.75        476.19        45.21 o                         
  -7   6   1       1637.89       1494.05       105.65 o                         
  -6   6   1        772.96        842.30        39.78 o                         
  -5   6   1        605.12        675.55        36.58 o                         
  -4   6   1       1966.18       1974.49        53.15 o                         
  -3   6   1       6757.21       6806.34       134.56 o                         
  -2   6   1       3838.63       3886.18        75.38 o                         
  -1   6   1        812.40        799.59        29.25 o                         
   0   6   1          7.03          6.54         7.13 o                         
   1   6   1       4918.25       5113.09        77.86 o                         
   2   6   1        995.28       1011.78        31.81 o                         
   3   6   1       3508.89       3788.64        66.66 o                         
   4   6   1        119.21        112.57        11.60 o                         
   5   6   1        122.58        120.22        20.17 o                         
   6   6   1        289.61        283.34        32.40 o                         
   7   6   1        372.90        341.69        29.04 o                         
   8   6   1         67.95         38.34        20.68 o                         
   9   6   1        344.27        420.45        78.52 o                         
  10   6   1        407.91        528.98       114.66 o                         
  -9   7   1         66.07        113.22        49.79 o                         
  -8   7   1        894.26        904.68        63.06 o                         
  -7   7   1       1671.79       1821.12        77.97 o                         
  -6   7   1       2296.32       2442.54        73.11 o                         
  -5   7   1       1109.16       1153.82        54.03 o                         
  -4   7   1       1034.99        974.38        49.14 o                         
  -3   7   1         24.96         30.24         9.82 o                         
  -2   7   1        579.40        592.53        27.85 o                         
  -1   7   1       1724.17       1735.61        53.48 o                         
   0   7   1       3276.36       3270.34        60.52 o                         
   1   7   1       2727.43       2740.80        52.06 o                         
   2   7   1       2431.61       2494.45        56.38 o                         
   3   7   1        917.11        860.11        42.40 o                         
   4   7   1        258.80        262.04        20.98 o                         
   5   7   1       1167.73       1149.04        78.69 o                         
   6   7   1       1831.93       2008.70       105.93 o                         
   7   7   1       1809.34       1903.21        86.33 o                         
   8   7   1        775.81        727.01        99.68 o                         
   9   7   1        147.71        307.95        93.56 o                         
  -8   8   1        848.95        863.63        77.76 o                         
  -7   8   1         15.00         -2.10        21.46 o                         
  -6   8   1        880.88        847.35        74.41 o                         
  -5   8   1        159.35        181.08        32.89 o                         
  -4   8   1        493.04        535.89        36.81 o                         
  -3   8   1       1108.32       1197.03        50.75 o                         
  -2   8   1        574.84        556.96        32.56 o                         
  -1   8   1        939.19        942.66        39.30 o                         
   0   8   1        421.27        380.21        24.28 o                         
   1   8   1        433.87        437.79        26.43 o                         
   2   8   1        670.45        667.34        36.42 o                         
   3   8   1        742.57        749.97        47.38 o                         
   4   8   1       8380.10       8589.01       136.45 o                         
   5   8   1       1347.78       1451.72        94.16 o                         
   6   8   1         97.51        108.95        32.06 o                         
   7   8   1        437.77        424.63        76.31 o                         
   8   8   1       1021.38        844.99       150.52 o                         
  -7   9   1        525.04        598.80        68.83 o                         
  -6   9   1        541.15        531.09        54.47 o                         
  -5   9   1       1349.82       1417.16        85.07 o                         
  -4   9   1        161.82        116.41        39.75 o                         
  -3   9   1          0.84         -8.47        18.03 o                         
  -2   9   1         15.15         35.63        18.88 o                         
  -1   9   1       1443.70       1451.46        63.49 o                         
   0   9   1         41.23         36.20        10.30 o                         
   1   9   1        449.63        503.28        35.85 o                         
   2   9   1        115.94        103.00        18.52 o                         
   3   9   1         14.18        -11.88        20.31 o                         
   4   9   1         22.81         71.14        24.97 o                         
   5   9   1        197.14        243.54        41.94 o                         
   6   9   1         49.64         30.59        22.26 o                         
   7   9   1        500.55        527.06       113.43 o                         
   8   9   1          6.93         65.52        41.44 o                         
  -7  10   1         86.84         75.67        59.31 o                         
  -6  10   1         21.68        -15.46        32.20 o                         
  -5  10   1         59.10         80.24        34.54 o                         
  -4  10   1        395.47        358.42        56.06 o                         
  -3  10   1        778.13        645.74        70.59 o                         
  -2  10   1         28.07         48.34        17.69 o                         
  -1  10   1        187.92        143.72        30.07 o                         
   0  10   1          0.67        -15.06        15.06 o                         
   1  10   1          2.65        -22.88        22.88 o                         
   2  10   1         93.20         83.40        24.71 o                         
   3  10   1       1001.54       1097.40        90.67 o                         
   4  10   1        145.08        107.94        31.77 o                         
   5  10   1        346.32        360.28        55.60 o                         
   6  10   1         19.45         69.09        59.05 o                         
   7  10   1        111.09        -48.59        48.59 o                         
  -6  11   1       1695.24       1643.80       197.35 o                         
  -5  11   1        356.14        292.51        53.36 o                         
  -4  11   1        896.91        857.05        88.47 o                         
  -3  11   1         61.28         70.47        70.60 o                         
  -2  11   1       1144.63       1116.20        84.24 o                         
  -1  11   1       1259.70       1188.16        84.82 o                         
   0  11   1       4072.45       3954.84       158.84 o                         
   1  11   1        160.81        122.66        29.77 o                         
   2  11   1        158.25         99.01        36.83 o                         
   3  11   1         10.11         -1.81        29.23 o                         
   4  11   1        491.81        458.37        74.77 o                         
   5  11   1        259.23        231.34        85.44 o                         
  -3  12   1       2332.77       2278.22       255.13 o                         
  -2  12   1        302.22        353.40        96.16 o                         
  -1  12   1        903.55        675.84       130.41 o                         
   2  12   1        237.54        126.75        47.26 o                         
   3  12   1       1201.06       1228.65       167.62 o                         
   4  12   1        384.62        367.39        94.41 o                         
 -12   0   2       2761.52       2756.94       190.98 o                         
 -11   0   2        480.13        585.17        81.10 o                         
 -10   0   2       1576.02       1657.67       124.77 o                         
  -9   0   2        173.05        137.63        37.01 o                         
  -8   0   2         48.17         42.79        45.67 o                         
  -7   0   2        600.80        547.58        77.68 o                         
  -6   0   2      21520.52      21353.68       495.19 o                         
  -5   0   2       6275.56       5934.45       126.73 o                         
  -4   0   2       2566.90       2487.26        75.52 o                         
  -3   0   2        511.51        514.02        31.96 o                         
  -2   0   2      18740.76      17089.65       261.23 o                         
  -1   0   2       1555.71       1498.98        41.21 o                         
   0   0   2      22273.90      19571.94       138.92 o                         
   1   0   2      13563.94      13262.17       153.72 o                         
   2   0   2        191.28        141.52        11.11 o                         
   3   0   2       1368.16       1280.66        44.38 o                         
   4   0   2          0.68          0.50         6.11 o                         
   5   0   2       4757.33       4857.52        94.49 o                         
   6   0   2       3195.33       3294.70        90.45 o                         
   7   0   2       1735.32       1868.92        70.07 o                         
   8   0   2       6361.70       6781.82       188.52 o                         
   9   0   2       1953.06       2057.54       140.20 o                         
  10   0   2         43.41        -24.03        24.03 o                         
 -12   1   2          1.49         -9.32        14.98 o                         
 -11   1   2       1380.63       1331.52        84.84 o                         
 -10   1   2        154.60        111.87        33.37 o                         
  -9   1   2       2878.54       3077.96       130.64 o                         
  -8   1   2         35.20         25.75        14.19 o                         
  -7   1   2       1274.14       1250.10        61.08 o                         
  -6   1   2        600.76        626.35        39.78 o                         
  -5   1   2       1130.34       1137.65        42.71 o                         
  -4   1   2         28.83          9.72         9.03 o                         
  -3   1   2       9075.55       8841.82       189.25 o                         
  -2   1   2       2263.08       2186.12        42.00 o                         
  -1   1   2       9642.96       9448.93        83.83 o                         
   0   1   2       4462.38       4294.54        57.71 o                         
   1   1   2      11752.36      11781.72        91.35 o                         
   2   1   2         97.78         91.13         7.90 o                         
   3   1   2       9831.90       9614.71       163.96 o                         
   4   1   2       1906.61       1905.55        45.42 o                         
   5   1   2       3341.39       3169.65        78.51 o                         
   6   1   2       1501.86       1624.15        46.88 o                         
   7   1   2          6.23          6.20         9.55 o                         
   8   1   2         62.11         48.65        15.98 o                         
   9   1   2        960.76        988.68        69.62 o                         
  10   1   2         28.02         37.99        26.66 o                         
 -12   2   2        380.57        341.46        97.22 o                         
 -11   2   2          7.76        -42.29        42.29 o                         
 -10   2   2         47.62         55.01        21.30 o                         
  -9   2   2         30.45          8.20        17.67 o                         
  -8   2   2       1519.29       1545.14        64.38 o                         
  -7   2   2        561.55        589.22        39.42 o                         
  -6   2   2         13.18          9.92        10.48 o                         
  -5   2   2       1665.93       1874.18        55.72 o                         
  -4   2   2       1234.81       1256.10        44.01 o                         
  -3   2   2       4666.19       4648.91        72.44 o                         
  -2   2   2        210.96        226.26        10.73 o                         
  -1   2   2         37.73         35.60         6.86 o                         
   0   2   2      11547.70      11644.41       112.35 o                         
   1   2   2        140.51        111.49        11.90 o                         
   2   2   2       4673.46       4644.54        62.21 o                         
   3   2   2        834.11        784.14        19.12 o                         
   4   2   2        256.88        231.77        17.01 o                         
   5   2   2        712.17        717.56        35.63 o                         
   6   2   2       1233.09       1302.11        52.44 o                         
   7   2   2          1.91          3.53         9.57 o                         
   8   2   2         72.45        101.24        18.64 o                         
   9   2   2         91.48         87.92        26.76 o                         
  10   2   2         40.97         10.09        29.22 o                         
  11   2   2        166.27         86.90        61.10 o                         
 -11   3   2        568.68        533.16       120.25 o                         
 -10   3   2        475.59        478.79        56.61 o                         
  -9   3   2        100.37         96.45        17.78 o                         
  -8   3   2          5.79          4.13        12.73 o                         
  -7   3   2         22.06         22.43        12.41 o                         
  -6   3   2          0.04          0.11         7.97 o                         
  -5   3   2         15.29          5.59         9.64 o                         
  -4   3   2        637.83        676.83        32.28 o                         
  -3   3   2        556.82        701.45        24.70 o                         
  -2   3   2       1273.25       1288.55        31.23 o                         
  -1   3   2       6999.28       7042.98        64.44 o                         
   0   3   2       4786.62       4935.68        55.71 o                         
   1   3   2        426.00        483.78        15.18 o                         
   2   3   2       1436.24       1380.57        39.85 o                         
   3   3   2       1661.41       1608.01        37.63 o                         
   4   3   2       1209.15       1205.88        27.32 o                         
   5   3   2        563.02        573.10        30.76 o                         
   6   3   2          0.43         -7.64         9.12 o                         
   7   3   2         94.39         90.33        18.26 o                         
   8   3   2       1597.04       1390.53        75.56 o                         
   9   3   2         47.14          3.21       150.78 o                         
  10   3   2         53.34         29.58        75.89 o                         
 -10   4   2         39.34         42.55       118.48 o                         
  -9   4   2        208.86        156.31        25.01 o                         
  -8   4   2        202.53        205.28        25.11 o                         
  -7   4   2        514.40        533.44        37.14 o                         
  -6   4   2       2828.52       3031.64        86.62 o                         
  -5   4   2        673.77        613.60        31.66 o                         
  -4   4   2       1587.76       1549.79        49.76 o                         
  -3   4   2       1581.30       1711.23        40.95 o                         
  -2   4   2         80.25         82.34        10.71 o                         
  -1   4   2        382.27        354.60        18.05 o                         
   0   4   2      10913.64      11088.21        94.60 o                         
   1   4   2      11395.10      11397.99       126.62 o                         
   2   4   2       3862.01       3721.41        75.09 o                         
   3   4   2        427.65        373.30        25.21 o                         
   4   4   2          0.12         -4.99         9.18 o                         
   5   4   2        631.77        654.39        25.19 o                         
   6   4   2       3231.13       3459.59       101.64 o                         
   7   4   2       1913.09       1987.20        72.43 o                         
   8   4   2        360.47        347.26        99.87 o                         
   9   4   2          9.32        -60.08        84.44 o                         
  10   4   2         40.69         47.39        39.79 o                         
 -11   5   2         25.06         56.39        40.22 o                         
 -10   5   2        165.24        154.20        49.94 o                         
  -9   5   2       2858.71       3037.86        98.74 o                         
  -8   5   2       1870.81       1944.39        75.83 o                         
  -7   5   2       4152.08       4089.08        95.35 o                         
  -6   5   2        387.38        350.38        35.28 o                         
  -5   5   2       2179.21       2193.64        59.11 o                         
  -4   5   2       3863.27       3856.41        74.45 o                         
  -3   5   2      13080.11      12978.75       166.98 o                         
  -2   5   2       3232.60       3234.19        86.57 o                         
  -1   5   2        453.83        337.94        20.09 o                         
   0   5   2        222.72        206.10        14.58 o                         
   1   5   2       2449.81       2503.56        45.91 o                         
   2   5   2         46.72         30.08         8.65 o                         
   3   5   2       2081.43       2087.04        56.84 o                         
   4   5   2       1280.02       1345.03        47.51 o                         
   5   5   2       1688.04       1814.32        67.37 o                         
   6   5   2       3428.89       3541.35       150.57 o                         
   7   5   2        737.11        628.94        41.61 o                         
   8   5   2        179.75        155.86        46.48 o                         
   9   5   2       1885.32       1926.01       165.60 o                         
  10   5   2       1677.68       1393.31       199.57 o                         
 -10   6   2        522.26        510.96       106.29 o                         
  -9   6   2        110.54         94.43        27.56 o                         
  -8   6   2        898.23        924.81        53.33 o                         
  -7   6   2          9.52          3.77        15.85 o                         
  -6   6   2       2110.67       2152.27        94.66 o                         
  -5   6   2        165.85        171.20        22.32 o                         
  -4   6   2       2241.51       2349.76        58.08 o                         
  -3   6   2        442.07        476.74        26.79 o                         
  -2   6   2       2605.03       2678.79        60.65 o                         
  -1   6   2        622.93        673.83        28.92 o                         
   0   6   2       7154.05       7233.98       104.49 o                         
   1   6   2        365.92        303.19        17.63 o                         
   2   6   2       1793.76       1827.91        42.65 o                         
   3   6   2       2044.30       2230.36        59.97 o                         
   4   6   2        315.31        294.19        29.27 o                         
   5   6   2          1.30        -18.27        18.27 o                         
   6   6   2        592.15        572.37        59.10 o                         
   7   6   2        223.60        183.26        34.65 o                         
   8   6   2       1007.17        971.89       111.89 o                         
   9   6   2        647.82        546.17       122.11 o                         
  -9   7   2        246.96        193.23        68.57 o                         
  -8   7   2        567.51        513.97        48.82 o                         
  -7   7   2        650.14        633.44        50.39 o                         
  -6   7   2         15.18         19.71        13.34 o                         
  -5   7   2          0.03        -14.51        14.51 o                         
  -4   7   2       6052.76       6111.41       126.35 o                         
  -3   7   2       2183.29       2215.65        79.13 o                         
  -2   7   2          5.71          5.34         7.63 o                         
  -1   7   2       1061.92       1068.29        37.14 o                         
   0   7   2        134.31         91.18        11.20 o                         
   1   7   2         93.98         90.07        10.64 o                         
   2   7   2         30.18         17.28         7.31 o                         
   3   7   2       2258.13       2336.45        83.08 o                         
   4   7   2        331.32        289.83        40.23 o                         
   5   7   2        302.32        287.12        40.64 o                         
   6   7   2         53.17         41.68        18.63 o                         
   7   7   2        635.60        700.59        97.35 o                         
   8   7   2        187.41        180.04        73.78 o                         
   9   7   2         26.75        147.19        66.41 o                         
  -8   8   2          0.38          7.25        19.95 o                         
  -7   8   2       1468.86       1508.51        84.80 o                         
  -6   8   2         11.28         -3.81        13.49 o                         
  -5   8   2        693.33        760.77        44.03 o                         
  -4   8   2        137.05        132.59        21.99 o                         
  -3   8   2        115.30         90.14        18.17 o                         
  -2   8   2        846.41        866.29        40.75 o                         
  -1   8   2        673.43        632.84        37.28 o                         
   0   8   2          9.60          2.90         9.90 o                         
   1   8   2       2572.31       2629.02        64.80 o                         
   2   8   2        491.24        464.99        31.40 o                         
   3   8   2         38.15         38.23        10.51 o                         
   4   8   2         31.87         36.57        22.16 o                         
   5   8   2       1865.24       1892.49       105.57 o                         
   6   8   2        189.62        158.23        48.07 o                         
   7   8   2        699.22        741.91       105.84 o                         
   8   8   2          5.78        156.56        64.50 o                         
  -8   9   2        846.65        907.30       179.15 o                         
  -7   9   2          3.50         35.51        27.71 o                         
  -6   9   2         64.88         64.50        26.18 o                         
  -5   9   2         16.29         13.93        20.97 o                         
  -4   9   2         38.97         63.51        17.47 o                         
  -3   9   2       1060.84       1058.12        56.69 o                         
  -2   9   2       3355.18       3331.11        97.90 o                         
  -1   9   2       1987.73       2091.46        76.32 o                         
   0   9   2        380.80        398.09        31.06 o                         
   1   9   2        385.29        368.60        28.77 o                         
   2   9   2       1513.17       1535.08        67.56 o                         
   3   9   2        932.72        909.90        67.36 o                         
   4   9   2       4787.19       5171.57       182.81 o                         
   5   9   2        742.80        727.99        71.59 o                         
   6   9   2         13.19         33.73        26.38 o                         
   7   9   2         86.70        197.21        72.71 o                         
  -7  10   2       1208.70       1205.63       121.54 o                         
  -6  10   2       1492.05       1714.56       121.64 o                         
  -5  10   2       2141.64       2218.40       134.71 o                         
  -4  10   2       1148.13       1125.94        94.14 o                         
  -3  10   2         17.30         31.60        30.16 o                         
  -2  10   2        736.82        634.23        60.53 o                         
  -1  10   2       1638.12       1622.06        93.24 o                         
   0  10   2        589.91        571.94        55.09 o                         
   1  10   2        486.06        453.77        62.24 o                         
   2  10   2        328.14        297.28        42.23 o                         
   3  10   2        789.11        733.69        65.35 o                         
   4  10   2         15.54         24.13        26.17 o                         
   5  10   2        239.69        244.45        93.21 o                         
   6  10   2         15.66         20.94        60.01 o                         
  -6  11   2          4.96         -8.41        37.74 o                         
  -5  11   2         59.55        128.12        38.87 o                         
  -4  11   2        232.75        256.65        50.41 o                         
  -3  11   2       1322.85       1172.86        87.16 o                         
  -2  11   2        328.80        320.27        45.55 o                         
  -1  11   2         16.87         -7.44        25.92 o                         
   0  11   2         78.16         94.08        30.11 o                         
   1  11   2         37.23        -35.02        52.80 o                         
   2  11   2         93.73         50.40        30.29 o                         
   3  11   2        251.61        353.10       114.76 o                         
   4  11   2        326.26        386.96       113.04 o                         
   5  11   2         62.79         73.32        70.73 o                         
  -4  12   2          2.85        -14.66        47.46 o                         
  -3  12   2        218.28        260.45        95.70 o                         
  -2  12   2         13.41         42.75        39.61 o                         
   2  12   2         96.89         66.54        57.79 o                         
 -12   1   3        341.31        292.15        96.40 o                         
 -11   1   3       2321.08       2315.25       109.75 o                         
 -10   1   3       2056.75       2012.55       112.27 o                         
  -9   1   3         89.10         83.69        24.36 o                         
  -8   1   3        563.61        564.06        39.66 o                         
  -7   1   3       2275.63       2219.65        78.40 o                         
  -6   1   3       3996.23       4089.93       136.74 o                         
  -5   1   3       3434.21       3271.19        86.18 o                         
  -4   1   3       1346.00       1278.60        39.20 o                         
  -3   1   3       2520.32       2521.98        79.33 o                         
  -2   1   3         75.83         62.24         8.50 o                         
  -1   1   3       1541.18       1485.67        33.06 o                         
   0   1   3      11352.24      11507.58        88.79 o                         
   1   1   3       3273.61       3306.16        40.85 o                         
   2   1   3       3503.61       3527.07        59.10 o                         
   3   1   3       3885.93       3925.16       101.03 o                         
   4   1   3        487.03        438.41        24.64 o                         
   5   1   3         24.65         10.65         6.60 o                         
   6   1   3        136.51        145.80        11.64 o                         
   7   1   3       3029.80       3305.90        67.80 o                         
   8   1   3       2276.40       2338.84        86.95 o                         
   9   1   3        471.22        483.51        50.93 o                         
  10   1   3          3.01        114.55        37.12 o                         
 -11   2   3         13.51        -35.20        35.20 o                         
 -10   2   3       1587.12       1464.65        94.90 o                         
  -9   2   3        978.66        975.38        52.89 o                         
  -8   2   3       1949.81       1913.27        68.79 o                         
  -7   2   3       1408.84       1395.05        50.09 o                         
  -6   2   3        237.39        237.56        21.73 o                         
  -5   2   3       1377.65       1379.22        54.48 o                         
  -4   2   3       5848.53       5852.04       122.89 o                         
  -3   2   3       5297.22       5163.59        72.19 o                         
  -2   2   3      15168.44      14732.69       124.68 o                         
  -1   2   3       5915.33       5938.17        74.97 o                         
   0   2   3      11772.42      12154.11       162.37 o                         
   1   2   3        268.52        257.77        13.37 o                         
   2   2   3       6480.12       6350.96       106.53 o                         
   3   2   3       2480.44       2380.04        58.95 o                         
   4   2   3       6715.69       6603.82       130.63 o                         
   5   2   3        745.40        775.98        32.72 o                         
   6   2   3         22.21         15.37         9.23 o                         
   7   2   3        979.96       1011.67        47.98 o                         
   8   2   3        550.95        526.68        47.55 o                         
   9   2   3         76.59         53.65        47.18 o                         
  10   2   3        388.69        533.35        86.12 o                         
 -11   3   3        515.73        594.10        85.58 o                         
 -10   3   3        300.34        304.40        44.62 o                         
  -9   3   3         95.00         83.28        24.48 o                         
  -8   3   3        111.05        136.49        20.25 o                         
  -7   3   3       2810.98       2780.02        81.43 o                         
  -6   3   3       1034.05       1100.10        43.74 o                         
  -5   3   3       6985.43       6820.49       124.99 o                         
  -4   3   3       4320.98       4086.72        75.13 o                         
  -3   3   3       5941.01       5983.36        68.86 o                         
  -2   3   3       2806.39       2950.91        47.10 o                         
  -1   3   3       4250.64       4281.34        70.09 o                         
   0   3   3       3193.06       3216.47        77.22 o                         
   1   3   3      17204.59      17122.34       121.40 o                         
   2   3   3       3689.41       3645.31       101.96 o                         
   3   3   3        119.06        138.07        13.07 o                         
   4   3   3         32.29         32.36        10.89 o                         
   5   3   3       3480.71       3574.36        96.01 o                         
   6   3   3         49.42         57.65        14.39 o                         
   7   3   3       1427.06       1539.96        65.14 o                         
   8   3   3        388.41        294.16        59.96 o                         
   9   3   3         19.00         10.72        39.12 o                         
  10   3   3       1428.55       1368.00       189.54 o                         
 -10   4   3       1675.58       1717.61       104.11 o                         
  -9   4   3        758.22        725.02        47.53 o                         
  -8   4   3       2684.36       2752.66        86.54 o                         
  -7   4   3        767.23        782.20        43.91 o                         
  -6   4   3        720.51        713.33        37.64 o                         
  -5   4   3        799.26        932.01        45.61 o                         
  -4   4   3       3607.63       3540.94        60.78 o                         
  -3   4   3         23.38         29.82        10.24 o                         
  -2   4   3       1109.21       1110.99        36.34 o                         
  -1   4   3        143.66        139.91        13.71 o                         
   0   4   3         54.38         50.23        11.35 o                         
   1   4   3       5379.58       5716.69       110.17 o                         
   2   4   3        113.17         90.98        18.87 o                         
   3   4   3       1110.47       1204.99        58.74 o                         
   4   4   3       3881.58       4105.18        97.05 o                         
   5   4   3       1286.90       1331.83        38.01 o                         
   6   4   3        470.12        520.36        40.09 o                         
   7   4   3        337.41        345.10        65.00 o                         
   8   4   3        897.05        816.38        99.77 o                         
   9   4   3          1.60         23.96        65.49 o                         
 -11   5   3          0.14         -5.43        17.24 o                         
 -10   5   3          4.67         26.20        26.91 o                         
  -9   5   3          8.76        -15.72        16.58 o                         
  -8   5   3        135.62        144.97        20.24 o                         
  -7   5   3       1406.12       1449.96        70.02 o                         
  -6   5   3        148.96        132.48        22.24 o                         
  -5   5   3          2.98         12.97        13.45 o                         
  -4   5   3        363.96        380.14        23.54 o                         
  -3   5   3        375.33        362.15        20.86 o                         
  -2   5   3        949.81        900.11        43.42 o                         
  -1   5   3          0.86         -6.13         7.89 o                         
   0   5   3        855.75        831.18        30.26 o                         
   1   5   3         53.23         40.93         7.58 o                         
   2   5   3        402.02        435.68        30.96 o                         
   3   5   3          6.62         -2.58         9.17 o                         
   4   5   3       1231.99       1288.59        52.12 o                         
   5   5   3       1113.40       1154.06        34.23 o                         
   6   5   3        366.69        299.28        44.09 o                         
   7   5   3        126.52        138.25        45.44 o                         
   8   5   3        181.74        193.49        56.09 o                         
   9   5   3          0.70         95.15        43.18 o                         
 -11   6   3        140.41        130.21        64.32 o                         
 -10   6   3        261.64        341.76        96.64 o                         
  -9   6   3       3696.94       3617.36       158.06 o                         
  -8   6   3        911.99       1005.61        56.79 o                         
  -7   6   3        822.01        846.20        70.95 o                         
  -6   6   3         10.19          4.16        16.74 o                         
  -5   6   3        662.75        713.14        40.31 o                         
  -4   6   3       1513.53       1605.52        55.40 o                         
  -3   6   3       3484.37       3668.31        83.18 o                         
  -2   6   3         53.11         38.11         9.13 o                         
  -1   6   3         20.95         31.19         8.25 o                         
   0   6   3        403.67        358.20        21.64 o                         
   1   6   3        230.29        232.82        16.48 o                         
   2   6   3        426.97        458.52        34.19 o                         
   3   6   3        621.37        642.71        40.67 o                         
   4   6   3       2095.81       2299.59       101.81 o                         
   5   6   3       2089.06       2190.78       121.38 o                         
   6   6   3       1777.53       1686.76       140.14 o                         
   7   6   3        304.66        306.11        64.82 o                         
   8   6   3          0.92         20.12        68.53 o                         
   9   6   3       1817.61       1362.77       205.73 o                         
 -10   7   3        300.14        260.60        81.21 o                         
  -9   7   3        116.58         65.71        29.03 o                         
  -8   7   3        101.92         67.56        25.94 o                         
  -7   7   3        732.33        762.05        65.45 o                         
  -6   7   3       2153.62       2339.35        82.43 o                         
  -5   7   3       1961.32       2067.03        91.27 o                         
  -4   7   3       2387.49       2280.73        91.43 o                         
  -3   7   3       1749.84       1786.23        63.05 o                         
  -2   7   3          9.19          5.44         9.69 o                         
  -1   7   3        697.38        704.11        33.70 o                         
   0   7   3       3460.04       3571.13        66.49 o                         
   1   7   3       3610.06       3793.56        95.62 o                         
   2   7   3       1953.78       1939.27        78.24 o                         
   3   7   3        999.11        933.81        58.91 o                         
   4   7   3        118.10        129.14        28.12 o                         
   5   7   3        660.21        586.11        53.33 o                         
   6   7   3        578.77        553.15        85.61 o                         
   7   7   3        733.94        808.15       107.84 o                         
   8   7   3        673.02        757.44       145.84 o                         
  -9   8   3         19.03         28.38        57.79 o                         
  -8   8   3       1061.54       1085.64        91.96 o                         
  -7   8   3        564.19        597.66        67.13 o                         
  -6   8   3        410.28        475.12        75.24 o                         
  -5   8   3         47.66         39.56        16.06 o                         
  -4   8   3          5.39          3.57        10.56 o                         
  -3   8   3        780.52        747.15        41.38 o                         
  -2   8   3       6332.73       6461.33       135.49 o                         
  -1   8   3       4937.21       5025.01       102.14 o                         
   0   8   3        881.14        940.37        43.32 o                         
   1   8   3         55.67         42.62        17.16 o                         
   2   8   3       1719.22       1810.89        82.55 o                         
   3   8   3        845.47        926.12       105.05 o                         
   4   8   3       1186.24       1257.90        86.93 o                         
   5   8   3        706.31        625.28        60.56 o                         
   6   8   3          5.56         13.77        35.35 o                         
   7   8   3          4.31        -51.29        52.42 o                         
  -8   9   3          0.95         62.45        86.41 o                         
  -7   9   3       1898.62       1897.09       125.17 o                         
  -6   9   3        371.36        275.83        49.81 o                         
  -5   9   3        587.32        571.72        66.56 o                         
  -4   9   3          4.93         -3.09        15.18 o                         
  -3   9   3         65.85         41.09        17.46 o                         
  -2   9   3        163.75        135.16        22.80 o                         
  -1   9   3          3.04         -7.51        24.15 o                         
   0   9   3        157.51        158.83        24.23 o                         
   1   9   3        270.67        253.75        27.99 o                         
   2   9   3         46.50         15.13        15.99 o                         
   3   9   3        258.24        178.26        42.70 o                         
   4   9   3       1208.87       1095.97       122.59 o                         
   5   9   3        593.55        574.35       107.82 o                         
   6   9   3          3.21        118.01        63.58 o                         
  -7  10   3          8.62         28.17        48.62 o                         
  -6  10   3        368.63        287.25        53.82 o                         
  -5  10   3         14.11         27.42        21.02 o                         
  -4  10   3        581.27        551.60        58.07 o                         
  -3  10   3        772.76        777.40        67.56 o                         
  -2  10   3        220.57        213.28        36.47 o                         
  -1  10   3        458.82        418.77        74.22 o                         
   0  10   3          7.89          3.67        19.52 o                         
   1  10   3       1205.81       1020.58        90.39 o                         
   2  10   3         10.73         12.50        21.97 o                         
   3  10   3        913.74        978.93        93.18 o                         
   4  10   3         42.33          4.50        33.28 o                         
   5  10   3        172.41        141.04        72.43 o                         
  -6  11   3       1716.46       1713.75       213.14 o                         
  -5  11   3        160.63         71.16        41.07 o                         
  -4  11   3        108.35         31.18        47.42 o                         
  -3  11   3         10.86         23.88        21.94 o                         
  -2  11   3        821.85        815.40        71.06 o                         
  -1  11   3         14.94        -14.82        24.53 o                         
   0  11   3       1179.79        990.70       114.29 o                         
   1  11   3          6.12         91.41        66.76 o                         
   2  11   3        340.57        263.50        91.97 o                         
   3  11   3       1182.19       1187.04       136.27 o                         
  -4  12   3          4.72         15.47        38.31 o                         
  -3  12   3       1372.08       1479.86       198.37 o                         
 -12   0   4       3864.09       4375.50       346.80 o                         
 -11   0   4       3366.83       3240.13       314.57 o                         
 -10   0   4       1372.66       1290.57       105.94 o                         
  -9   0   4        561.21        672.98       115.68 o                         
  -8   0   4       4815.29       4501.29       279.32 o                         
  -7   0   4        478.32        393.41        59.88 o                         
  -6   0   4       7634.48       7101.01       208.88 o                         
  -5   0   4       1588.39       1656.22       139.89 o                         
  -4   0   4       2317.34       2232.55        91.60 o                         
  -3   0   4        740.28        559.16        44.38 o                         
  -2   0   4        229.15        213.57        18.90 o                         
  -1   0   4        697.63        581.34        47.13 o                         
   0   0   4       2233.91       1960.86        48.52 o                         
   1   0   4       4004.59       3948.17        82.62 o                         
   2   0   4      10612.32      10190.75       185.91 o                         
   3   0   4      13706.40      13269.74       237.95 o                         
   4   0   4        509.06        495.80        41.10 o                         
   5   0   4         33.36         20.03        12.48 o                         
   6   0   4       3940.46       4307.00       218.98 o                         
   7   0   4       3434.39       3493.40       146.98 o                         
   8   0   4       2424.26       2542.56       153.72 o                         
   9   0   4        242.36        125.38        64.32 o                         
 -12   1   4        220.92         39.56        29.83 o                         
 -11   1   4        551.57        476.23       127.82 o                         
 -10   1   4         27.24         34.44        23.11 o                         
  -9   1   4       1925.91       2094.44        80.91 o                         
  -8   1   4        773.67        766.11        41.72 o                         
  -7   1   4       3276.06       3250.12        73.66 o                         
  -6   1   4       4634.71       4641.71       112.05 o                         
  -5   1   4        337.01        344.34        26.21 o                         
  -4   1   4         64.68         57.79         9.73 o                         
  -3   1   4      11087.37      11238.54       122.93 o                         
  -2   1   4       3370.24       3312.12        50.95 o                         
  -1   1   4        973.04        938.02        31.71 o                         
   0   1   4       4558.77       4625.18        59.87 o                         
   1   1   4        856.95        935.84        23.43 o                         
   2   1   4        173.12        189.70        14.20 o                         
   3   1   4       2671.54       2459.62        63.77 o                         
   4   1   4        816.46        771.65        38.26 o                         
   5   1   4       2126.74       2107.57        81.68 o                         
   6   1   4       2514.68       2754.30        79.80 o                         
   7   1   4        164.04        174.85        19.89 o                         
   8   1   4        623.45        694.06        58.08 o                         
   9   1   4        858.70        792.51        80.48 o                         
 -12   2   4         35.13         -3.81        15.41 o                         
 -11   2   4        384.82        378.27        69.74 o                         
 -10   2   4         27.52         25.62        17.43 o                         
  -9   2   4        852.58        860.42        48.70 o                         
  -8   2   4        642.26        630.93        38.69 o                         
  -7   2   4        434.61        428.67        27.58 o                         
  -6   2   4        944.24        915.02        37.58 o                         
  -5   2   4       1877.02       1850.20        62.26 o                         
  -4   2   4       1036.89       1003.22        37.71 o                         
  -3   2   4       2621.26       2686.38        98.25 o                         
  -2   2   4       2490.58       2550.63        43.36 o                         
  -1   2   4        343.04        329.31        22.25 o                         
   0   2   4       4938.54       5078.30       135.79 o                         
   1   2   4        487.43        549.25        38.50 o                         
   2   2   4        353.99        411.08        25.76 o                         
   3   2   4         55.92         67.88        12.35 o                         
   4   2   4        328.37        322.63        28.54 o                         
   5   2   4       1022.77       1097.78        45.49 o                         
   6   2   4          0.52          0.38         9.55 o                         
   7   2   4        293.36        300.39        25.87 o                         
   8   2   4        265.51        153.73        36.93 o                         
   9   2   4        408.98        319.86        55.06 o                         
 -11   3   4         16.54         -8.58        24.34 o                         
 -10   3   4          7.34         47.74        28.79 o                         
  -9   3   4         36.13         18.72        21.90 o                         
  -8   3   4        281.27        290.76        27.26 o                         
  -7   3   4       1944.79       1849.75        62.20 o                         
  -6   3   4        776.11        734.23        55.67 o                         
  -5   3   4        273.57        289.65        17.43 o                         
  -4   3   4       1205.91       1272.51        78.37 o                         
  -3   3   4       1753.66       1743.74        57.46 o                         
  -2   3   4       2427.90       2539.63        61.98 o                         
  -1   3   4        749.31        662.04        29.12 o                         
   0   3   4       1289.39       1282.78        66.83 o                         
   1   3   4         26.81         18.02         6.61 o                         
   2   3   4       2698.04       2780.07        69.12 o                         
   3   3   4          5.70          6.86         9.19 o                         
   4   3   4          2.93         19.90        12.78 o                         
   5   3   4         20.09         11.66        18.42 o                         
   6   3   4        154.42        108.49        38.39 o                         
   7   3   4        284.96        289.28        58.43 o                         
   8   3   4        230.42        198.60        55.11 o                         
   9   3   4         32.06         33.33        28.78 o                         
  10   3   4         28.64        -14.47        36.56 o                         
 -11   4   4        224.04        160.50        57.02 o                         
 -10   4   4        725.91        816.38        76.18 o                         
  -9   4   4        648.78        546.59        46.25 o                         
  -8   4   4         67.38         71.47        16.42 o                         
  -7   4   4         12.50         13.09        13.15 o                         
  -6   4   4       3545.55       3487.60        88.65 o                         
  -5   4   4       6120.72       6323.20       147.53 o                         
  -4   4   4       3341.14       3376.83        68.09 o                         
  -3   4   4       1192.32       1207.38        38.25 o                         
  -2   4   4          1.13          9.62         6.89 o                         
  -1   4   4       1570.35       1583.74        47.80 o                         
   0   4   4       3917.64       3816.23       114.04 o                         
   1   4   4       6290.21       6359.50        94.04 o                         
   2   4   4       1123.84       1073.87        40.84 o                         
   3   4   4        942.80        910.74        48.66 o                         
   4   4   4         14.37         15.68        13.62 o                         
   5   4   4        272.99        298.79        29.57 o                         
   6   4   4         84.76         53.80        16.88 o                         
   7   4   4        521.30        455.85        75.02 o                         
   8   4   4       1554.48       1471.13       139.86 o                         
   9   4   4        414.71        401.63       124.78 o                         
 -11   5   4        651.43        518.98       118.14 o                         
 -10   5   4        659.19        609.02        58.02 o                         
  -9   5   4       4931.82       4612.02       151.46 o                         
  -8   5   4       1264.52       1181.38        52.71 o                         
  -7   5   4        704.97        684.09        52.94 o                         
  -6   5   4        512.45        514.98        35.87 o                         
  -5   5   4        676.10        686.59        31.84 o                         
  -4   5   4        176.49        155.58        16.26 o                         
  -3   5   4       2699.72       2830.75        71.56 o                         
  -2   5   4       1390.24       1438.67        48.97 o                         
  -1   5   4       2491.64       2497.46       122.71 o                         
   0   5   4       3516.37       3466.83       137.59 o                         
   1   5   4        929.61        965.06        29.43 o                         
   2   5   4        376.27        380.70        30.62 o                         
   3   5   4       1637.36       1651.38        72.74 o                         
   4   5   4       5368.11       4891.39       157.84 o                         
   5   5   4       6322.08       5947.30       244.06 o                         
   6   5   4       2119.45       2154.58       154.61 o                         
   7   5   4         10.06        -23.93        27.69 o                         
   8   5   4        136.34        189.15        53.93 o                         
 -11   6   4        145.10         81.38        55.78 o                         
 -10   6   4        436.27        474.90        71.44 o                         
  -9   6   4        648.50        701.49        60.64 o                         
  -8   6   4         85.70         82.23        35.02 o                         
  -7   6   4         33.97         16.73        13.75 o                         
  -6   6   4       1939.45       2045.05       114.15 o                         
  -5   6   4        461.04        502.82        37.61 o                         
  -4   6   4        933.47       1047.17        40.52 o                         
  -3   6   4       3331.82       3557.70       107.01 o                         
  -2   6   4       1297.74       1360.82        42.10 o                         
  -1   6   4          1.12          4.68         6.72 o                         
   0   6   4       3131.37       3240.00       104.45 o                         
   1   6   4        703.99        690.20        29.17 o                         
   2   6   4        979.23        807.04        66.84 o                         
   3   6   4       1704.38       1607.47        95.24 o                         
   4   6   4        441.47        400.99        50.77 o                         
   5   6   4         35.66         47.51        39.66 o                         
   6   6   4        924.39        832.29       102.75 o                         
   7   6   4        196.36        203.19        78.76 o                         
   8   6   4        475.90        522.72       121.85 o                         
 -10   7   4       1244.30       1140.26       112.42 o                         
  -9   7   4          1.74         -5.11        24.12 o                         
  -8   7   4          5.44          0.11        22.81 o                         
  -7   7   4        490.26        579.22        63.21 o                         
  -6   7   4       2271.48       2377.71        79.72 o                         
  -5   7   4         70.96         69.44        16.99 o                         
  -4   7   4        204.23        182.11        23.42 o                         
  -3   7   4       1388.01       1422.16        64.47 o                         
  -2   7   4        827.99        771.90        39.56 o                         
  -1   7   4          1.54         -1.94         9.48 o                         
   0   7   4         28.75         31.29        15.70 o                         
   1   7   4       3834.60       3790.13        78.75 o                         
   2   7   4        209.28        180.37        38.92 o                         
   3   7   4        482.31        451.53        56.86 o                         
   4   7   4        640.46        560.25        63.14 o                         
   5   7   4         81.27         11.75        46.94 o                         
   6   7   4        149.05        135.75        48.71 o                         
   7   7   4        134.31        165.45        84.74 o                         
 -10   8   4        106.90        209.33        71.95 o                         
  -9   8   4          0.82          4.18        21.03 o                         
  -8   8   4        320.10        333.82        53.35 o                         
  -7   8   4        718.92        736.55        73.74 o                         
  -6   8   4        155.34        100.01        34.23 o                         
  -5   8   4       1515.77       1551.78        95.37 o                         
  -4   8   4        737.12        704.82        50.63 o                         
  -3   8   4         64.98         46.67        17.29 o                         
  -2   8   4        937.08        906.91        48.70 o                         
  -1   8   4       1260.34       1339.27        62.25 o                         
   0   8   4         94.83         87.34        15.84 o                         
   1   8   4       1475.43       1629.16        65.92 o                         
   2   8   4        164.59        101.54        32.68 o                         
   3   8   4         21.04         42.70        27.39 o                         
   4   8   4        136.06          2.67        67.55 o                         
   5   8   4        292.17        246.16        58.85 o                         
   6   8   4         91.18         37.99        80.64 o                         
  -9   9   4         87.52         26.39        27.82 o                         
  -8   9   4       1465.63       1359.67       182.62 o                         
  -7   9   4       1691.87       1912.52       124.83 o                         
  -6   9   4        378.94        394.51        58.12 o                         
  -5   9   4        138.46        136.80        40.52 o                         
  -4   9   4       1290.45       1339.67        71.27 o                         
  -3   9   4        521.99        511.31        44.60 o                         
  -2   9   4       4802.66       5000.74       130.75 o                         
  -1   9   4       2181.05       2317.35       108.26 o                         
   0   9   4        393.10        434.29        38.50 o                         
   1   9   4          2.34          8.08        19.22 o                         
   2   9   4        688.68        804.68        79.00 o                         
   3   9   4         96.71         47.55        61.57 o                         
   4   9   4        447.10        405.98        80.01 o                         
   5   9   4        263.98        338.58       105.74 o                         
  -7  10   4       1103.70       1151.35       133.59 o                         
  -6  10   4        437.74        465.68        64.81 o                         
  -5  10   4        302.21        280.74        50.72 o                         
  -4  10   4        409.64        447.62        53.39 o                         
  -3  10   4        849.69        775.81        67.54 o                         
  -2  10   4         31.38        -31.12        31.12 o                         
  -1  10   4          6.85        -17.03        26.75 o                         
   0  10   4         54.21         14.57        18.44 o                         
   1  10   4       1301.23       1250.39       102.13 o                         
   2  10   4       2000.11       1958.99       129.74 o                         
   3  10   4       1375.33       1545.94       119.55 o                         
   4  10   4       1210.65       1437.61       207.48 o                         
  -6  11   4        198.19        244.65        93.13 o                         
  -5  11   4          2.44        -28.45        31.03 o                         
  -4  11   4          5.47         -6.01        51.76 o                         
  -3  11   4        375.18        325.41        47.11 o                         
  -2  11   4        352.11        341.93        56.31 o                         
  -1  11   4        144.19        188.57        52.54 o                         
   0  11   4        140.78         21.43        98.92 o                         
  -4  12   4        137.09        177.65        79.55 o                         
 -12   1   5        188.98        205.63        79.05 o                         
 -11   1   5       1140.90       1005.76       115.02 o                         
 -10   1   5        218.61        269.25        40.40 o                         
  -9   1   5          3.96         48.78        17.63 o                         
  -8   1   5       1246.11       1286.22        49.63 o                         
  -7   1   5        344.79        325.31        36.37 o                         
  -6   1   5        567.37        530.09        34.72 o                         
  -5   1   5         78.17         35.64        11.41 o                         
  -4   1   5       3994.61       4105.17       123.33 o                         
  -3   1   5       4961.41       5025.80        57.82 o                         
  -2   1   5       3184.14       3075.28        61.43 o                         
  -1   1   5          7.26         -5.23         9.16 o                         
   0   1   5        372.19        340.27        17.84 o                         
   1   1   5       3777.48       3805.08        61.50 o                         
   2   1   5       8049.04       8208.41        98.73 o                         
   3   1   5       1993.30       1963.09        55.43 o                         
   4   1   5        384.00        427.20        32.49 o                         
   5   1   5       2762.83       2650.59       111.33 o                         
   6   1   5        203.80        239.08        28.55 o                         
   7   1   5        207.85        250.91        29.44 o                         
   8   1   5        113.52         79.50        31.19 o                         
 -12   2   5        230.99        244.28        84.59 o                         
 -11   2   5       1079.61       1122.17       120.75 o                         
 -10   2   5        813.94        780.56        75.85 o                         
  -9   2   5       1474.84       1222.44       109.41 o                         
  -8   2   5       3249.49       3415.54       139.40 o                         
  -7   2   5       2936.46       3163.54        98.40 o                         
  -6   2   5       1036.46       1104.91        49.76 o                         
  -5   2   5        715.67        673.99        43.89 o                         
  -4   2   5       1923.08       1656.59        88.76 o                         
  -3   2   5       4060.39       4081.68        69.60 o                         
  -2   2   5      11324.61      11101.65       125.96 o                         
  -1   2   5       3365.69       3224.34        76.34 o                         
   0   2   5        445.18        414.38        22.53 o                         
   1   2   5       9812.16      11059.41       224.44 o                         
   2   2   5       1230.04       1218.00        53.28 o                         
   3   2   5         29.88         15.35         6.60 o                         
   4   2   5       2146.82       2211.56        76.42 o                         
   5   2   5        762.95        805.81        45.95 o                         
   6   2   5        694.14        722.70        51.62 o                         
   7   2   5       2187.16       2220.08       127.05 o                         
   8   2   5        227.78        218.50        43.93 o                         
   9   2   5         84.71        151.78        61.36 o                         
 -12   3   5        115.63        141.89        59.03 o                         
 -11   3   5        865.08        835.77        82.69 o                         
 -10   3   5       2512.29       2555.26       136.88 o                         
  -9   3   5        480.85        412.00        37.96 o                         
  -8   3   5        655.49        643.72        42.23 o                         
  -7   3   5       2290.94       2374.44        71.34 o                         
  -6   3   5       2022.92       2097.35        64.88 o                         
  -5   3   5       8965.02       9266.58       178.59 o                         
  -4   3   5       6103.85       6001.85       256.34 o                         
  -3   3   5        379.13        373.22        25.99 o                         
  -2   3   5       2198.07       2244.94        62.02 o                         
  -1   3   5       3395.54       3542.05        78.46 o                         
   0   3   5         63.59         89.02        22.56 o                         
   1   3   5       5582.52       5543.74       190.03 o                         
   2   3   5       1894.02       2056.65        50.03 o                         
   3   3   5        561.20        615.54        33.05 o                         
   4   3   5       2477.51       2393.74       149.15 o                         
   5   3   5         42.13         34.04        15.17 o                         
   6   3   5        575.43        463.35        72.51 o                         
   7   3   5        385.90        338.56        54.52 o                         
   8   3   5       2134.88       2127.48       135.29 o                         
   9   3   5       1125.36        983.92       165.14 o                         
 -11   4   5          8.09        -32.80        32.80 o                         
 -10   4   5       1173.37       1156.99        93.50 o                         
  -9   4   5         14.73          0.29        20.94 o                         
  -8   4   5        266.66        221.34        37.32 o                         
  -7   4   5          7.71         32.04        15.81 o                         
  -6   4   5        258.95        233.85        29.50 o                         
  -5   4   5        854.99        807.01        38.39 o                         
  -4   4   5         61.61         55.15        14.70 o                         
  -3   4   5       1454.47       1566.46        66.19 o                         
  -2   4   5       2950.46       3191.91        82.66 o                         
  -1   4   5       7327.63       7548.85       199.61 o                         
   0   4   5       3393.38       3474.84       123.24 o                         
   1   4   5       1925.38       1871.61        46.44 o                         
   2   4   5        840.05        771.30        38.02 o                         
   3   4   5         18.70         12.52        10.73 o                         
   4   4   5       1504.85       1429.05        82.81 o                         
   5   4   5       1608.05       1675.13       130.51 o                         
   6   4   5        296.55        270.42        58.30 o                         
   7   4   5         72.47         60.51        36.92 o                         
   8   4   5       1119.68        975.34       118.62 o                         
 -11   5   5         18.33        -19.46       157.39 o                         
 -10   5   5         48.13        -26.97        26.97 o                         
  -9   5   5        891.23        732.89        66.18 o                         
  -8   5   5        435.62        400.11        41.41 o                         
  -7   5   5        466.89        412.13        53.91 o                         
  -6   5   5        231.36        247.86        36.05 o                         
  -5   5   5         76.56         97.17        17.81 o                         
  -4   5   5        929.15        977.73        49.84 o                         
  -3   5   5          3.67          7.66         9.41 o                         
  -2   5   5       1744.48       1876.48        65.50 o                         
  -1   5   5         31.50         30.87        10.48 o                         
   0   5   5         86.70         66.74        10.51 o                         
   1   5   5        206.82        213.08        15.03 o                         
   2   5   5          0.26          1.13         8.44 o                         
   3   5   5        806.77        801.63        36.01 o                         
   4   5   5        489.47        475.95        53.94 o                         
   5   5   5        165.68        160.04        48.17 o                         
   6   5   5          1.36        -33.40        33.40 o                         
   7   5   5         36.06        -13.44        32.85 o                         
   8   5   5        299.55        238.59        92.52 o                         
 -11   6   5        241.24        269.03        80.36 o                         
 -10   6   5        370.55        331.25        64.36 o                         
  -9   6   5       1004.81        951.10        94.41 o                         
  -8   6   5        266.96        305.82        38.38 o                         
  -7   6   5         35.61         -4.04        19.02 o                         
  -6   6   5        648.53        657.10        59.50 o                         
  -5   6   5         35.16         46.60        10.67 o                         
  -4   6   5       1981.08       1867.84        78.30 o                         
  -3   6   5        725.14        788.39        40.17 o                         
  -2   6   5       1583.22       1716.80        51.90 o                         
  -1   6   5       2622.64       2895.87       100.12 o                         
   0   6   5       2564.19       2471.32        90.61 o                         
   1   6   5        761.75        752.81        59.45 o                         
   2   6   5          6.58         -6.80        15.17 o                         
   3   6   5       2450.25       2550.86       109.53 o                         
   4   6   5       1994.04       1923.63       110.02 o                         
   5   6   5       1752.09       1806.31       147.13 o                         
   6   6   5        150.86         90.88        40.59 o                         
   7   6   5        138.50        197.87        55.96 o                         
 -10   7   5        874.08        745.02        97.40 o                         
  -9   7   5        582.06        786.56        98.73 o                         
  -8   7   5         74.16         94.63        31.92 o                         
  -7   7   5        208.57        227.21        61.28 o                         
  -6   7   5       1876.14       1955.31       107.98 o                         
  -5   7   5       3257.61       3385.67        92.34 o                         
  -4   7   5       1334.86       1340.94        59.67 o                         
  -3   7   5       2095.62       2004.37        92.63 o                         
  -2   7   5        304.62        264.28        32.85 o                         
  -1   7   5         94.64        107.20        20.19 o                         
   0   7   5        816.69        788.81        49.81 o                         
   1   7   5       2008.31       2062.49        66.35 o                         
   2   7   5       1597.36       1624.02       102.58 o                         
   3   7   5        787.04        816.48        53.28 o                         
   4   7   5        953.64        934.65        83.00 o                         
   5   7   5         83.33         91.54        40.67 o                         
   6   7   5        237.00        281.10        62.83 o                         
 -10   8   5          4.41        -68.53        68.53 o                         
  -9   8   5        251.16        296.27        86.42 o                         
  -8   8   5       1642.85       1623.95       151.29 o                         
  -7   8   5       3463.96       3698.15       162.30 o                         
  -6   8   5        623.35        603.99        78.31 o                         
  -5   8   5          4.25         13.16        21.32 o                         
  -4   8   5       2934.12       2847.41       114.65 o                         
  -3   8   5        260.47        265.79        37.07 o                         
  -2   8   5       1929.29       1930.03        87.85 o                         
  -1   8   5       1281.77       1262.51        64.77 o                         
   0   8   5        921.28        896.03        47.61 o                         
   1   8   5         41.95         82.62        14.70 o                         
   2   8   5        105.89         84.17        38.37 o                         
   3   8   5        189.73        118.32        38.33 o                         
   4   8   5         32.78         32.49        22.93 o                         
   5   8   5        749.14        629.69        97.99 o                         
  -7   9   5        275.93        318.84        65.51 o                         
  -6   9   5          2.97         17.78        20.55 o                         
  -5   9   5         67.80         63.70        26.98 o                         
  -4   9   5          2.41         12.17        18.17 o                         
  -3   9   5        537.46        532.24        49.67 o                         
  -2   9   5       1935.93       1937.51        93.44 o                         
  -1   9   5          0.92         26.64        19.78 o                         
   0   9   5          0.64        -14.72        14.72 o                         
   1   9   5       1301.91       1205.31       180.48 o                         
   2   9   5        849.22        821.91       100.60 o                         
   3   9   5          4.63         15.14        28.82 o                         
   4   9   5        406.38        357.81        74.87 o                         
  -6  10   5        494.65        426.27        61.67 o                         
  -5  10   5        162.02        147.85        34.05 o                         
  -4  10   5          9.81         10.10        25.38 o                         
  -3  10   5        612.43        684.02        73.95 o                         
  -2  10   5          1.98         53.75        26.50 o                         
  -1  10   5         92.35         21.18        33.93 o                         
   0  10   5          7.16          0.08        55.67 o                         
   1  10   5        646.53        585.69        87.34 o                         
   2  10   5        193.08        190.75        56.82 o                         
   3  10   5         96.23         33.14        65.19 o                         
  -6  11   5        471.04        407.61       101.78 o                         
  -5  11   5         73.09        121.67        63.27 o                         
  -4  11   5         25.10        104.05        37.19 o                         
  -3  11   5       1714.90       1831.82       279.77 o                         
  -2  11   5         54.83         67.92        48.35 o                         
  -1  11   5        314.68        258.97        92.87 o                         
 -11   0   6        339.95        264.22        96.68 o                         
 -10   0   6         75.77        105.18        45.95 o                         
  -9   0   6       3510.25       3387.23       269.64 o                         
  -8   0   6        104.09         87.50        23.30 o                         
  -7   0   6       1038.72       1005.66        71.26 o                         
  -6   0   6        535.10        496.60        46.83 o                         
  -5   0   6       3404.23       3332.13       108.66 o                         
  -4   0   6       4486.02       4471.33       145.99 o                         
  -3   0   6      19878.67      19621.05       204.60 o                         
  -2   0   6        150.18        104.13        17.66 o                         
  -1   0   6        976.22        838.41        40.41 o                         
   0   0   6       7051.28       7013.18       254.91 o                         
   1   0   6       5636.70       5713.12       159.49 o                         
   2   0   6       3478.13       3302.36       144.02 o                         
   3   0   6       2221.73       2407.98       144.39 o                         
   4   0   6         53.54         43.25        41.44 o                         
   5   0   6         99.25        112.91        15.71 o                         
   6   0   6       1165.10       1036.20       222.58 o                         
   7   0   6          3.09         80.97        51.86 o                         
   8   0   6        152.70        197.26        90.88 o                         
 -12   1   6        807.72        871.24       158.12 o                         
 -11   1   6         51.11         97.28       102.77 o                         
 -10   1   6         83.75         43.93        29.13 o                         
  -9   1   6       2025.81       1934.79       106.90 o                         
  -8   1   6       2389.78       2507.68        81.02 o                         
  -7   1   6       1661.43       1638.09        52.68 o                         
  -6   1   6       6423.93       6540.80        95.83 o                         
  -5   1   6        269.98        295.62        18.06 o                         
  -4   1   6        164.74        149.74        12.47 o                         
  -3   1   6       1833.38       1756.08        52.80 o                         
  -2   1   6        997.02       1022.49        43.78 o                         
  -1   1   6       1081.11       1058.97        36.88 o                         
   0   1   6       1593.68       1469.95        49.07 o                         
   1   1   6        571.82        577.22        29.13 o                         
   2   1   6       1302.33       1323.18        35.33 o                         
   3   1   6        482.53        465.64        19.23 o                         
   4   1   6        838.24        823.34        53.44 o                         
   5   1   6       1751.28       1716.70        84.54 o                         
   6   1   6       2793.65       2806.28        95.70 o                         
   7   1   6        148.75         86.42        29.81 o                         
   8   1   6        503.61        480.58        98.86 o                         
 -12   2   6        313.86        303.05        91.14 o                         
 -11   2   6        515.59        478.44        64.35 o                         
 -10   2   6        503.41        393.26        57.68 o                         
  -9   2   6       1086.02       1183.93        74.11 o                         
  -8   2   6        292.49        294.91        34.35 o                         
  -7   2   6         40.69         54.23        18.49 o                         
  -6   2   6       2256.43       2232.80        85.59 o                         
  -5   2   6        615.54        572.64        42.36 o                         
  -4   2   6          1.84          4.69         8.81 o                         
  -3   2   6        266.60        281.69        18.32 o                         
  -2   2   6        926.30        853.58        45.17 o                         
  -1   2   6        319.87        291.31        23.42 o                         
   0   2   6        728.75        707.75        27.59 o                         
   1   2   6        423.05        425.57        31.58 o                         
   2   2   6         49.46         45.85         7.30 o                         
   3   2   6       1443.02       1440.60        53.56 o                         
   4   2   6        341.34        386.96        22.82 o                         
   5   2   6        929.56        976.87        58.90 o                         
   6   2   6        102.20        111.67        37.03 o                         
   7   2   6        350.08        330.53        52.10 o                         
   8   2   6        514.28        493.68       102.85 o                         
 -12   3   6        213.36        256.39        83.43 o                         
 -11   3   6        381.47        464.85        75.99 o                         
 -10   3   6        169.68        191.03        42.45 o                         
  -9   3   6        689.93        627.09        69.14 o                         
  -8   3   6        950.22       1091.36        80.57 o                         
  -7   3   6        445.32        403.79        48.95 o                         
  -6   3   6        247.76        220.39        34.65 o                         
  -5   3   6        113.81         71.29        18.05 o                         
  -4   3   6        501.42        468.09        32.61 o                         
  -3   3   6        307.07        282.04        17.04 o                         
  -2   3   6         22.18         22.32         8.18 o                         
  -1   3   6        225.68        217.17        21.19 o                         
   0   3   6        290.32        298.12        20.76 o                         
   1   3   6       2473.73       2670.05        80.94 o                         
   2   3   6        260.89        228.64        14.98 o                         
   3   3   6        177.25        138.35        19.07 o                         
   4   3   6        428.25        431.10        30.88 o                         
   5   3   6        314.30        299.30        28.16 o                         
   6   3   6        755.97        770.84        77.81 o                         
   7   3   6        428.82        335.03        55.23 o                         
   8   3   6          0.09        -11.31        42.25 o                         
 -12   4   6        687.41        453.43       114.89 o                         
 -11   4   6       1508.10       1468.51       133.34 o                         
 -10   4   6       1188.63       1281.14       101.89 o                         
  -9   4   6       1799.43       1645.45       110.77 o                         
  -8   4   6          3.93         10.88        12.13 o                         
  -7   4   6         66.15         50.68        14.30 o                         
  -6   4   6       2002.06       2086.85       107.51 o                         
  -5   4   6       2467.36       2449.72       104.33 o                         
  -4   4   6       2588.52       2683.93        91.69 o                         
  -3   4   6        872.95        855.09        33.77 o                         
  -2   4   6          6.44          8.69         9.59 o                         
  -1   4   6         54.63         71.06        13.73 o                         
   0   4   6          4.99          9.33         7.53 o                         
   1   4   6        769.36        709.91        30.41 o                         
   2   4   6       2060.30       2153.38        67.13 o                         
   3   4   6       2168.90       2011.42        99.46 o                         
   4   4   6       2201.59       2224.43       106.36 o                         
   5   4   6        120.56        143.92        44.48 o                         
   6   4   6         58.97         57.99        29.36 o                         
   7   4   6        547.85        540.28        69.62 o                         
   8   4   6        864.64        807.95       147.86 o                         
 -11   5   6        198.08         26.84        71.70 o                         
 -10   5   6         42.93         17.75        29.60 o                         
  -9   5   6        253.96        314.10        44.75 o                         
  -8   5   6        951.90        825.00        56.65 o                         
  -7   5   6       1425.07       1508.70        81.66 o                         
  -6   5   6       5425.18       4885.13       215.58 o                         
  -5   5   6        861.02        933.70        59.41 o                         
  -4   5   6        976.49        982.04        33.00 o                         
  -3   5   6        517.90        518.51        29.69 o                         
  -2   5   6       5495.04       5811.85       123.32 o                         
  -1   5   6       5325.57       5797.00       150.63 o                         
   0   5   6       5537.49       6001.29       203.41 o                         
   1   5   6         10.66         28.70         8.87 o                         
   2   5   6         31.74         35.90        13.03 o                         
   3   5   6       1713.46       1642.42        96.30 o                         
   4   5   6        580.20        566.10        59.43 o                         
   5   5   6       1217.49       1174.75       118.45 o                         
   6   5   6        618.09        608.11        93.04 o                         
   7   5   6         19.77        -41.93        41.93 o                         
 -11   6   6        171.18         31.09        30.35 o                         
 -10   6   6        480.55        436.52        68.18 o                         
  -9   6   6       1449.08       1414.88       109.57 o                         
  -8   6   6          4.22         29.23        37.18 o                         
  -7   6   6        402.56        399.32        47.92 o                         
  -6   6   6       1012.20        933.36        69.57 o                         
  -5   6   6       1776.73       1678.22        96.70 o                         
  -4   6   6        257.44        264.22        26.94 o                         
  -3   6   6       2270.92       2489.18       157.49 o                         
  -2   6   6         16.61         23.91        11.88 o                         
  -1   6   6        166.91        176.66        20.52 o                         
   0   6   6        457.74        433.89        35.33 o                         
   1   6   6        423.29        363.83        28.44 o                         
   2   6   6        654.33        715.99        82.02 o                         
   3   6   6       1789.98       1662.00       103.52 o                         
   4   6   6         30.02         13.51        18.38 o                         
   5   6   6        955.69       1018.46       115.14 o                         
   6   6   6        527.87        380.13        73.13 o                         
 -10   7   6        288.69        152.11        58.92 o                         
  -9   7   6       1026.38       1039.52       115.66 o                         
  -8   7   6        299.41        299.48        68.17 o                         
  -7   7   6        296.01        268.59        43.62 o                         
  -6   7   6        251.59        223.69        39.43 o                         
  -5   7   6        587.16        599.48        39.29 o                         
  -4   7   6          9.80         11.73        13.17 o                         
  -3   7   6        361.09        346.13        38.75 o                         
  -2   7   6        625.73        651.28        51.82 o                         
  -1   7   6       2017.33       2069.70        80.43 o                         
   0   7   6         31.41         42.25        14.10 o                         
   1   7   6         12.82          9.39         7.77 o                         
   2   7   6       1452.09       1472.11       132.32 o                         
   3   7   6         52.25         97.93        31.87 o                         
   4   7   6          6.58          9.67        37.13 o                         
   5   7   6        446.14        346.98        71.76 o                         
  -9   8   6          3.59        111.71        55.19 o                         
  -8   8   6        237.06        291.17        69.17 o                         
  -7   8   6        818.77        886.27        80.86 o                         
  -6   8   6        118.85        129.00        40.88 o                         
  -5   8   6        548.01        514.66        82.10 o                         
  -4   8   6        473.54        332.54        60.45 o                         
  -3   8   6         34.74          7.73        18.65 o                         
  -2   8   6        771.71        728.61        54.48 o                         
  -1   8   6        145.67        176.91        27.82 o                         
   0   8   6         23.93         40.28        13.02 o                         
   1   8   6        384.03        385.64        38.69 o                         
   2   8   6        405.75        356.33        66.85 o                         
   3   8   6         26.08         22.62        44.68 o                         
   4   8   6       1080.54       1024.81        94.10 o                         
  -7   9   6       1748.66       2084.91       248.81 o                         
  -6   9   6         64.20        178.06        71.60 o                         
  -5   9   6        216.47        229.66        46.18 o                         
  -4   9   6        974.69       1011.00        98.08 o                         
  -3   9   6        148.74        139.02        35.63 o                         
  -2   9   6        613.16        619.65        65.16 o                         
  -1   9   6        654.84        646.74        56.77 o                         
   0   9   6        513.98        434.45        73.46 o                         
   1   9   6       1849.06       1756.19       146.79 o                         
   2   9   6          0.59         -9.34        57.83 o                         
   3   9   6        141.44        110.78        46.61 o                         
   4   9   6        392.97        376.71        98.71 o                         
  -6  10   6         12.52         91.21        62.49 o                         
  -5  10   6       1039.26        946.07       111.44 o                         
  -4  10   6       1178.94       1175.65        99.50 o                         
  -3  10   6       1887.28       1898.66       122.30 o                         
  -2  10   6       1547.70       1517.69       105.12 o                         
  -1  10   6        167.48        169.91        50.37 o                         
   0  10   6        373.86        540.19        73.26 o                         
   1  10   6       1632.09       1631.50       194.19 o                         
   2  10   6       1226.56       1148.82       169.69 o                         
  -5  11   6        247.17        181.44        78.70 o                         
  -4  11   6         44.08        -26.65        38.83 o                         
 -11   1   7         84.00         25.20        82.16 o                         
 -10   1   7        662.71        685.60        75.02 o                         
  -9   1   7        513.02        494.33        84.39 o                         
  -8   1   7       2777.72       2900.39        90.20 o                         
  -7   1   7         51.70         63.23         7.96 o                         
  -6   1   7          6.73         -2.56        19.30 o                         
  -5   1   7       2157.88       2217.46        52.68 o                         
  -4   1   7       4394.90       4486.89        74.16 o                         
  -3   1   7       5260.08       5467.77        89.70 o                         
  -2   1   7       1095.81        995.43        46.83 o                         
  -1   1   7       1747.91       1674.97        66.68 o                         
   0   1   7        706.21        713.70        39.57 o                         
   1   1   7       1158.22       1246.78        46.13 o                         
   2   1   7        810.13        856.79        35.67 o                         
   3   1   7         49.96         53.21        11.50 o                         
   4   1   7        161.61        155.83        22.40 o                         
   5   1   7         54.71         39.64        16.71 o                         
   6   1   7        370.24        328.51        65.80 o                         
   7   1   7        336.85        251.33        84.14 o                         
 -11   2   7        993.20       1041.69       115.63 o                         
 -10   2   7        341.29        329.78        54.30 o                         
  -9   2   7        915.32        860.75        81.10 o                         
  -8   2   7       3142.92       3168.81       133.25 o                         
  -7   2   7        415.02        437.73        48.66 o                         
  -6   2   7        193.71        204.15        34.24 o                         
  -5   2   7       2854.38       2806.87        74.41 o                         
  -4   2   7         10.99          4.98         8.13 o                         
  -3   2   7         38.83         28.67         9.31 o                         
  -2   2   7       2769.83       2698.14        71.26 o                         
  -1   2   7       6507.51       6417.49       127.68 o                         
   0   2   7        702.37        708.99        35.61 o                         
   1   2   7       6853.83       7448.52       245.82 o                         
   2   2   7        813.93        818.75        27.19 o                         
   3   2   7          9.14         -0.19         8.22 o                         
   4   2   7       1595.91       1576.70        85.05 o                         
   5   2   7       2514.19       2444.92       109.90 o                         
   6   2   7        112.71         99.84        47.60 o                         
   7   2   7       1370.36       1267.76       135.92 o                         
 -11   3   7       2383.19       2464.04       177.98 o                         
 -10   3   7       2094.65       2246.45       138.04 o                         
  -9   3   7         99.93         90.71        33.04 o                         
  -8   3   7        106.05         72.25        39.61 o                         
  -7   3   7       1049.55       1020.99        77.28 o                         
  -6   3   7          4.48         -4.72        15.41 o                         
  -5   3   7        768.03        782.10        43.09 o                         
  -4   3   7       2764.60       2911.07       167.39 o                         
  -3   3   7       1305.86       1338.84        40.61 o                         
  -2   3   7       5295.67       5329.15       156.04 o                         
  -1   3   7          2.73          4.94        10.27 o                         
   0   3   7        260.77        271.21        27.72 o                         
   1   3   7        432.83        430.23        31.46 o                         
   2   3   7       6653.81       7032.37       196.13 o                         
   3   3   7       1345.67       1384.10        60.73 o                         
   4   3   7       5027.67       5299.59       115.56 o                         
   5   3   7         29.65        -21.22        66.74 o                         
   6   3   7          1.41          3.99        78.64 o                         
   7   3   7        323.29        378.57       105.44 o                         
   8   3   7        579.44        655.64       128.36 o                         
 -11   4   7        319.04        284.60        60.22 o                         
 -10   4   7          2.06          6.91        24.60 o                         
  -9   4   7        540.27        393.21        57.01 o                         
  -8   4   7          2.68        -25.67        25.67 o                         
  -7   4   7       2371.54       2264.73       103.90 o                         
  -6   4   7        439.37        475.63        54.30 o                         
  -5   4   7       2842.03       2845.38       104.93 o                         
  -4   4   7       1121.96       1143.64        55.46 o                         
  -3   4   7          1.56          0.28         7.41 o                         
  -2   4   7       2927.68       3053.02       135.24 o                         
  -1   4   7       3625.65       3796.18       139.72 o                         
   0   4   7        346.26        359.21        21.34 o                         
   1   4   7        706.55        745.39        39.34 o                         
   2   4   7       2217.02       2158.55        62.36 o                         
   3   4   7         94.79         64.76        11.90 o                         
   4   4   7        456.02        406.69        56.88 o                         
   5   4   7         10.60        -17.34        21.31 o                         
   6   4   7          6.07          3.58        45.77 o                         
   7   4   7        764.39        836.05       155.58 o                         
 -11   5   7         97.98        204.05        49.73 o                         
 -10   5   7         62.25         17.04        26.61 o                         
  -9   5   7        392.76        371.55        64.68 o                         
  -8   5   7        373.12        319.50        52.92 o                         
  -7   5   7          1.04        -71.39        85.42 o                         
  -6   5   7         95.00         96.65        26.42 o                         
  -5   5   7         85.74         28.08        30.61 o                         
  -4   5   7         58.55         51.48        21.78 o                         
  -3   5   7       1548.85       1571.13        91.31 o                         
  -2   5   7       1202.87       1217.12        57.73 o                         
  -1   5   7        355.31        312.49        27.77 o                         
   0   5   7          0.19          1.10        10.65 o                         
   1   5   7        416.44        437.02        27.31 o                         
   2   5   7        201.32        181.21        13.07 o                         
   3   5   7        768.83        697.52        78.21 o                         
   4   5   7         10.53         25.85        43.56 o                         
   5   5   7         16.30         -2.41        29.00 o                         
   6   5   7        337.92        338.66        75.14 o                         
 -10   6   7        577.84        582.47        87.25 o                         
  -9   6   7          1.99        -27.69        27.69 o                         
  -8   6   7        887.55        881.17       107.43 o                         
  -7   6   7       1317.71       1374.11       128.66 o                         
  -6   6   7       3328.63       3461.41       144.22 o                         
  -5   6   7        760.71        793.73        69.53 o                         
  -4   6   7         32.76         18.27        10.16 o                         
  -3   6   7        751.85        768.15        53.71 o                         
  -2   6   7       2673.90       2922.74       143.57 o                         
  -1   6   7       1592.64       1762.18        72.96 o                         
   0   6   7        765.46        788.17        29.39 o                         
   1   6   7        127.95         54.99        19.03 o                         
   2   6   7          4.88          1.40        10.02 o                         
   3   6   7        246.92        308.70        73.66 o                         
   4   6   7          6.21        -22.57        22.57 o                         
   5   6   7          8.26        -15.03        29.93 o                         
  -9   7   7        900.76        887.96       157.30 o                         
  -8   7   7        114.06         66.30       140.89 o                         
  -7   7   7          0.90         25.67        35.77 o                         
  -6   7   7        341.14        339.60        51.09 o                         
  -5   7   7       1573.04       1598.41       121.65 o                         
  -4   7   7       1479.19       1607.49        86.06 o                         
  -3   7   7        973.07       1019.62        80.50 o                         
  -2   7   7       1571.24       1609.14        96.81 o                         
  -1   7   7        258.84        225.26        26.57 o                         
   0   7   7         34.85         46.50        14.35 o                         
   1   7   7        920.17        807.17        37.08 o                         
   2   7   7       1615.58       1602.29       131.26 o                         
   3   7   7       1123.84        977.98       103.43 o                         
   4   7   7        688.00        873.64        99.91 o                         
  -8   8   7        325.57        182.57        83.50 o                         
  -7   8   7        484.61        432.72        78.99 o                         
  -6   8   7        168.58        143.23        45.94 o                         
  -5   8   7        132.73        165.91        46.44 o                         
  -4   8   7         20.47         27.47        64.55 o                         
  -3   8   7         50.19         70.02        26.83 o                         
  -2   8   7         91.70         67.81        23.38 o                         
  -1   8   7       1268.85       1359.62        88.66 o                         
   0   8   7       1388.23       1447.02        62.89 o                         
   1   8   7       3609.40       3464.22       198.83 o                         
   2   8   7         63.11         77.20        72.79 o                         
   3   8   7          7.97         24.55        31.47 o                         
   4   8   7         97.10        154.79        57.33 o                         
  -7   9   7         17.55         50.62        53.47 o                         
  -6   9   7         26.75         55.52        33.43 o                         
  -5   9   7        658.87        621.70        70.96 o                         
  -4   9   7        759.62        675.08        85.42 o                         
  -3   9   7          6.87        -16.42        21.25 o                         
  -2   9   7       1418.73       1442.13        98.34 o                         
  -1   9   7        285.18        243.04        55.62 o                         
   0   9   7        131.51        120.52        49.06 o                         
   1   9   7        468.23        470.96        82.08 o                         
   2   9   7         41.63         59.04        33.65 o                         
   3   9   7        201.32        146.47        57.18 o                         
   4   9   7         74.79         74.24        45.93 o                         
  -6  10   7        381.03        586.94       132.09 o                         
  -5  10   7        267.41        291.03        66.37 o                         
  -4  10   7        245.78        210.29        52.36 o                         
  -3  10   7         87.67          5.82        17.03 o                         
  -2  10   7        160.38         38.65        45.69 o                         
  -1  10   7        113.48        173.57        80.01 o                         
  -5  11   7       1425.37       1303.11       190.48 o                         
 -11   0   8        293.67        256.66        97.38 o                         
 -10   0   8       1434.64       1317.14       187.52 o                         
  -9   0   8       6632.59       7112.05       284.80 o                         
  -8   0   8       2148.46       2149.87       233.38 o                         
  -7   0   8        656.61        753.73        57.74 o                         
  -6   0   8       2827.44       2888.72       110.89 o                         
  -5   0   8       7141.03       7355.48       178.00 o                         
  -4   0   8       1226.76       1198.15        70.48 o                         
  -3   0   8       3828.98       3720.68        95.53 o                         
  -2   0   8        243.75        212.29        28.96 o                         
  -1   0   8        351.18        246.22        40.78 o                         
   0   0   8        192.26        143.35        27.20 o                         
   1   0   8          5.81          7.25        12.95 o                         
   2   0   8        140.58        136.47        15.79 o                         
   3   0   8       1647.07       1754.35        58.73 o                         
   4   0   8        390.39        376.55        33.78 o                         
   5   0   8       3434.53       3099.55       274.41 o                         
   6   0   8         48.12         54.84        39.96 o                         
 -11   1   8         59.34         61.01        39.53 o                         
 -10   1   8        146.34         52.27        28.25 o                         
  -9   1   8        260.90        288.84        51.93 o                         
  -8   1   8       2261.52       2398.99        89.90 o                         
  -7   1   8        723.68        799.74        62.86 o                         
  -6   1   8       3369.43       3369.79       120.09 o                         
  -5   1   8        278.66        273.30        21.06 o                         
  -4   1   8       1344.48       1317.67        46.18 o                         
  -3   1   8          6.39         10.56         9.23 o                         
  -2   1   8        412.94        324.64        27.25 o                         
  -1   1   8        938.41        840.48        42.24 o                         
   0   1   8       4573.07       4461.84       202.03 o                         
   1   1   8        195.80        169.43        19.43 o                         
   2   1   8       1820.50       1928.27       105.00 o                         
   3   1   8        156.33        165.41        15.11 o                         
   4   1   8        282.75        287.16        34.27 o                         
   5   1   8       1067.12       1108.99       119.94 o                         
   6   1   8        987.56        929.48       216.73 o                         
 -11   2   8        508.82        569.37        89.47 o                         
 -10   2   8         21.50         24.07        54.40 o                         
  -9   2   8        151.20        118.19        36.99 o                         
  -8   2   8        686.98        708.38        65.04 o                         
  -7   2   8         68.75         50.20        18.98 o                         
  -6   2   8        220.02        240.07        33.18 o                         
  -5   2   8        121.22         97.22        15.97 o                         
  -4   2   8         37.86         38.44         8.05 o                         
  -3   2   8       1601.69       1538.43        55.95 o                         
  -2   2   8        205.33        210.49        20.55 o                         
  -1   2   8       2077.69       2085.24        75.14 o                         
   0   2   8          4.31         -3.80        10.20 o                         
   1   2   8        113.25        123.68        22.82 o                         
   2   2   8        735.03        717.96        48.00 o                         
   3   2   8       1314.12       1333.01        65.12 o                         
   4   2   8          6.81          5.48        17.25 o                         
   5   2   8         10.70        -37.61        37.61 o                         
   6   2   8        747.33        836.69       110.02 o                         
 -11   3   8          5.46         57.08        32.99 o                         
 -10   3   8        147.54        151.18        47.54 o                         
  -9   3   8          0.75         46.07        30.95 o                         
  -8   3   8        201.55        167.78        34.91 o                         
  -7   3   8          6.04          1.89        19.10 o                         
  -6   3   8         25.93         27.27        21.19 o                         
  -5   3   8        553.68        491.11        39.73 o                         
  -4   3   8        403.61        394.44        28.92 o                         
  -3   3   8        374.29        380.79        26.05 o                         
  -2   3   8        165.18        174.39        27.69 o                         
  -1   3   8       1424.43       1535.32        60.90 o                         
   0   3   8       1628.42       1637.29       105.07 o                         
   1   3   8        179.43        168.51        22.07 o                         
   2   3   8        127.30        122.83        12.73 o                         
   3   3   8         15.48         -2.70        12.48 o                         
   4   3   8        272.28        278.35        39.92 o                         
   5   3   8       1201.66       1009.02       113.88 o                         
   6   3   8         15.92        -56.06        56.06 o                         
 -11   4   8        649.85        477.64       126.44 o                         
 -10   4   8        729.05        715.79       116.10 o                         
  -9   4   8        593.88        536.69        66.11 o                         
  -8   4   8        287.28        297.98        51.79 o                         
  -7   4   8         15.38         37.50        19.80 o                         
  -6   4   8          0.70         13.02        16.69 o                         
  -5   4   8        724.44        618.53        48.38 o                         
  -4   4   8        299.49        313.51        35.64 o                         
  -3   4   8       4126.19       4409.39       116.78 o                         
  -2   4   8       2297.43       2425.79        77.05 o                         
  -1   4   8       1049.66       1018.23        48.04 o                         
   0   4   8        138.85        192.26        30.54 o                         
   1   4   8        196.15        176.58        19.90 o                         
   2   4   8       2329.49       2376.02        56.60 o                         
   3   4   8       1580.02       1630.34        95.56 o                         
   4   4   8        755.93        836.13        70.36 o                         
   5   4   8        222.19        261.09        64.44 o                         
 -10   5   8        756.30        819.76       104.02 o                         
  -9   5   8        185.80        165.61        43.48 o                         
  -8   5   8       2158.96       2186.94       135.38 o                         
  -7   5   8       4109.42       4042.73       215.65 o                         
  -6   5   8       5709.71       5783.64       268.13 o                         
  -5   5   8        627.64        641.31        59.85 o                         
  -4   5   8         64.64         42.46        22.20 o                         
  -3   5   8        681.45        706.19        39.20 o                         
  -2   5   8        565.96        596.61        38.44 o                         
  -1   5   8        448.73        439.75        62.97 o                         
   0   5   8        850.89        847.33        50.61 o                         
   1   5   8        448.78        448.35        34.42 o                         
   2   5   8        570.33        521.72        36.67 o                         
   3   5   8         53.08         56.20        26.74 o                         
   4   5   8         11.90        -11.97        21.62 o                         
   5   5   8         49.91         97.82        74.65 o                         
  -9   6   8       2313.70       2302.66       176.66 o                         
  -8   6   8          2.99          3.57        25.00 o                         
  -7   6   8        420.31        494.58        81.38 o                         
  -6   6   8        212.90        197.13        38.60 o                         
  -5   6   8        667.73        637.72        63.95 o                         
  -4   6   8       1063.13       1076.63        36.67 o                         
  -3   6   8        822.53        850.56        41.76 o                         
  -2   6   8        100.56         99.54        19.15 o                         
  -1   6   8       1036.98       1037.37        53.62 o                         
   0   6   8         67.11         35.65        13.09 o                         
   1   6   8        189.66        138.22        24.50 o                         
   2   6   8        279.69        228.04       104.45 o                         
   3   6   8       1469.91       1402.31       140.50 o                         
   4   6   8          8.11         -0.84        24.72 o                         
  -8   7   8         30.24         17.84        52.48 o                         
  -7   7   8        806.14        910.10       111.49 o                         
  -6   7   8        311.94        315.10        60.60 o                         
  -5   7   8         90.48         29.75        26.21 o                         
  -4   7   8       1827.13       1627.67       127.91 o                         
  -3   7   8        234.43        219.05        82.04 o                         
  -2   7   8         46.86          6.85        44.34 o                         
  -1   7   8         26.85         20.79        11.31 o                         
   0   7   8        628.80        670.80        42.12 o                         
   1   7   8        149.86        108.49        66.51 o                         
   2   7   8        592.64        523.62        78.45 o                         
   3   7   8        767.98        709.41        94.06 o                         
   4   7   8        372.33        451.41        93.02 o                         
  -7   8   8         26.31         13.55        30.05 o                         
  -6   8   8         45.92         52.65        31.60 o                         
  -5   8   8          9.10         18.47        48.20 o                         
  -4   8   8        473.73        464.43        70.22 o                         
  -3   8   8         90.47        113.82        31.92 o                         
  -2   8   8       1473.91       1246.30       108.17 o                         
  -1   8   8          5.00          5.90        19.07 o                         
   0   8   8          1.74        -16.86        24.81 o                         
   1   8   8        348.45        387.27        71.69 o                         
   2   8   8        916.23        874.12       106.25 o                         
   3   8   8         23.02         32.77        37.59 o                         
   4   8   8        452.16        559.11       111.30 o                         
  -6   9   8        235.20        218.64        60.04 o                         
  -5   9   8       1232.17       1178.55       117.64 o                         
  -4   9   8        165.92        141.44        37.50 o                         
  -3   9   8         47.49        -20.90        20.90 o                         
  -2   9   8        356.66        344.81        57.08 o                         
  -1   9   8       2007.35       2264.08       171.09 o                         
   0   9   8        752.84        783.96       136.51 o                         
   1   9   8       2242.01       1983.54       214.91 o                         
   2   9   8         51.74        142.31        61.60 o                         
   3   9   8         53.59         57.70        44.23 o                         
  -6  10   8         85.40        119.21        43.55 o                         
  -5  10   8        916.88        915.80       110.48 o                         
  -4  10   8       2370.89       2278.40       166.67 o                         
  -3  10   8        109.88        131.63        60.66 o                         
  -2  10   8        278.74        376.71       105.98 o                         
 -10   1   9       1757.95       1696.94       123.80 o                         
  -9   1   9       1131.59        907.47       144.14 o                         
  -8   1   9        590.72        720.55        76.14 o                         
  -7   1   9        114.80         68.40        21.14 o                         
  -6   1   9        372.65        379.89        43.96 o                         
  -5   1   9        599.89        631.46        49.01 o                         
  -4   1   9       1031.55       1006.84        43.80 o                         
  -3   1   9         64.29         56.57        12.10 o                         
  -2   1   9        541.52        499.29        33.51 o                         
  -1   1   9          2.03         -5.42        13.88 o                         
   0   1   9        228.58        225.79        27.17 o                         
   1   1   9        897.62        887.17        49.46 o                         
   2   1   9        224.44        202.73        24.44 o                         
   3   1   9        786.08        810.24        43.14 o                         
   4   1   9       2050.64       2019.22       156.45 o                         
   5   1   9        570.64        555.68        90.08 o                         
 -10   2   9         34.28         91.68        43.25 o                         
  -9   2   9        191.32        126.33        37.35 o                         
  -8   2   9        187.61        248.84        57.72 o                         
  -7   2   9       2296.80       2453.43       104.64 o                         
  -6   2   9        120.14        101.41        21.86 o                         
  -5   2   9       5739.61       5976.97       119.00 o                         
  -4   2   9        684.70        608.08        38.01 o                         
  -3   2   9        211.97        203.78        23.65 o                         
  -2   2   9       2194.02       2232.64        75.40 o                         
  -1   2   9       4612.84       4798.76       156.26 o                         
   0   2   9       1615.75       1608.58       109.52 o                         
   1   2   9       1676.70       1689.36        76.89 o                         
   2   2   9        232.81        287.16        27.74 o                         
   3   2   9         11.79          9.73        17.60 o                         
   4   2   9          7.22         18.85        26.04 o                         
   5   2   9        995.11       1023.29       119.20 o                         
 -10   3   9        881.74        953.76       171.75 o                         
  -9   3   9         41.98         99.45        33.67 o                         
  -8   3   9       2995.04       2943.57       154.10 o                         
  -7   3   9         34.83         17.61        22.65 o                         
  -6   3   9       1067.54       1100.08        64.02 o                         
  -5   3   9        109.49        129.54        23.67 o                         
  -4   3   9       3677.89       3778.47       113.66 o                         
  -3   3   9       2192.97       2396.71        83.51 o                         
  -2   3   9       7113.60       7126.92       233.66 o                         
  -1   3   9         18.79         15.63        10.39 o                         
   0   3   9        308.90        289.75        38.52 o                         
   1   3   9        492.33        445.61        48.23 o                         
   2   3   9       1942.89       1881.87        99.24 o                         
   3   3   9        238.24        215.04        35.56 o                         
   4   3   9        795.04        926.51       109.28 o                         
   5   3   9        154.53         86.84        52.26 o                         
 -10   4   9         43.62        -59.14        59.14 o                         
  -9   4   9         16.17          6.18        23.78 o                         
  -8   4   9        120.34        104.74        45.74 o                         
  -7   4   9        849.45        927.64        85.84 o                         
  -6   4   9         71.56         37.41        17.51 o                         
  -5   4   9        753.13        816.90        60.18 o                         
  -4   4   9        884.27        835.26        60.75 o                         
  -3   4   9        206.94        204.65        24.86 o                         
  -2   4   9        216.93        211.32        27.16 o                         
  -1   4   9        561.55        516.45        35.68 o                         
   0   4   9        372.18        272.39        50.77 o                         
   1   4   9       2411.09       2459.64       106.45 o                         
   2   4   9        210.47        179.44        34.72 o                         
   3   4   9        601.55        599.80        60.90 o                         
   4   4   9         84.82         60.01        38.08 o                         
   5   4   9         98.55         41.81        47.11 o                         
  -9   5   9        375.84        196.49       103.61 o                         
  -8   5   9         61.79         63.81        29.69 o                         
  -7   5   9          0.71         15.97        33.37 o                         
  -6   5   9          0.02        -10.54        20.92 o                         
  -5   5   9         60.31          9.61        21.72 o                         
  -4   5   9        233.74        231.46        31.71 o                         
  -3   5   9       1152.26       1125.35        56.83 o                         
  -2   5   9         17.97         10.41        10.94 o                         
  -1   5   9        135.68         90.64        16.89 o                         
   0   5   9        237.03        230.49        31.24 o                         
   1   5   9          4.69         18.46        13.21 o                         
   2   5   9         76.81         77.61        34.10 o                         
   3   5   9        666.53        555.51        62.72 o                         
   4   5   9        194.34        284.84        44.20 o                         
  -8   6   9       1429.79       1421.11       116.13 o                         
  -7   6   9       1135.56       1156.49       125.26 o                         
  -6   6   9        756.48        771.35        70.96 o                         
  -5   6   9          7.87         30.46        34.14 o                         
  -4   6   9          7.59        -32.11        32.11 o                         
  -3   6   9        210.11        183.24        24.20 o                         
  -2   6   9          1.17          8.96        11.42 o                         
  -1   6   9         59.18         43.19        12.71 o                         
   0   6   9        215.48        170.87        26.73 o                         
   1   6   9        555.69        578.94       123.78 o                         
   2   6   9       1559.09       1432.75        99.85 o                         
   3   6   9        233.91        226.50        44.19 o                         
   4   6   9          4.24         16.63        62.08 o                         
  -7   7   9        305.67        333.87       125.47 o                         
  -6   7   9         22.63         37.86        24.26 o                         
  -5   7   9        344.31        405.86        64.24 o                         
  -4   7   9       1644.81       1599.66       123.91 o                         
  -3   7   9       1404.26       1367.38       116.32 o                         
  -2   7   9       1220.47       1369.55        93.85 o                         
  -1   7   9        548.47        517.57        55.30 o                         
   0   7   9          2.15          3.84        28.05 o                         
   1   7   9        153.65        122.18        41.31 o                         
   2   7   9       1070.61        878.36       114.03 o                         
   3   7   9        555.69        593.58       109.12 o                         
   4   7   9        300.85        436.00        95.70 o                         
  -7   8   9         78.86         41.36        39.53 o                         
  -6   8   9        911.92        946.43       103.70 o                         
  -5   8   9       2342.62       2372.78       160.62 o                         
  -4   8   9        289.26        277.78        57.63 o                         
  -3   8   9         62.58         64.04        28.97 o                         
  -2   8   9        230.13        210.85        42.12 o                         
  -1   8   9       3067.04       2830.62       188.37 o                         
   0   8   9       1010.41       1154.43       120.31 o                         
   1   8   9        722.08        713.79       125.09 o                         
   2   8   9         14.97         30.70        37.83 o                         
  -6   9   9          9.09        -17.71       106.24 o                         
  -5   9   9         25.63          2.06        34.03 o                         
  -4   9   9        437.52        528.84        79.32 o                         
  -3   9   9        203.36        252.49        96.98 o                         
  -5  10   9          0.47        103.67        68.88 o                         
  -4  10   9        390.49        362.49       108.79 o                         
  -9   0  10       2963.50       2993.82       200.06 o                         
  -8   0  10         15.28         -6.41        33.98 o                         
  -7   0  10         97.35         94.46        57.96 o                         
  -6   0  10        115.75        130.76        28.06 o                         
  -5   0  10        229.38        264.14        35.10 o                         
  -4   0  10          8.37          0.83        12.10 o                         
  -3   0  10        986.49       1015.96        68.84 o                         
  -2   0  10       1228.65       1086.61        70.78 o                         
  -1   0  10       7070.24       7351.06       231.37 o                         
   0   0  10        651.55        622.94       113.03 o                         
   1   0  10         11.37         16.44        30.23 o                         
   2   0  10        105.67         89.22        23.39 o                         
   3   0  10       4474.12       4453.01       324.22 o                         
   4   0  10        941.06       1208.35       181.29 o                         
  -9   1  10          5.79        -16.22        22.76 o                         
  -8   1  10        406.28        393.41        58.38 o                         
  -7   1  10       1067.34       1016.65        89.52 o                         
  -6   1  10       2993.60       3245.40       114.21 o                         
  -5   1  10        473.32        525.18        29.38 o                         
  -4   1  10       1048.68       1046.35        45.35 o                         
  -3   1  10        299.62        329.11        26.31 o                         
  -2   1  10        114.27         92.94        16.32 o                         
  -1   1  10        280.42        259.12        28.35 o                         
   0   1  10       2850.33       3020.44       186.39 o                         
   1   1  10         93.55         94.61        20.97 o                         
   2   1  10        764.25        751.65        56.70 o                         
   3   1  10          1.34        -12.43        23.99 o                         
   4   1  10          3.75        -25.06        29.61 o                         
  -9   2  10        449.60        448.34        80.51 o                         
  -8   2  10        325.98        290.50        49.40 o                         
  -7   2  10        460.72        442.94        60.00 o                         
  -6   2  10         25.20         38.86         9.34 o                         
  -5   2  10        264.73        275.67        26.13 o                         
  -4   2  10        295.83        310.33        24.04 o                         
  -3   2  10       1431.59       1376.72        55.45 o                         
  -2   2  10         44.45         76.71        21.27 o                         
  -1   2  10         13.88         14.41        19.30 o                         
   0   2  10        111.09        116.62        22.02 o                         
   1   2  10        232.88        196.54        43.79 o                         
   2   2  10         40.15         44.76        16.32 o                         
   3   2  10          1.17          1.27        24.99 o                         
   4   2  10        551.03        570.52        90.18 o                         
  -9   3  10        278.55        301.68        53.74 o                         
  -8   3  10        233.17        245.56        51.41 o                         
  -7   3  10       1700.97       1545.23       111.72 o                         
  -6   3  10        510.52        532.10        39.00 o                         
  -5   3  10        658.00        592.63        54.17 o                         
  -4   3  10          1.81         12.55         9.41 o                         
  -3   3  10        137.19        137.22        21.93 o                         
  -2   3  10        472.70        503.23        59.52 o                         
  -1   3  10        896.67        923.48        85.32 o                         
   0   3  10        325.75        315.33        54.51 o                         
   1   3  10          1.55         38.43        15.82 o                         
   2   3  10        253.18        209.54        35.70 o                         
   3   3  10          1.85        -10.83        33.03 o                         
   4   3  10        290.33        302.88        69.24 o                         
  -9   4  10       1170.52       1442.86       205.25 o                         
  -8   4  10       1896.01       1877.01       129.61 o                         
  -7   4  10        649.09        681.80        77.14 o                         
  -6   4  10          0.62         27.18        18.15 o                         
  -5   4  10        489.08        509.72        53.23 o                         
  -4   4  10       1402.72       1330.94        55.11 o                         
  -3   4  10        887.81        924.30        75.06 o                         
  -2   4  10       2159.40       2231.97       205.63 o                         
  -1   4  10        830.77        821.22        64.34 o                         
   0   4  10         29.89         46.08        25.45 o                         
   1   4  10        569.23        525.16        56.86 o                         
   2   4  10          3.01         -1.74        32.67 o                         
   3   4  10        354.84        291.87        45.01 o                         
   4   4  10         52.21         88.83        48.94 o                         
  -8   5  10       1379.69       1299.93       110.74 o                         
  -7   5  10        185.64        104.17        43.62 o                         
  -6   5  10        956.09       1027.09       102.40 o                         
  -5   5  10        212.77        291.96        44.49 o                         
  -4   5  10       1136.44       1163.98       125.65 o                         
  -3   5  10        180.51        189.37        26.00 o                         
  -2   5  10        265.55        271.06        29.45 o                         
  -1   5  10         15.62         12.81        19.57 o                         
   0   5  10       1771.14       1818.47        84.97 o                         
   1   5  10       1678.97       1590.50       101.68 o                         
   2   5  10       3295.29       3116.81       145.67 o                         
   3   5  10         71.79         79.60        29.21 o                         
   4   5  10        214.88        185.84        75.13 o                         
  -8   6  10         19.60        -54.36        73.06 o                         
  -7   6  10        150.85         56.87        47.84 o                         
  -6   6  10         32.11          3.54        31.61 o                         
  -5   6  10        112.01        146.99        40.79 o                         
  -4   6  10         92.57         51.27        30.39 o                         
  -3   6  10       2163.80       1924.43       139.01 o                         
  -2   6  10         59.99         65.19        19.53 o                         
  -1   6  10       1080.91       1045.58        65.95 o                         
   0   6  10        174.95        162.40        34.71 o                         
   1   6  10        130.87        106.40        31.76 o                         
   2   6  10        268.81        212.85        42.78 o                         
   3   6  10        939.64        918.87        98.34 o                         
  -7   7  10         15.15          9.24        17.41 o                         
  -6   7  10        715.48        582.38       125.72 o                         
  -5   7  10        165.02        179.26        41.40 o                         
  -4   7  10        373.61        342.78        90.23 o                         
  -3   7  10         62.19         88.28        36.09 o                         
  -2   7  10        122.29        121.07        32.46 o                         
  -1   7  10          1.47         -3.57        27.66 o                         
   0   7  10        187.89        240.45        44.08 o                         
   1   7  10        432.21        430.57        87.33 o                         
   2   7  10          0.12        -30.28        30.28 o                         
   3   7  10         53.28         63.29        34.71 o                         
  -6   8  10         85.72         31.86        40.46 o                         
  -5   8  10         58.57         62.41        29.33 o                         
  -4   8  10        996.68        993.80       104.62 o                         
  -3   8  10         33.79        -30.32        46.73 o                         
  -2   8  10        576.67        649.46        93.81 o                         
  -1   8  10         48.85          5.47        34.06 o                         
   0   8  10         56.16         25.78        33.10 o                         
   1   8  10         57.24         10.09        19.85 o                         
   2   8  10        149.43         72.10        37.73 o                         
  -6   9  10        443.42        504.75       120.76 o                         
  -5   9  10       2316.90       2244.06       221.42 o                         
  -4   9  10        142.15          5.10        43.64 o                         
  -3   9  10         45.08         -6.54        22.70 o                         
  -9   1  11          3.11         -4.78       157.33 o                         
  -8   1  11        231.32        235.69        44.77 o                         
  -7   1  11         11.71         31.01        39.48 o                         
  -6   1  11        402.69        333.33        65.02 o                         
  -5   1  11        833.25        807.01        44.44 o                         
  -4   1  11        167.14        179.93        20.89 o                         
  -3   1  11        438.79        407.90        30.95 o                         
  -2   1  11       1730.27       1946.90        77.40 o                         
  -1   1  11       1115.34       1085.12        68.04 o                         
   0   1  11        195.64        215.20        32.50 o                         
   1   1  11         50.42         37.21        17.11 o                         
   2   1  11        425.64        507.70        80.77 o                         
   3   1  11        782.53        863.91       107.30 o                         
  -8   2  11         34.18         61.96        34.79 o                         
  -7   2  11       2780.68       2787.40       151.62 o                         
  -6   2  11        916.42       1020.80        77.35 o                         
  -5   2  11       2670.47       2818.24        99.53 o                         
  -4   2  11        114.06        119.70        18.09 o                         
  -3   2  11          2.37         -4.57        13.95 o                         
  -2   2  11          1.30         17.15        14.36 o                         
  -1   2  11       1383.57       1447.25       116.51 o                         
   0   2  11         13.30        -25.64        25.64 o                         
   1   2  11        842.53        922.75        72.63 o                         
   2   2  11        498.69        493.76        79.24 o                         
   3   2  11        548.49        590.05        90.62 o                         
  -8   3  11       4300.99       4618.17       203.85 o                         
  -7   3  11        868.70       1098.07       126.80 o                         
  -6   3  11          2.90          4.39        25.72 o                         
  -5   3  11         12.14        -27.26        27.26 o                         
  -4   3  11       3488.92       3552.27       220.80 o                         
  -3   3  11         17.85         23.85        26.73 o                         
  -2   3  11       1060.56       1084.03       164.78 o                         
  -1   3  11         12.25         21.73        36.68 o                         
   0   3  11         41.23         66.19        33.46 o                         
   1   3  11        113.54         93.85        26.26 o                         
   2   3  11         33.92         57.18        33.77 o                         
   3   3  11          6.64          3.27        32.57 o                         
  -8   4  11         87.12         -1.92        39.05 o                         
  -7   4  11         25.07         -0.55        27.00 o                         
  -6   4  11        311.03        265.25        49.55 o                         
  -5   4  11       1230.97       1194.88       117.62 o                         
  -4   4  11        571.63        505.34        71.80 o                         
  -3   4  11        163.72        157.00        24.06 o                         
  -2   4  11        104.93         91.64        25.15 o                         
  -1   4  11        442.73        508.74        53.55 o                         
   0   4  11        202.52        195.71        38.05 o                         
   1   4  11        961.79       1025.89        82.45 o                         
   2   4  11        399.63        389.05        72.05 o                         
   3   4  11          9.46          5.06        29.81 o                         
  -7   5  11         55.91        135.68        37.56 o                         
  -6   5  11        236.22        222.05        58.96 o                         
  -5   5  11         38.62         20.79        20.18 o                         
  -4   5  11         12.82         -3.21        17.85 o                         
  -3   5  11        126.90        134.04        43.13 o                         
  -2   5  11          9.29         23.65        18.80 o                         
  -1   5  11         47.26         24.44        25.91 o                         
   0   5  11         52.65         67.64        27.56 o                         
   1   5  11        241.92        172.93        77.60 o                         
   2   5  11        204.31        130.63        37.68 o                         
   3   5  11         37.07         34.82        53.17 o                         
  -7   6  11         69.47         94.89        61.36 o                         
  -6   6  11        135.81        205.84        72.89 o                         
  -5   6  11        239.29        199.19        48.46 o                         
  -4   6  11       1459.23       1294.53       121.71 o                         
  -3   6  11        848.30        839.83        96.50 o                         
  -2   6  11          0.37         -4.06        55.91 o                         
  -1   6  11        170.21        124.43        43.14 o                         
   0   6  11       1450.00       1554.47       104.61 o                         
   1   6  11        498.96        514.96        73.50 o                         
   2   6  11       1065.05       1031.04       104.17 o                         
  -6   7  11        153.40        262.45        87.88 o                         
  -5   7  11         68.68        -18.17        30.59 o                         
  -4   7  11        594.13        551.32        79.34 o                         
  -3   7  11        899.47        982.38       105.18 o                         
  -2   7  11        455.43        576.58        88.59 o                         
  -1   7  11        550.90        525.21       110.45 o                         
   0   7  11         32.18          2.07        37.46 o                         
   1   7  11         78.98         -0.22        82.65 o                         
   2   7  11         71.27        -16.11        76.88 o                         
  -6   8  11        599.50        670.98       137.64 o                         
  -5   8  11       1121.82        984.40       152.52 o                         
  -4   8  11         70.67         81.56        47.11 o                         
  -8   0  12        440.72        496.23        88.51 o                         
  -7   0  12       2016.24       2339.13       227.03 o                         
  -6   0  12        615.54        684.98       117.72 o                         
  -5   0  12         41.23         17.93        18.84 o                         
  -4   0  12         10.07        -21.12        21.12 o                         
  -3   0  12       3707.81       3885.95       148.62 o                         
  -2   0  12       2427.67       2670.94       259.07 o                         
  -1   0  12       3342.72       3652.52       519.34 o                         
   0   0  12        367.33        432.51       141.18 o                         
   1   0  12       1293.65       1077.98       161.70 o                         
   2   0  12         15.86        -50.77        50.77 o                         
  -8   1  12        174.32        170.24        45.02 o                         
  -7   1  12         50.30         -7.61        28.79 o                         
  -6   1  12       1787.16       1963.99       106.66 o                         
  -5   1  12        170.23        141.07        25.75 o                         
  -4   1  12        730.66        789.14        48.28 o                         
  -3   1  12        151.16        108.33        19.81 o                         
  -2   1  12        182.32        177.15        30.37 o                         
  -1   1  12         11.46         -4.26        15.13 o                         
   0   1  12       1334.32       1398.83        81.06 o                         
   1   1  12        140.73        234.10        57.78 o                         
   2   1  12        569.17        537.15        86.79 o                         
  -8   2  12          5.07        -47.04        47.04 o                         
  -7   2  12          0.45         54.34        29.81 o                         
  -6   2  12        126.08        147.47        35.15 o                         
  -5   2  12        189.42        201.28        29.98 o                         
  -4   2  12          6.66          6.51        23.47 o                         
  -3   2  12         18.58         -5.34        12.04 o                         
  -2   2  12        281.66        303.57        46.33 o                         
  -1   2  12        159.86        113.57        39.72 o                         
   0   2  12        183.40        174.52        36.57 o                         
   1   2  12        375.63        355.44        76.15 o                         
   2   2  12        188.82        280.65       141.97 o                         
  -7   3  12        277.21        225.09        49.38 o                         
  -6   3  12        549.95        549.09        82.33 o                         
  -5   3  12         28.39         78.87        25.82 o                         
  -4   3  12        144.56        102.73        23.60 o                         
  -3   3  12        120.58         65.38        28.78 o                         
  -2   3  12        675.24        633.95        88.33 o                         
  -1   3  12          1.11         34.74        26.54 o                         
   0   3  12          1.34        -15.80        33.42 o                         
   1   3  12        217.48        255.59        56.51 o                         
   2   3  12         63.75        146.82        61.84 o                         
  -7   4  12        958.27       1122.37       172.64 o                         
  -6   4  12         49.01         10.89        22.95 o                         
  -5   4  12         48.65         31.82        47.91 o                         
  -4   4  12        214.21        188.98        37.03 o                         
  -3   4  12        160.93        182.09        44.89 o                         
  -2   4  12        159.10        155.46        47.76 o                         
  -1   4  12        981.67        983.56        78.72 o                         
   0   4  12        723.47        806.39        74.46 o                         
   1   4  12         23.68         27.62        69.99 o                         
   2   4  12          4.12         11.18        26.23 o                         
  -7   5  12         13.48        -43.67        43.67 o                         
  -6   5  12        555.53        673.01       130.45 o                         
  -5   5  12       1369.36       1209.54       167.01 o                         
  -4   5  12       2729.75       2493.92       237.39 o                         
  -3   5  12       1158.95       1077.10       108.96 o                         
  -2   5  12         63.05         42.54        36.52 o                         
  -1   5  12        341.06        307.21        91.75 o                         
   0   5  12       2418.55       2251.97       128.36 o                         
   1   5  12        188.02        283.24        85.70 o                         
   2   5  12        317.71        402.64       104.17 o                         
  -6   6  12        239.14        206.50        79.27 o                         
  -5   6  12          6.54        -32.29        42.84 o                         
  -4   6  12          2.42         31.44        28.43 o                         
  -3   6  12       1411.97       1372.08       124.88 o                         
  -2   6  12        241.08        316.25        98.64 o                         
  -1   6  12        781.47        807.49       133.87 o                         
   0   6  12         65.86         78.11        55.85 o                         
  -6   7  12         56.50         26.47        50.68 o                         
  -5   7  12        313.94        148.84        67.81 o                         
  -8   1  13       1142.54        984.48       161.72 o                         
  -7   1  13       1547.92       1705.42       120.34 o                         
  -6   1  13        193.85        147.63        59.46 o                         
  -5   1  13         36.41         12.58        27.82 o                         
  -4   1  13        626.94        694.92        53.89 o                         
  -3   1  13        377.31        432.61        46.46 o                         
  -2   1  13        692.02        752.81        62.63 o                         
  -1   1  13          9.83         50.12        21.29 o                         
   0   1  13          5.26        -27.21        81.61 o                         
   1   1  13         25.54        -20.57        42.34 o                         
  -7   2  13        271.49        459.37        77.16 o                         
  -6   2  13        117.42         -2.04        18.33 o                         
  -5   2  13        728.68        887.06        72.89 o                         
  -4   2  13        962.00        975.36        72.08 o                         
  -3   2  13          9.58         26.37        19.67 o                         
  -2   2  13        783.27        862.20        80.49 o                         
  -1   2  13          1.74         36.89        29.86 o                         
   0   2  13         42.87          1.57        35.73 o                         
   1   2  13       1017.56       1171.82       123.78 o                         
  -6   3  13         65.09         75.78        28.85 o                         
  -5   3  13        372.79        406.05        43.84 o                         
  -4   3  13         56.79         59.16        22.77 o                         
  -3   3  13          2.30        -17.57        27.23 o                         
  -2   3  13        175.92         95.90        34.25 o                         
  -1   3  13        691.21        771.93       147.88 o                         
   0   3  13        667.68        734.14        97.11 o                         
   1   3  13        869.76        779.34       139.21 o                         
  -6   4  13         50.12        -28.52        30.64 o                         
  -5   4  13       1018.25        952.18       106.72 o                         
  -4   4  13        147.84         69.54        39.46 o                         
  -3   4  13         55.68         75.36        36.77 o                         
  -2   4  13          3.89         34.27        48.56 o                         
  -1   4  13        429.79        499.61       123.85 o                         
   1   4  13         13.23         -5.69        30.98 o                         
  -6   5  13         19.92         99.99        72.43 o                         
  -5   5  13        104.44        168.89        64.13 o                         
  -4   5  13        134.15        183.48        50.27 o                         
  -3   5  13        259.61        323.64        98.73 o                         
  -2   5  13          4.93         28.78        43.06 o                         
  -1   5  13         65.06         28.83        35.21 o                         
  -5   6  13        786.55        767.59       134.33 o                         
  -4   6  13        790.15        798.08       150.13 o                         
  -1   6  13        204.72        125.88        62.03 o                         
  -7   0  14       2076.58       2214.90       238.53 o                         
  -6   0  14        428.37        591.36       117.77 o                         
  -5   0  14        466.87        406.71        76.69 o                         
  -4   0  14         71.82        162.18        48.50 o                         
  -3   0  14        759.59        871.37       156.82 o                         
  -2   0  14         20.29        -44.82        44.82 o                         
  -1   0  14        550.96        454.85       104.17 o                         
   0   0  14        268.89         59.83        68.42 o                         
  -7   1  14        185.97         89.16        49.05 o                         
  -6   1  14        471.49        555.46        79.03 o                         
  -5   1  14        106.91         92.56        26.97 o                         
  -4   1  14       1000.90       1134.95       127.63 o                         
  -3   1  14        497.40        574.00        87.40 o                         
  -2   1  14          4.05         59.41        98.00 o                         
  -1   1  14        215.29        144.44        69.42 o                         
   0   1  14        705.27        606.86        91.15 o                         
  -7   2  14         42.32         21.88        38.46 o                         
  -6   2  14        184.10        162.85        48.03 o                         
  -5   2  14        178.26        242.04        78.29 o                         
  -4   2  14        484.51        575.45       134.27 o                         
  -3   2  14        343.68        252.98        71.49 o                         
  -2   2  14        150.95        203.05        51.47 o                         
  -1   2  14        321.40        361.90        95.87 o                         
  -7   3  14         50.23        -52.84        52.84 o                         
  -5   3  14         65.48        126.46        70.36 o                         
  -4   3  14        286.68        256.35        83.24 o                         
  -3   3  14        102.50        101.92        80.00 o                         
  -2   3  14        136.68        132.22        71.52 o                         
  -1   3  14         58.62         56.41       120.71 o                         
  -5   4  14         30.03         -6.56        18.41 o                         
  -4   4  14         65.38         52.54        24.94 o                         
  -3   4  14        305.14        342.14       100.64 o                         
  -2   4  14        280.68        289.78       107.84 o                         
  -4   5  14        503.48        616.92       137.45 o                         
  -5   1  15          2.69        100.17        50.01 o                         
  -4   1  15         23.05        158.04        70.90 o                         
                                                                                
