# Supplementary material for: Syntheses and crystal structures of two copper(I)–halide π,σ-coordination compounds based on 2-[(prop-2-en-1-yl)sulfan­yl]pyridine
Source: Acta Crystallogr E Crystallogr Commun. 2021 Oct 29;77(Pt 11):1180–4. doi: 10.1107/S2056989021011002 (PMC8587979; doi:10.1107/S2056989021011002)
Supplement: Supplementary file 3 [file e-77-01180-IIsup3.hkl]

data_II                                                                         
_shelx_title ' 6701_2_auto_a.res in P2(1)/c'                                    
_shelx_refln_list_code          4                                               
_shelx_F_calc_maximum      193.94                                               
_exptl_crystal_F_000       576.00                                               
_reflns_d_resolution_high  0.7332                                               
                                                                                
loop_                                                                           
 _space_group_symop_operation_xyz                                               
 'x, y, z'                                                                      
 '-x, y+1/2, -z+1/2'                                                            
 '-x, -y, -z'                                                                   
 'x, -y-1/2, z-1/2'                                                             
                                                                                
_cell_length_a     9.5009                                                       
_cell_length_b     9.6022                                                       
_cell_length_c    11.0936                                                       
_cell_angle_alpha  90.000                                                       
_cell_angle_beta  107.257                                                       
_cell_angle_gamma  90.000                                                       
                                                                                
_shelx_F_squared_multiplier     1.000                                           
                                                                                
loop_                                                                           
 _refln_index_h                                                                 
 _refln_index_k                                                                 
 _refln_index_l                                                                 
 _refln_F_squared_calc                                                          
 _refln_F_squared_meas                                                          
 _refln_F_squared_sigma                                                         
 _refln_observed_status                                                         
   2   0   0        697.78        682.28        26.93 o                         
   3   0   0      13567.61      13893.91       227.45 o                         
   4   0   0      13288.41      13896.06       224.22 o                         
   5   0   0       3466.13       3379.85        86.33 o                         
   6   0   0       2444.96       2712.71       136.53 o                         
   7   0   0       1274.34       1290.96        58.55 o                         
   8   0   0       1236.60       1064.60        97.86 o                         
   9   0   0        126.67        105.43        35.28 o                         
  10   0   0        381.87        282.25        36.27 o                         
  11   0   0        739.17        775.84       108.19 o                         
   1   1   0       7387.81       6912.21        92.59 o                         
   2   1   0         75.92         39.78         5.45 o                         
   3   1   0       8699.66       8736.64       121.42 o                         
   4   1   0        474.22        399.34        18.72 o                         
   5   1   0       5733.99       5970.67       141.75 o                         
   6   1   0        672.13        734.99        34.33 o                         
   7   1   0       1669.80       1740.92        68.95 o                         
   8   1   0        736.49        774.77        60.25 o                         
   9   1   0       2978.32       2940.11        93.46 o                         
  10   1   0        616.44        630.22        46.75 o                         
  11   1   0        104.76        119.64        48.58 o                         
  12   1   0        251.50        416.15        83.05 o                         
   0   2   0       5134.55       5320.95        94.77 o                         
   1   2   0       1040.72       1211.17        31.62 o                         
   2   2   0       3926.43       4026.34        82.50 o                         
   3   2   0       9219.69       9899.58       150.86 o                         
   4   2   0        635.86        561.61        39.01 o                         
   5   2   0       1103.86       1347.31        78.73 o                         
   6   2   0       3147.28       3304.14       104.52 o                         
   7   2   0       2163.07       2194.90       103.04 o                         
   8   2   0       2806.58       2774.74       204.29 o                         
   9   2   0         40.74         71.45        30.31 o                         
  10   2   0       2193.52       2298.95       103.52 o                         
  11   2   0       1442.44       1661.32       166.63 o                         
  12   2   0        708.29        624.97       113.13 o                         
   1   3   0       1994.62       2081.61        50.83 o                         
   2   3   0       1750.01       1914.60        53.63 o                         
   3   3   0       1164.08       1505.62        99.31 o                         
   4   3   0       2307.71       2496.44        87.65 o                         
   5   3   0       8038.10       8674.53       322.19 o                         
   6   3   0       2328.27       2365.62        53.15 o                         
   7   3   0        348.40        370.75        41.69 o                         
   8   3   0       2445.25       2546.30       152.42 o                         
   9   3   0       1807.26       1759.45        99.87 o                         
  10   3   0       1745.98       1666.07       100.61 o                         
  11   3   0         24.35         55.22        58.34 o                         
   0   4   0       9551.49      10014.57       186.02 o                         
   1   4   0        894.37        865.34        19.64 o                         
   2   4   0       1049.13       1042.23        24.87 o                         
   3   4   0        966.13       1036.72        39.59 o                         
   4   4   0        160.15        150.85        12.63 o                         
   5   4   0       1392.13       1424.69        48.08 o                         
   6   4   0       3995.75       4157.71       116.88 o                         
   7   4   0       2805.77       3080.10       109.25 o                         
   8   4   0        329.78        336.61        26.74 o                         
   9   4   0          0.40         13.65        27.83 o                         
  10   4   0        870.16        782.15        73.42 o                         
  11   4   0        861.96        701.26        90.99 o                         
   1   5   0      20725.71      22341.12       232.36 o                         
   2   5   0      17195.43      17892.25       412.14 o                         
   3   5   0      19460.90      20184.25       279.41 o                         
   4   5   0          4.24         -0.20         5.70 o                         
   5   5   0       1273.63       1592.01        68.92 o                         
   6   5   0       2754.32       2919.09        93.84 o                         
   7   5   0       1577.15       1636.41        64.40 o                         
   8   5   0         42.36         26.26        14.33 o                         
   9   5   0         82.09         64.00        80.81 o                         
  10   5   0         65.72         21.17        36.90 o                         
  11   5   0        253.40        178.37        57.63 o                         
   0   6   0       3548.63       3494.45        76.94 o                         
   1   6   0        176.87        169.58        12.45 o                         
   2   6   0       3476.90       3602.91        90.31 o                         
   3   6   0        351.16        381.72        16.72 o                         
   4   6   0        987.44        989.94        27.83 o                         
   5   6   0         45.72         37.53         7.05 o                         
   6   6   0       3118.31       3443.30       152.13 o                         
   7   6   0        398.44        459.11        28.30 o                         
   8   6   0       1118.34       1213.15        94.46 o                         
   9   6   0          3.81         48.77        33.62 o                         
  10   6   0       1063.80       1112.73       123.30 o                         
  11   6   0        614.68        782.10       110.73 o                         
   1   7   0       1178.39       1146.05        37.52 o                         
   2   7   0       4870.16       4703.59       105.29 o                         
   3   7   0        768.57        742.98        25.00 o                         
   4   7   0        309.60        307.82        21.24 o                         
   5   7   0       1104.69       1083.47        46.83 o                         
   6   7   0       2081.62       2423.33       117.80 o                         
   7   7   0         40.82         30.59        15.98 o                         
   8   7   0         14.63         39.18        54.78 o                         
   9   7   0       3736.66       4032.70       239.82 o                         
  10   7   0        110.77        207.38        64.67 o                         
   0   8   0       2600.00       2605.25       105.13 o                         
   1   8   0          5.21         15.38        14.87 o                         
   2   8   0         66.74         41.05        19.58 o                         
   3   8   0       1305.04       1258.43        30.59 o                         
   4   8   0       1751.03       1660.07        41.29 o                         
   5   8   0        806.42        903.25        42.90 o                         
   6   8   0        720.38        743.34        43.09 o                         
   7   8   0       4063.36       4594.96       779.84 o                         
   8   8   0        320.45        558.14       105.72 o                         
   1   9   0         88.64        110.73        21.30 o                         
   2   9   0        491.62        480.85        39.58 o                         
   3   9   0        786.05        783.70        49.07 o                         
   4   9   0       3299.39       3300.67        96.82 o                         
   5   9   0         18.54          7.50        48.47 o                         
   6   9   0         92.20        228.06       105.46 o                         
   7   9   0        122.71         89.31        38.20 o                         
   0  10   0       5290.60       4952.87       260.40 o                         
   1  10   0       4734.32       4322.54       270.39 o                         
   2  10   0        216.36        215.78        43.70 o                         
   3  10   0       1387.43       1353.13        99.73 o                         
   4  10   0       5231.04       5116.28       261.54 o                         
   5  10   0       1235.39       1301.96       105.81 o                         
   1  11   0        143.73        229.68        48.29 o                         
   2  11   0          0.88         22.01        33.94 o                         
   3  11   0        731.87        729.85        79.89 o                         
   4  11   0        195.39        138.00        60.13 o                         
   2  12   0         86.28        110.07        56.19 o                         
   3  12   0        834.44        651.22       108.09 o                         
 -12   1   1        500.97        425.72        84.60 o                         
 -11   1   1         57.39         55.20        40.26 o                         
 -10   1   1        279.93        261.61        48.81 o                         
  -9   1   1       1985.36       2025.28       104.39 o                         
  -8   1   1       6221.65       6431.53       260.14 o                         
  -7   1   1        552.20        636.64        49.47 o                         
  -6   1   1       3804.13       3834.29       102.59 o                         
  -5   1   1      26074.60      25520.17       629.82 o                         
  -4   1   1       9510.23       9116.65       161.22 o                         
  -3   1   1        304.90        283.52        13.09 o                         
  -2   1   1      12681.81      12054.76       134.76 o                         
  -1   1   1       9352.44       9561.23        99.72 o                         
   0   1   1      16697.18      17754.21       203.00 o                         
   1   1   1       3563.58       3853.73        67.64 o                         
   2   1   1       8176.39       8691.92        86.62 o                         
   3   1   1      10163.94      10477.95       149.99 o                         
   4   1   1       1226.12       1191.65        31.38 o                         
   5   1   1         49.87         72.62        10.17 o                         
   6   1   1       1955.53       1927.99        91.22 o                         
   7   1   1         13.26          1.32         7.03 o                         
   8   1   1        759.01        694.55        29.92 o                         
   9   1   1        932.35        945.37        39.84 o                         
  10   1   1       1265.90       1280.84        89.05 o                         
  11   1   1         45.45         11.17        27.18 o                         
  12   1   1        353.45        233.80        79.30 o                         
 -12   2   1         72.83         27.59        44.15 o                         
 -11   2   1         68.72         57.70        40.03 o                         
 -10   2   1       4948.25       4960.29       167.04 o                         
  -9   2   1       2417.93       2632.45       183.87 o                         
  -8   2   1       2155.34       2180.15       159.53 o                         
  -7   2   1         38.67         14.32        10.64 o                         
  -6   2   1        510.17        516.89        27.86 o                         
  -5   2   1        520.32        539.61        23.15 o                         
  -4   2   1       4737.40       4568.65        74.68 o                         
  -3   2   1        158.85        184.59        16.60 o                         
  -2   2   1       4084.44       3769.49       186.96 o                         
  -1   2   1       1620.58       1691.71        27.84 o                         
   0   2   1       6915.32       7737.91        94.48 o                         
   1   2   1       4581.99       5247.54       203.44 o                         
   2   2   1       2313.23       2305.75       108.05 o                         
   3   2   1      10046.15      10153.54       193.82 o                         
   4   2   1      19698.88      19774.66       362.62 o                         
   5   2   1       3554.81       3671.44        90.51 o                         
   6   2   1          9.82          3.67         9.10 o                         
   7   2   1       2491.10       2531.86       108.15 o                         
   8   2   1      10801.12      10400.10       182.82 o                         
   9   2   1        644.24        716.70        47.81 o                         
  10   2   1       1286.53       1317.76        70.81 o                         
  11   2   1        246.89        184.54        65.18 o                         
 -11   3   1       3340.03       3106.53       144.93 o                         
 -10   3   1        465.61        380.38        51.14 o                         
  -9   3   1        408.23        383.41        53.35 o                         
  -8   3   1       1154.09       1067.46        64.22 o                         
  -7   3   1       6689.48       7055.21       379.41 o                         
  -6   3   1        487.01        503.90        33.22 o                         
  -5   3   1       1319.58       1188.75        32.23 o                         
  -4   3   1        520.73        527.67        20.06 o                         
  -3   3   1          8.56          4.38        10.53 o                         
  -2   3   1       1830.52       1818.49        63.87 o                         
  -1   3   1         22.35          8.64         3.06 o                         
   0   3   1        330.45        452.96         8.50 o                         
   1   3   1      11892.67      12573.12       307.10 o                         
   2   3   1       7389.36       7922.60       342.37 o                         
   3   3   1       4641.51       5211.14       285.96 o                         
   4   3   1         36.85         45.50         7.98 o                         
   5   3   1      16947.18      18040.17       481.07 o                         
   6   3   1       5223.21       5388.13       182.17 o                         
   7   3   1       8315.10       7885.76       138.20 o                         
   8   3   1         33.30          2.45        20.26 o                         
   9   3   1        593.12        610.58        45.30 o                         
  10   3   1        936.72        954.43        77.10 o                         
  11   3   1       1878.11       1950.57       193.45 o                         
 -11   4   1       1131.20       1024.51        88.06 o                         
 -10   4   1        189.64        140.31        34.31 o                         
  -9   4   1        957.38        939.86        50.35 o                         
  -8   4   1       4236.81       4255.89       115.50 o                         
  -7   4   1       6023.61       6463.38       330.80 o                         
  -6   4   1       3274.44       3214.91       126.83 o                         
  -5   4   1        477.12        468.53        25.14 o                         
  -4   4   1      10297.74      10124.07       218.52 o                         
  -3   4   1       9066.59       9197.50       103.94 o                         
  -2   4   1      13480.74      13878.81       180.85 o                         
  -1   4   1          0.18         14.15         4.01 o                         
   0   4   1       2135.57       2020.23        34.17 o                         
   1   4   1       7354.85       7859.79       250.76 o                         
   2   4   1       7126.44       7595.39        76.40 o                         
   3   4   1       1192.07       1357.63        50.89 o                         
   4   4   1        135.59        142.97        11.97 o                         
   5   4   1       3563.48       3907.73       133.30 o                         
   6   4   1         27.88         38.95         9.01 o                         
   7   4   1       1430.03       1433.46       205.50 o                         
   8   4   1        162.03        179.09        36.81 o                         
   9   4   1        257.26        250.87        43.33 o                         
  10   4   1       1352.27       1515.95       239.99 o                         
 -11   5   1          1.24         57.90        41.79 o                         
 -10   5   1         27.28        -24.76        30.17 o                         
  -9   5   1          0.13         -5.15        27.88 o                         
  -8   5   1         70.36         92.71        19.37 o                         
  -7   5   1        259.47        420.13        55.62 o                         
  -6   5   1         87.53         81.62        13.71 o                         
  -5   5   1        147.65        175.24        15.66 o                         
  -4   5   1        296.82        377.96        36.63 o                         
  -3   5   1          4.67         12.06         7.39 o                         
  -2   5   1        990.52       1031.45        24.03 o                         
  -1   5   1        266.36        253.74         9.92 o                         
   0   5   1       2546.98       2834.57        57.62 o                         
   1   5   1         18.35         15.71         6.58 o                         
   2   5   1        229.73        253.62        14.51 o                         
   3   5   1         13.13          8.74         7.51 o                         
   4   5   1          1.00          1.34         7.16 o                         
   5   5   1         36.13         43.24         8.75 o                         
   6   5   1        294.26        300.16        19.47 o                         
   7   5   1        144.17        192.70        65.18 o                         
   8   5   1        111.00        145.87        28.12 o                         
   9   5   1          0.20         16.63        29.18 o                         
  10   5   1        126.47         81.17        41.36 o                         
 -11   6   1        387.61        353.74        71.17 o                         
 -10   6   1        697.13        879.69       110.19 o                         
  -9   6   1          5.03         52.12        34.30 o                         
  -8   6   1       1030.45        992.41        84.97 o                         
  -7   6   1       5398.54       6076.27       362.80 o                         
  -6   6   1       4437.05       5275.57       119.38 o                         
  -5   6   1         23.42         52.12        14.35 o                         
  -4   6   1       4435.28       4356.61       108.50 o                         
  -3   6   1      13417.92      13205.25       151.14 o                         
  -2   6   1       8088.74       7846.35        70.70 o                         
  -1   6   1        403.67        384.42        23.62 o                         
   0   6   1       1739.65       1677.36        38.45 o                         
   1   6   1      12874.79      13693.32       291.42 o                         
   2   6   1       2792.14       2964.47       103.74 o                         
   3   6   1       1149.39       1195.83        33.56 o                         
   4   6   1       2717.50       2933.10        73.86 o                         
   5   6   1        401.07        449.04        25.29 o                         
   6   6   1         13.02          4.84        15.32 o                         
   7   6   1        810.91        791.99        75.24 o                         
   8   6   1        469.00        549.05        67.06 o                         
   9   6   1         33.79         60.41        45.17 o                         
  10   6   1        460.71        333.08        73.48 o                         
 -10   7   1        474.55        436.12        85.01 o                         
  -9   7   1         83.29         15.20        87.77 o                         
  -8   7   1        999.52       1013.78       167.64 o                         
  -7   7   1       1831.36       2211.86        81.57 o                         
  -6   7   1        847.94       1134.27        49.25 o                         
  -5   7   1        225.95        258.76        21.01 o                         
  -4   7   1         40.37        102.05        52.64 o                         
  -3   7   1        170.49        177.57        10.39 o                         
  -2   7   1         61.23         55.17         8.04 o                         
  -1   7   1         40.43         39.23         9.87 o                         
   0   7   1       1271.60       1219.66        35.33 o                         
   1   7   1       3746.30       3791.30        73.00 o                         
   2   7   1       5194.22       5733.73       178.87 o                         
   3   7   1       1852.33       1789.57        44.24 o                         
   4   7   1        442.67        441.59        22.70 o                         
   5   7   1       3396.19       3795.12       130.28 o                         
   6   7   1       4853.71       6054.66       294.26 o                         
   7   7   1       2687.78       3102.92       360.17 o                         
   8   7   1        131.70        155.74        65.73 o                         
   9   7   1        488.68        436.53        80.70 o                         
  -8   8   1       1099.10       1143.87       130.39 o                         
  -7   8   1          7.08         26.44        30.39 o                         
  -6   8   1        788.83        965.21        64.17 o                         
  -5   8   1         32.86         21.82         9.02 o                         
  -4   8   1         73.54         74.10         9.59 o                         
  -3   8   1        173.96        219.66        10.94 o                         
  -2   8   1        357.19        393.12        34.18 o                         
  -1   8   1       1040.05       1010.83        35.78 o                         
   0   8   1       1025.70       1009.84        37.06 o                         
   1   8   1       1037.03       1103.72        43.61 o                         
   2   8   1        743.25        803.38        42.68 o                         
   3   8   1       1268.28       1348.80        35.89 o                         
   4   8   1       9945.73       9984.84       124.65 o                         
   5   8   1       1040.52       1032.28        46.95 o                         
   6   8   1         28.33         24.15        70.39 o                         
   7   8   1       1282.94       1318.48       106.15 o                         
   8   8   1       2382.43       2772.00       200.14 o                         
  -7   9   1         72.56        110.90        45.53 o                         
  -6   9   1       1138.98       1166.09        74.96 o                         
  -5   9   1       4407.04       4612.85       149.06 o                         
  -4   9   1       2029.29       1987.83        67.71 o                         
  -3   9   1          6.93          9.69        22.57 o                         
  -2   9   1        475.20        470.12        55.95 o                         
  -1   9   1       5712.60       5550.17       120.08 o                         
   0   9   1        562.98        476.81        29.58 o                         
   1   9   1        154.62        126.04        18.58 o                         
   2   9   1       2003.57       2079.68        97.41 o                         
   3   9   1       1226.85       1032.02        71.79 o                         
   4   9   1        146.32        151.93        45.40 o                         
   5   9   1         12.06        -24.29        29.70 o                         
   6   9   1       1231.80       1366.85       107.42 o                         
   7   9   1         24.89        -42.11        42.11 o                         
  -6  10   1          1.94        123.23        68.17 o                         
  -5  10   1          8.70        121.13        44.36 o                         
  -4  10   1        247.02        252.61        54.57 o                         
  -3  10   1       1123.07       1069.85        88.30 o                         
  -2  10   1          0.19         39.76        33.34 o                         
  -1  10   1        155.79        302.91        75.25 o                         
   0  10   1         50.85         86.28        26.19 o                         
   1  10   1        164.21        158.07        24.70 o                         
   2  10   1         18.88        -20.96        23.79 o                         
   3  10   1        636.51        551.77        68.52 o                         
   4  10   1          1.25        -31.51        31.51 o                         
   5  10   1        125.27        146.56        46.06 o                         
  -4  11   1       2065.55       1775.26       173.12 o                         
  -3  11   1        105.67        151.23        43.39 o                         
  -2  11   1       1906.26       1889.10       121.12 o                         
  -1  11   1       3160.49       3057.91       216.94 o                         
   0  11   1       4782.90       4742.49       335.90 o                         
   1  11   1          2.39         63.10        33.70 o                         
   2  11   1        144.05        128.31        42.04 o                         
   3  11   1        877.79        783.37        83.31 o                         
   4  11   1        715.28        686.55       113.95 o                         
  -3  12   1        435.40        387.99        84.94 o                         
   0  12   1        589.79        640.41       102.23 o                         
   1  12   1         77.99        151.02        63.63 o                         
   2  12   1        103.43        132.36        64.82 o                         
   3  12   1       1777.18       1773.30       182.06 o                         
 -11   0   2       1083.19       1180.32       122.40 o                         
 -10   0   2       7022.14       7473.15       301.11 o                         
  -9   0   2       2934.23       2978.16       174.50 o                         
  -8   0   2       1142.97       1004.28        94.00 o                         
  -7   0   2       1072.17       1051.20        60.29 o                         
  -6   0   2      34871.79      32468.72       744.17 o                         
  -5   0   2      13738.40      13615.07       310.66 o                         
  -4   0   2       3195.47       2880.47        63.88 o                         
  -3   0   2       4987.27       4774.55        93.38 o                         
  -2   0   2      37613.17      34790.38       499.74 o                         
  -1   0   2       4394.63       4334.47       108.49 o                         
   0   0   2      15571.30      15451.53       247.38 o                         
   1   0   2       1844.92       1820.15        66.83 o                         
   2   0   2       2818.69       2998.55       151.31 o                         
   3   0   2        206.07        209.06        17.03 o                         
   4   0   2        591.03        499.93        38.48 o                         
   5   0   2       9008.33       9392.83       542.99 o                         
   6   0   2       2471.25       2489.82       106.05 o                         
   7   0   2       2951.79       3024.79       101.11 o                         
   8   0   2       9251.04       9112.78       178.88 o                         
   9   0   2       2394.65       2375.51        88.92 o                         
  10   0   2         66.43        124.95        53.89 o                         
  11   0   2       1412.11       1580.41       156.75 o                         
 -12   1   2         25.60         32.45        40.99 o                         
 -11   1   2        628.60       1127.24       238.28 o                         
 -10   1   2         38.71        432.91        93.37 o                         
  -9   1   2       1738.90       1790.80        93.78 o                         
  -8   1   2         42.32         84.25        42.98 o                         
  -7   1   2       1150.14       1118.41        42.08 o                         
  -6   1   2        990.57        944.44        33.76 o                         
  -5   1   2         17.72          9.01         6.34 o                         
  -4   1   2        353.94        349.51        15.97 o                         
  -3   1   2       6920.78       6523.68        92.67 o                         
  -2   1   2       2796.98       2723.21        49.62 o                         
  -1   1   2      14340.38      14690.96       123.63 o                         
   0   1   2       5844.74       6279.44       115.67 o                         
   1   1   2      13383.05      13933.69       106.88 o                         
   2   1   2       1065.30        987.39        21.42 o                         
   3   1   2      16257.00      16295.21       169.40 o                         
   4   1   2       3126.27       3093.76        68.19 o                         
   5   1   2       2224.54       2121.35        79.82 o                         
   6   1   2         76.93         75.98        12.03 o                         
   7   1   2       1367.71       1378.78        37.55 o                         
   8   1   2        722.24        778.89        29.77 o                         
   9   1   2        796.06        824.49        49.73 o                         
  10   1   2         11.28         61.94        35.24 o                         
  11   1   2         96.86         41.05        65.70 o                         
 -12   2   2        684.86        585.92       101.12 o                         
 -11   2   2         22.22         62.55        42.39 o                         
 -10   2   2        509.66        473.65        72.83 o                         
  -9   2   2        579.54        465.86        77.87 o                         
  -8   2   2       1305.75       1239.06        71.47 o                         
  -7   2   2       1768.70       1768.59        65.53 o                         
  -6   2   2       1573.09       1440.89        42.75 o                         
  -5   2   2       4580.57       4744.13        75.33 o                         
  -4   2   2       1909.49       1803.52        58.36 o                         
  -3   2   2      11006.89      10997.47       152.95 o                         
  -2   2   2       1230.08       1127.41        36.77 o                         
  -1   2   2        517.10        543.42        15.94 o                         
   0   2   2      16933.17      17347.51       298.79 o                         
   1   2   2       3122.92       3278.04        67.20 o                         
   2   2   2      10739.76      11170.68       203.76 o                         
   3   2   2        596.64        585.81        21.67 o                         
   4   2   2       3069.01       3008.90        82.28 o                         
   5   2   2       5182.55       5407.38       123.13 o                         
   6   2   2       2890.76       2979.61        98.91 o                         
   7   2   2         59.10         70.18        17.42 o                         
   8   2   2       1231.92       1268.39        52.83 o                         
   9   2   2        997.49        964.42        55.34 o                         
  10   2   2        141.90        192.11        56.57 o                         
  11   2   2        319.64        438.91        94.69 o                         
 -12   3   2        277.73        396.28        87.91 o                         
 -11   3   2       1319.91       1232.64        90.61 o                         
 -10   3   2        604.34        516.87        89.45 o                         
  -9   3   2         21.14         60.99        25.41 o                         
  -8   3   2        941.83        955.69        57.65 o                         
  -7   3   2        522.06        499.40        24.01 o                         
  -6   3   2         21.72          4.95        10.30 o                         
  -5   3   2       1727.77       1675.02        48.78 o                         
  -4   3   2        673.61        566.73        73.28 o                         
  -3   3   2       2751.43       2978.42        93.76 o                         
  -2   3   2       2494.67       2497.72        38.90 o                         
  -1   3   2      17563.88      18102.64       125.31 o                         
   0   3   2      12440.63      13151.37       170.53 o                         
   1   3   2        258.44        306.13        10.89 o                         
   2   3   2       4613.64       4690.69       198.10 o                         
   3   3   2       8006.37       8298.35       153.89 o                         
   4   3   2       3847.47       3807.38       146.96 o                         
   5   3   2        160.52        171.80        12.27 o                         
   6   3   2       1567.76       1712.45        50.44 o                         
   7   3   2       2953.91       2940.32       200.41 o                         
   8   3   2       2509.85       2465.05       111.05 o                         
   9   3   2        386.73        342.96        34.10 o                         
  10   3   2        704.43        603.90        93.56 o                         
 -12   4   2        826.07        631.75        92.08 o                         
 -11   4   2        506.87        385.06        54.02 o                         
 -10   4   2        194.14        104.14        30.99 o                         
  -9   4   2         19.56        -10.61        43.49 o                         
  -8   4   2          2.40        215.72        86.98 o                         
  -7   4   2         11.41          8.94        20.06 o                         
  -6   4   2       1671.48       1626.59        48.15 o                         
  -5   4   2        481.94        415.80        19.60 o                         
  -4   4   2       2192.39       2032.49       165.75 o                         
  -3   4   2       2917.55       2970.83        64.88 o                         
  -2   4   2          5.71          7.08         5.79 o                         
  -1   4   2        256.38        233.98         8.78 o                         
   0   4   2      13705.49      14353.05       134.68 o                         
   1   4   2      11421.41      12289.47       301.68 o                         
   2   4   2       3546.77       3453.64        42.82 o                         
   3   4   2         47.40         35.33         7.42 o                         
   4   4   2        537.27        501.34        20.56 o                         
   5   4   2       2289.65       2389.94        45.81 o                         
   6   4   2       4668.15       4957.36       189.15 o                         
   7   4   2       1116.32       1146.76        77.66 o                         
   8   4   2          0.10         -7.96        19.59 o                         
   9   4   2        179.11        162.28        26.74 o                         
  10   4   2         63.06          7.88        26.01 o                         
 -11   5   2       1053.84        985.46       116.67 o                         
 -10   5   2         96.15         66.90        53.83 o                         
  -9   5   2       3585.09       3392.34       153.37 o                         
  -8   5   2       5095.93       5005.12       179.56 o                         
  -7   5   2      10688.43      11395.92       566.07 o                         
  -6   5   2       1099.38       1154.05        78.36 o                         
  -5   5   2       4137.05       3973.58        78.57 o                         
  -4   5   2      10094.37       9739.67       280.29 o                         
  -3   5   2      19983.96      18867.91       306.28 o                         
  -2   5   2       1567.37       1493.49        29.86 o                         
  -1   5   2        868.20       1050.43        22.57 o                         
   0   5   2       1346.39       1369.54        20.45 o                         
   1   5   2       5306.74       5780.83       164.63 o                         
   2   5   2        234.70        250.74        11.50 o                         
   3   5   2         65.54         34.83         6.93 o                         
   4   5   2          7.41         11.15        14.21 o                         
   5   5   2       1526.62       1675.80        81.79 o                         
   6   5   2       5352.34       6090.33       368.52 o                         
   7   5   2       1412.36       1408.38        90.76 o                         
   8   5   2         27.59          9.71        53.46 o                         
   9   5   2       3965.31       3787.30       214.19 o                         
  10   5   2       3248.39       3019.50       188.94 o                         
 -10   6   2        375.22        336.57       128.67 o                         
  -9   6   2         16.45         47.35        32.12 o                         
  -8   6   2        385.56        554.03        56.26 o                         
  -7   6   2        258.64        288.81        23.52 o                         
  -6   6   2        592.42        616.87        33.19 o                         
  -5   6   2          3.78          2.62        15.65 o                         
  -4   6   2       3026.09       3088.81        59.83 o                         
  -3   6   2       1575.79       1528.73        31.45 o                         
  -2   6   2        583.48        570.99        17.51 o                         
  -1   6   2        191.10        213.68        10.68 o                         
   0   6   2       8782.56       8764.93       190.25 o                         
   1   6   2       1742.52       1694.74        41.12 o                         
   2   6   2       3258.80       3613.59        94.70 o                         
   3   6   2       1418.19       1600.92        50.10 o                         
   4   6   2       2481.11       2557.16        59.85 o                         
   5   6   2        679.87        680.90        42.49 o                         
   6   6   2       1722.67       1808.36        79.62 o                         
   7   6   2        188.89        126.13        38.11 o                         
   8   6   2        211.23        228.09        44.65 o                         
   9   6   2          2.02         15.65        32.05 o                         
  10   6   2        282.58        328.34        72.99 o                         
  -9   7   2         45.25         36.88        33.92 o                         
  -8   7   2       1600.14       1652.58       115.95 o                         
  -7   7   2       1206.88       1277.49        50.31 o                         
  -6   7   2          0.20         11.52        10.01 o                         
  -5   7   2        340.84        353.48        21.41 o                         
  -4   7   2      10203.47      10721.66       169.25 o                         
  -3   7   2       1077.31       1057.83        24.94 o                         
  -2   7   2        129.79        152.41         7.59 o                         
  -1   7   2       3991.45       3719.25       134.42 o                         
   0   7   2       1256.66       1127.94        49.51 o                         
   1   7   2         23.30         28.45         6.62 o                         
   2   7   2        222.46        232.30        13.12 o                         
   3   7   2       5991.33       6472.36       221.91 o                         
   4   7   2       1542.90       1632.78        49.98 o                         
   5   7   2        111.11         98.85        16.42 o                         
   6   7   2        752.84        808.61        46.54 o                         
   7   7   2       1716.93       1948.44       188.74 o                         
   8   7   2         28.08         14.08        28.17 o                         
   9   7   2          3.75        -38.16        39.99 o                         
  -8   8   2          2.03        -16.87        21.66 o                         
  -7   8   2        188.53        164.21        27.46 o                         
  -6   8   2       1026.62       1083.79        42.88 o                         
  -5   8   2         65.81         44.79         9.64 o                         
  -4   8   2        136.34        133.01        10.82 o                         
  -3   8   2       1702.73       1695.20        38.83 o                         
  -2   8   2       4234.76       4262.08       111.57 o                         
  -1   8   2         71.42         63.39        16.91 o                         
   0   8   2        335.33        341.15        26.76 o                         
   1   8   2       7227.88       7875.09       321.90 o                         
   2   8   2       2027.88       2293.60       103.61 o                         
   3   8   2         38.70         35.12        14.63 o                         
   4   8   2        832.70        874.25        36.26 o                         
   5   8   2       4920.00       5165.25       119.19 o                         
   6   8   2        839.00        908.65        90.57 o                         
   7   8   2        119.26         83.87        88.96 o                         
   8   8   2        741.38        816.90       112.67 o                         
  -7   9   2         68.24         92.82        42.13 o                         
  -6   9   2         10.12         60.93        23.94 o                         
  -5   9   2        111.44         46.36        20.56 o                         
  -4   9   2          4.08         15.96        11.49 o                         
  -3   9   2        873.83        882.62        76.20 o                         
  -2   9   2       3316.18       3500.17       151.58 o                         
  -1   9   2       1753.70       1814.31        60.89 o                         
   0   9   2        352.40        393.33        31.04 o                         
   1   9   2        113.25         83.37        18.13 o                         
   2   9   2       1817.03       2048.44       116.37 o                         
   3   9   2       1380.68       1393.65        76.21 o                         
   4   9   2       3495.97       3833.91       171.88 o                         
   5   9   2        255.36        203.58        47.23 o                         
   6   9   2        269.09        277.13        58.27 o                         
  -6  10   2       3594.87       3671.71       258.62 o                         
  -5  10   2       3528.33       3505.13       234.25 o                         
  -4  10   2       1144.60       1101.25       148.05 o                         
  -3  10   2        504.27        614.23        69.94 o                         
  -2  10   2       3124.52       2786.94       190.42 o                         
  -1  10   2       2348.49       2184.63       107.08 o                         
   0  10   2        190.74        100.23        25.45 o                         
   1  10   2        130.38         72.96        20.68 o                         
   2  10   2         58.56         69.75        32.48 o                         
   3  10   2        254.66        213.78        46.58 o                         
   4  10   2        138.38        140.21        41.35 o                         
   5  10   2         50.58        128.94        59.48 o                         
  -4  11   2         19.51         -5.90        51.27 o                         
  -3  11   2        732.19        699.81       108.15 o                         
  -2  11   2        361.60        305.75        75.41 o                         
  -1  11   2        466.25        501.05        57.46 o                         
   0  11   2        495.61        481.18        58.12 o                         
   1  11   2         42.21         12.14        49.42 o                         
   2  11   2        318.56        208.16        63.54 o                         
   3  11   2       1256.99       1214.18       153.30 o                         
   4  11   2        792.00       1089.21       143.07 o                         
  -1  12   2        352.08        428.23        95.38 o                         
   0  12   2       1000.43        938.05       139.87 o                         
   1  12   2        646.39        757.46       115.24 o                         
   2  12   2        389.58        283.83        78.68 o                         
   3  12   2         28.40        -28.26        44.65 o                         
 -12   1   3        301.48        178.81        63.71 o                         
 -11   1   3       4641.20       5135.80       177.46 o                         
 -10   1   3       5525.25       5883.24       243.45 o                         
  -9   1   3         52.66         43.26        17.13 o                         
  -8   1   3       1814.73       1723.04        67.80 o                         
  -7   1   3       6256.20       5995.95       156.13 o                         
  -6   1   3       6281.08       6085.27        91.34 o                         
  -5   1   3       2223.53       2063.56        45.04 o                         
  -4   1   3        138.96        156.14        16.82 o                         
  -3   1   3       9023.10       9046.63       107.85 o                         
  -2   1   3        496.36        459.82        18.90 o                         
  -1   1   3         13.10         23.41         5.19 o                         
   0   1   3      26488.56      27466.20       211.47 o                         
   1   1   3        762.28        798.46        31.43 o                         
   2   1   3       3639.18       3472.40        52.22 o                         
   3   1   3       8345.51       8185.36       122.18 o                         
   4   1   3       2931.29       2970.28        61.52 o                         
   5   1   3         24.41         35.53         9.91 o                         
   6   1   3       1462.40       1546.77        71.75 o                         
   7   1   3       8329.26       8626.30       169.45 o                         
   8   1   3       4081.84       4294.22       129.50 o                         
   9   1   3         78.50        105.68        31.30 o                         
  10   1   3        944.05        875.37        80.07 o                         
  11   1   3       3069.41       3030.30       154.44 o                         
 -12   2   3         11.20         39.04        44.73 o                         
 -11   2   3         37.90         32.52        41.07 o                         
 -10   2   3        173.26        157.73        53.17 o                         
  -9   2   3          2.48         64.08        42.88 o                         
  -8   2   3        844.92        786.80        38.23 o                         
  -7   2   3       2089.23       2049.01        71.69 o                         
  -6   2   3       3070.66       2835.69        74.94 o                         
  -5   2   3       6892.56       6661.85       142.11 o                         
  -4   2   3       2687.08       2645.47        57.98 o                         
  -3   2   3       6902.07       6818.46       110.58 o                         
  -2   2   3      26931.57      26412.53       199.99 o                         
  -1   2   3      11099.00      11335.48       110.55 o                         
   0   2   3      11741.73      12262.98       115.38 o                         
   1   2   3        866.58        870.97        24.21 o                         
   2   2   3      17933.87      17489.06       146.75 o                         
   3   2   3       6029.40       5879.25        79.60 o                         
   4   2   3       5191.90       5205.44       117.27 o                         
   5   2   3        189.60        231.83        17.82 o                         
   6   2   3       1216.95       1258.11        46.89 o                         
   7   2   3         12.57          5.78        17.35 o                         
   8   2   3        984.12        958.66        53.77 o                         
   9   2   3         11.86         22.17        20.74 o                         
  10   2   3         58.52         74.00        51.64 o                         
 -12   3   3         43.24         30.56        87.64 o                         
 -11   3   3        131.18          8.58        50.92 o                         
 -10   3   3        108.56         86.67        42.93 o                         
  -9   3   3         71.37         47.43        40.33 o                         
  -8   3   3       1475.91       1427.62        60.89 o                         
  -7   3   3        297.61        257.61        20.27 o                         
  -6   3   3        148.02        130.13        14.99 o                         
  -5   3   3       9103.17       8621.41       262.16 o                         
  -4   3   3       8274.45       7394.81       118.26 o                         
  -3   3   3      11570.49      11398.75       159.89 o                         
  -2   3   3       3150.37       3235.41        53.21 o                         
  -1   3   3       7386.61       7166.87        76.22 o                         
   0   3   3       8730.18       8610.18        98.09 o                         
   1   3   3      24216.91      24093.30       324.03 o                         
   2   3   3       1984.05       1880.24        34.78 o                         
   3   3   3        569.73        569.20        24.56 o                         
   4   3   3       1350.98       1298.09        40.37 o                         
   5   3   3       6646.89       6835.32       171.10 o                         
   6   3   3         35.00         36.36        10.70 o                         
   7   3   3        355.95        332.86        28.20 o                         
   8   3   3         18.68          5.64        20.17 o                         
   9   3   3        125.22        104.56        34.15 o                         
  10   3   3        824.93        828.14       125.44 o                         
 -12   4   3        959.44        798.93       106.29 o                         
 -11   4   3        873.75        856.95       123.85 o                         
 -10   4   3       2141.64       1885.51       173.04 o                         
  -9   4   3       3021.20       3020.34       207.40 o                         
  -8   4   3       6074.72       6011.44       152.53 o                         
  -7   4   3        735.10        765.44        33.42 o                         
  -6   4   3       2326.26       2275.21        63.03 o                         
  -5   4   3       4958.43       4833.06       102.17 o                         
  -4   4   3       5496.58       5256.97        99.49 o                         
  -3   4   3        833.29        893.90        34.56 o                         
  -2   4   3        208.49        190.26        17.03 o                         
  -1   4   3       1373.11       1412.18        31.04 o                         
   0   4   3         60.42         73.03         8.82 o                         
   1   4   3      10584.59      11299.09       102.57 o                         
   2   4   3       1175.90       1196.47        26.29 o                         
   3   4   3       2737.37       2730.05        60.39 o                         
   4   4   3       5687.55       5640.78       108.55 o                         
   5   4   3       4337.95       4468.42        79.99 o                         
   6   4   3       2379.53       2379.72        83.84 o                         
   7   4   3        269.61        356.06        47.57 o                         
   8   4   3       2800.45       2850.62       130.35 o                         
   9   4   3       1321.75       1419.12        99.92 o                         
 -11   5   3          0.29        -55.42        55.90 o                         
 -10   5   3         95.58         37.88        49.89 o                         
  -9   5   3         22.65         75.47        54.18 o                         
  -8   5   3        138.19        173.97        58.42 o                         
  -7   5   3        804.71        759.86        32.25 o                         
  -6   5   3        170.29        154.06        17.88 o                         
  -5   5   3          1.50         10.45        11.13 o                         
  -4   5   3        149.27        140.63        16.40 o                         
  -3   5   3         45.38         33.79         6.47 o                         
  -2   5   3       1039.52       1048.74        33.20 o                         
  -1   5   3         15.49         20.49         5.55 o                         
   0   5   3        397.65        390.99        14.73 o                         
   1   5   3         29.61         32.92         5.89 o                         
   2   5   3        288.00        335.28        14.91 o                         
   3   5   3          4.27          4.72         8.67 o                         
   4   5   3        656.29        621.87        27.03 o                         
   5   5   3       1119.13       1133.77        32.93 o                         
   6   5   3        656.99        747.40        69.61 o                         
   7   5   3         27.09         44.93        26.16 o                         
   8   5   3        212.93        223.64        40.78 o                         
   9   5   3         10.94         52.97        33.90 o                         
 -10   6   3        384.25        339.47        52.05 o                         
  -9   6   3       5741.74       5592.79       208.68 o                         
  -8   6   3       2215.08       2220.40        91.61 o                         
  -7   6   3        790.31        789.21        37.12 o                         
  -6   6   3        444.35        425.21        20.08 o                         
  -5   6   3       2441.26       2362.72        61.82 o                         
  -4   6   3       2766.29       2737.28        59.65 o                         
  -3   6   3       1113.66       1042.25        28.32 o                         
  -2   6   3       1209.50       1229.70        31.97 o                         
  -1   6   3       1575.61       1639.73        44.90 o                         
   0   6   3        135.93        124.92         7.69 o                         
   1   6   3       1804.48       1912.50        38.22 o                         
   2   6   3       2285.87       2426.84        63.28 o                         
   3   6   3        127.98        128.90        12.72 o                         
   4   6   3       2603.76       2668.70        58.49 o                         
   5   6   3       4510.91       4591.80       131.55 o                         
   6   6   3       3272.68       3333.46       115.94 o                         
   7   6   3        104.68         89.99        35.45 o                         
   8   6   3        839.29        803.80        78.42 o                         
   9   6   3       4389.69       4181.88       232.13 o                         
 -10   7   3         45.78         87.96        37.44 o                         
  -9   7   3        290.92        181.02        29.97 o                         
  -8   7   3        375.45        384.89        40.44 o                         
  -7   7   3         52.90         47.73        19.06 o                         
  -6   7   3        438.07        469.40        25.51 o                         
  -5   7   3       2417.59       2462.83        74.69 o                         
  -4   7   3       6341.39       6301.42       138.95 o                         
  -3   7   3       4340.65       4303.39        94.79 o                         
  -2   7   3        179.12        190.88        13.08 o                         
  -1   7   3       2482.02       2435.89        73.94 o                         
   0   7   3       7597.41       7595.55        79.67 o                         
   1   7   3       7436.35       8027.20       103.11 o                         
   2   7   3       1162.05       1228.18        48.12 o                         
   3   7   3         17.33         29.45        12.76 o                         
   4   7   3       1120.76       1117.63        42.59 o                         
   5   7   3       2782.29       2787.26        71.99 o                         
   6   7   3        358.43        499.96        46.31 o                         
   7   7   3         37.61        116.44        41.52 o                         
   8   7   3          5.43         44.54        36.36 o                         
   9   7   3          3.39        -15.78        38.10 o                         
 -10   8   3         28.35         87.27        73.57 o                         
  -9   8   3        126.34         20.85        30.04 o                         
  -8   8   3        732.37        757.83        55.77 o                         
  -7   8   3       1003.32        961.07        57.20 o                         
  -6   8   3       1501.47       1626.19        70.44 o                         
  -5   8   3        165.12        139.63        24.54 o                         
  -4   8   3         31.81         41.26         9.37 o                         
  -3   8   3        896.30        903.82        22.06 o                         
  -2   8   3       9011.13       8874.97       169.46 o                         
  -1   8   3       6021.41       5363.92       155.48 o                         
   0   8   3        560.68        594.83        45.64 o                         
   1   8   3        594.43        601.49        23.36 o                         
   2   8   3       4005.06       4646.30        91.73 o                         
   3   8   3       1384.64       1611.29        55.52 o                         
   4   8   3       1042.11       1112.90        43.04 o                         
   5   8   3         79.99        115.42        39.78 o                         
   6   8   3        520.83        456.85        66.81 o                         
   7   8   3        119.64        104.78        52.70 o                         
   8   8   3        286.68        270.36        73.47 o                         
  -7   9   3       4203.01       4448.18       196.56 o                         
  -6   9   3       1145.76       1037.03        65.01 o                         
  -5   9   3        362.77        361.28        56.71 o                         
  -4   9   3       1114.62       1066.87        49.61 o                         
  -3   9   3        968.33        939.30        70.61 o                         
  -2   9   3          8.45         26.13        20.25 o                         
  -1   9   3        230.34        198.87        26.97 o                         
   0   9   3       1952.85       1994.73        85.77 o                         
   1   9   3         49.56         42.68        16.06 o                         
   2   9   3        105.04        124.85        25.06 o                         
   3   9   3       1597.56       1707.23        87.77 o                         
   4   9   3       3390.45       3582.09       369.14 o                         
   5   9   3        300.81        366.66        74.55 o                         
   6   9   3         93.63        163.57        65.10 o                         
  -6  10   3        132.35        142.14        60.16 o                         
  -5  10   3        128.23        130.12        47.63 o                         
  -4  10   3        260.05        181.85        87.99 o                         
  -3  10   3        468.44        569.33        96.85 o                         
  -2  10   3         10.88         39.29        22.95 o                         
  -1  10   3        108.28        102.56        27.46 o                         
   0  10   3         27.07         22.35        34.14 o                         
   1  10   3        823.45        856.74        73.11 o                         
   2  10   3        143.43        108.30        67.82 o                         
   3  10   3        638.56        631.00       112.59 o                         
   4  10   3        121.47        162.96        46.00 o                         
   5  10   3        331.75        222.50        81.35 o                         
  -3  11   3        328.74        218.60        71.96 o                         
  -2  11   3        820.48        536.42        91.71 o                         
  -1  11   3        237.42        219.07        63.78 o                         
   0  11   3        128.58         95.47        33.05 o                         
   1  11   3        309.48        245.05        43.95 o                         
   2  11   3        317.35        325.22        77.05 o                         
   3  11   3       1699.29       2069.09       197.19 o                         
  -1  12   3       1861.40       1794.31       176.34 o                         
   0  12   3        111.37        178.05        61.26 o                         
   1  12   3        500.57        569.84        96.64 o                         
   2  12   3        791.88        866.40       125.12 o                         
 -11   0   4       4105.89       4731.98       240.85 o                         
 -10   0   4       2177.48       2124.06       102.24 o                         
  -9   0   4         63.87         73.38        20.49 o                         
  -8   0   4       7553.73       7673.12       172.99 o                         
  -7   0   4        183.69        169.28        24.57 o                         
  -6   0   4       3337.91       3111.21       130.77 o                         
  -5   0   4        410.31        456.46        49.15 o                         
  -4   0   4        137.96        116.51        26.04 o                         
  -3   0   4        317.15        227.49        37.12 o                         
  -2   0   4        979.00       1003.53        66.97 o                         
  -1   0   4       6884.23       6761.66       173.91 o                         
   0   0   4        402.75        307.35        33.53 o                         
   1   0   4       6327.66       5789.23       162.23 o                         
   2   0   4      23097.75      22059.53       344.51 o                         
   3   0   4      20921.92      19724.26       252.60 o                         
   4   0   4         56.39         50.58        14.23 o                         
   5   0   4       2187.74       2349.61       257.58 o                         
   6   0   4      15234.93      14242.01       404.46 o                         
   7   0   4       7948.52       7756.45       308.76 o                         
   8   0   4       1301.22       1276.33       132.71 o                         
   9   0   4        508.75        541.93        91.11 o                         
  10   0   4       2279.15       2317.54       185.95 o                         
 -12   1   4        446.84        598.69        98.83 o                         
 -11   1   4          4.34        -22.68        29.77 o                         
 -10   1   4        732.34        729.59        41.61 o                         
  -9   1   4        820.30        702.00        46.00 o                         
  -8   1   4        471.72        451.14        29.21 o                         
  -7   1   4       6028.43       5627.64        89.71 o                         
  -6   1   4       7115.09       6682.34       118.70 o                         
  -5   1   4          9.41          7.63        13.07 o                         
  -4   1   4          9.80         10.55        12.62 o                         
  -3   1   4      15948.87      16328.03       156.98 o                         
  -2   1   4       4549.05       4495.13        72.89 o                         
  -1   1   4       1063.53        979.64        30.20 o                         
   0   1   4       1505.60       1513.79        37.24 o                         
   1   1   4       3990.58       4106.29       108.36 o                         
   2   1   4       1334.70       1325.91        44.56 o                         
   3   1   4       3111.60       2696.84        70.01 o                         
   4   1   4        286.62        281.22        23.24 o                         
   5   1   4        939.48        947.00        45.89 o                         
   6   1   4        992.30        862.05        64.60 o                         
   7   1   4          6.14         13.08        17.30 o                         
   8   1   4        201.41        208.24        37.60 o                         
   9   1   4       1048.19       1048.69        88.79 o                         
  10   1   4         80.50         66.06        32.26 o                         
 -12   2   4        135.37         80.41        62.39 o                         
 -11   2   4        997.18       1171.22       134.46 o                         
 -10   2   4         98.95        132.72        30.12 o                         
  -9   2   4       2230.68       2081.08        93.75 o                         
  -8   2   4       3517.05       3399.40        87.33 o                         
  -7   2   4       1532.62       1521.99        68.11 o                         
  -6   2   4       2096.54       1916.61        46.41 o                         
  -5   2   4       6024.00       6046.29       108.85 o                         
  -4   2   4       5125.76       4574.99        88.21 o                         
  -3   2   4       2439.25       2546.61        54.57 o                         
  -2   2   4       6627.38       6729.63        92.76 o                         
  -1   2   4       4226.99       4278.04        66.25 o                         
   0   2   4       9081.33       9511.57       160.77 o                         
   1   2   4         55.06        107.74        11.18 o                         
   2   2   4       3604.03       3624.33        66.49 o                         
   3   2   4       2422.54       2411.97        58.13 o                         
   4   2   4        895.71        861.92        33.57 o                         
   5   2   4       1814.80       1977.23        84.03 o                         
   6   2   4        587.18        517.98        51.98 o                         
   7   2   4        972.68       1053.34        62.10 o                         
   8   2   4        397.11        298.05        37.25 o                         
   9   2   4        982.74       1008.03       127.44 o                         
  10   2   4        641.47        562.62       132.47 o                         
 -12   3   4         16.10        -13.04        44.15 o                         
 -11   3   4        520.39        473.82        90.36 o                         
 -10   3   4        774.83        855.75       112.24 o                         
  -9   3   4        668.71        652.08        45.24 o                         
  -8   3   4        423.94        383.28        33.26 o                         
  -7   3   4       5601.42       5503.45       123.41 o                         
  -6   3   4       4519.16       4225.14        89.81 o                         
  -5   3   4        971.95        974.11        32.62 o                         
  -4   3   4       2976.86       2957.20        65.09 o                         
  -3   3   4       7878.09       7868.98       130.59 o                         
  -2   3   4       7192.00       7166.78        88.81 o                         
  -1   3   4        512.40        497.99        22.06 o                         
   0   3   4         80.06         68.70         8.14 o                         
   1   3   4       4380.97       4597.90        67.87 o                         
   2   3   4       5804.26       5841.58        88.89 o                         
   3   3   4        189.24        191.84        17.56 o                         
   4   3   4       1598.62       1493.69        45.49 o                         
   5   3   4       1215.44       1300.99        52.81 o                         
   6   3   4         14.10          2.22        16.26 o                         
   7   3   4        727.48        832.12        61.99 o                         
   8   3   4        957.60       1033.14        75.81 o                         
   9   3   4         29.00        133.17        66.04 o                         
 -11   4   4         72.92          9.39        65.99 o                         
 -10   4   4       1028.81       1090.00       132.03 o                         
  -9   4   4       1534.67       1569.03        68.75 o                         
  -8   4   4        652.23        622.86        41.16 o                         
  -7   4   4        255.97        202.76        20.93 o                         
  -6   4   4       3139.18       2876.20        75.40 o                         
  -5   4   4       6692.74       6245.59       139.07 o                         
  -4   4   4       4484.49       4282.62       144.74 o                         
  -3   4   4       1007.50       1045.42        44.72 o                         
  -2   4   4        134.61         98.78         9.90 o                         
  -1   4   4       2690.95       2610.03        48.05 o                         
   0   4   4       5436.22       5263.94        76.55 o                         
   1   4   4       5622.15       5784.10        81.61 o                         
   2   4   4        239.01        186.07        13.08 o                         
   3   4   4        133.44         90.23        12.19 o                         
   4   4   4        465.10        447.86        23.64 o                         
   5   4   4         93.50         89.94        12.58 o                         
   6   4   4        415.73        411.49        33.28 o                         
   7   4   4        588.99        563.01        40.66 o                         
   8   4   4        993.99       1111.26        84.94 o                         
   9   4   4        120.82        212.94        82.71 o                         
 -11   5   4        466.30        430.43        57.20 o                         
 -10   5   4       1137.52       1280.11        88.49 o                         
  -9   5   4       6000.07       5782.86       136.80 o                         
  -8   5   4        445.61        490.60        31.68 o                         
  -7   5   4          7.08          0.88        10.92 o                         
  -6   5   4         95.17         91.05        15.70 o                         
  -5   5   4        833.67        829.67        39.99 o                         
  -4   5   4       1879.53       1876.15        63.38 o                         
  -3   5   4         48.90         43.90         9.17 o                         
  -2   5   4          9.46          2.92         6.26 o                         
  -1   5   4       2704.19       2580.89        48.38 o                         
   0   5   4       8131.04       8285.78        88.91 o                         
   1   5   4       4342.09       4346.17        59.69 o                         
   2   5   4        680.73        677.83        24.45 o                         
   3   5   4       5866.23       5521.42       145.44 o                         
   4   5   4      13863.65      13975.21       139.25 o                         
   5   5   4       9578.99       9427.85       137.04 o                         
   6   5   4       1094.08       1125.51        56.54 o                         
   7   5   4       1529.10       1528.35        98.98 o                         
   8   5   4       2813.19       3037.23       220.11 o                         
 -11   6   4          1.17         71.72        50.19 o                         
 -10   6   4        621.14        616.13        64.06 o                         
  -9   6   4       1468.77       1575.13       130.96 o                         
  -8   6   4        230.10        246.32        28.07 o                         
  -7   6   4        671.17        689.61        29.71 o                         
  -6   6   4       2349.91       2192.39        76.18 o                         
  -5   6   4       1019.11       1040.62        42.43 o                         
  -4   6   4       3312.94       3265.76        82.25 o                         
  -3   6   4       3408.97       3335.38        60.14 o                         
  -2   6   4       2514.12       2534.44        56.93 o                         
  -1   6   4        572.90        527.49        17.72 o                         
   0   6   4       5459.30       5484.02        70.20 o                         
   1   6   4        466.72        440.10        17.51 o                         
   2   6   4        191.21        195.01        14.08 o                         
   3   6   4        190.17        163.95        13.63 o                         
   4   6   4          1.64          4.24         9.64 o                         
   5   6   4         22.16          0.31        11.11 o                         
   6   6   4        518.22        555.47        44.27 o                         
   7   6   4         30.55         62.96        31.63 o                         
   8   6   4        440.46        503.15        85.16 o                         
 -10   7   4       2243.49       2363.51       220.66 o                         
  -9   7   4         79.50         32.26        24.38 o                         
  -8   7   4         12.60        -26.82        26.82 o                         
  -7   7   4       2039.60       2122.40        94.95 o                         
  -6   7   4       4177.88       4438.74       114.75 o                         
  -5   7   4          7.59         16.60        11.13 o                         
  -4   7   4          8.44         -2.50        14.45 o                         
  -3   7   4       4641.01       4370.52       107.81 o                         
  -2   7   4       1924.04       1830.35        53.85 o                         
  -1   7   4          0.68         -6.23         6.23 o                         
   0   7   4        968.56        976.74        26.54 o                         
   1   7   4       7242.49       7424.77        97.85 o                         
   2   7   4         15.86         27.19         6.71 o                         
   3   7   4        146.68        165.28        14.93 o                         
   4   7   4       2173.16       2105.79        50.27 o                         
   5   7   4        393.79        338.18        30.01 o                         
   6   7   4         91.30         95.65        32.69 o                         
   7   7   4        476.43        464.31        65.07 o                         
   8   7   4       1337.32       1427.55       148.38 o                         
 -10   8   4         41.56        107.99        63.83 o                         
  -9   8   4        568.94        589.78        71.38 o                         
  -8   8   4       1679.85       1746.98        82.60 o                         
  -7   8   4         28.61         -0.27        23.23 o                         
  -6   8   4        335.12        324.19        25.02 o                         
  -5   8   4       4053.46       4157.34       145.26 o                         
  -4   8   4       3194.30       3019.18       125.57 o                         
  -3   8   4        176.48        176.44        14.38 o                         
  -2   8   4         16.10          7.79         7.11 o                         
  -1   8   4       5358.80       5233.40        70.39 o                         
   0   8   4       1024.94       1060.51        24.68 o                         
   1   8   4       1035.74       1115.48        29.22 o                         
   2   8   4        474.99        483.54        20.82 o                         
   3   8   4       1363.15       1417.94        46.49 o                         
   4   8   4         31.11         -7.07        26.85 o                         
   5   8   4         34.27         81.05        39.27 o                         
   6   8   4        976.53       1141.73        97.97 o                         
   7   8   4         23.68        203.40        67.20 o                         
  -7   9   4       1607.04       1661.59       250.42 o                         
  -6   9   4        741.78        789.22        57.21 o                         
  -5   9   4        146.80        136.93        51.47 o                         
  -4   9   4       1191.70       1129.91        61.96 o                         
  -3   9   4        579.91        566.74        29.86 o                         
  -2   9   4       4237.41       3712.01        68.87 o                         
  -1   9   4       1445.06       1393.14        83.98 o                         
   0   9   4        131.96        132.06        33.08 o                         
   1   9   4        149.23        139.34        28.54 o                         
   2   9   4        798.14        865.58        59.43 o                         
   3   9   4        216.86        205.84        71.40 o                         
   4   9   4        398.74        472.52        96.29 o                         
   5   9   4         66.72        -68.20        68.20 o                         
  -5  10   4         60.58         49.60        49.99 o                         
  -4  10   4         22.41         10.36        48.69 o                         
  -3  10   4        706.71        639.26        98.40 o                         
  -2  10   4        440.01        382.28        46.90 o                         
  -1  10   4        713.13        594.61        57.46 o                         
   0  10   4         13.99        -31.12        31.12 o                         
   1  10   4       1811.25       1968.41       167.87 o                         
   2  10   4       4075.97       4807.04       179.27 o                         
   3  10   4       3131.32       3563.89       263.06 o                         
   4  10   4        490.56        360.68        92.89 o                         
  -3  11   4       1440.23       1323.89       155.76 o                         
  -2  11   4        867.13        880.40       118.13 o                         
  -1  11   4        171.28        157.39        54.23 o                         
   0  11   4          0.90        -32.85        32.85 o                         
   1  11   4         95.04        127.14        65.57 o                         
   2  11   4         53.42        107.93        53.21 o                         
   3  11   4        187.26        169.53        67.18 o                         
  -1  12   4        301.70        275.86        78.62 o                         
   0  12   4        619.71        663.51       101.34 o                         
   2  12   4        540.04        278.62        74.57 o                         
 -11   1   5        467.87        432.05        41.91 o                         
 -10   1   5        147.51        111.66        18.20 o                         
  -9   1   5        445.80        438.25        28.84 o                         
  -8   1   5       1270.37       1222.17        41.58 o                         
  -7   1   5         70.76         50.46        12.06 o                         
  -6   1   5       5275.16       5098.26       169.56 o                         
  -5   1   5        679.93        731.87        35.73 o                         
  -4   1   5       4318.87       4199.58       165.97 o                         
  -3   1   5      12459.01      12629.15       221.98 o                         
  -2   1   5      10664.13      10436.12       128.04 o                         
  -1   1   5        377.49        381.45        21.40 o                         
   0   1   5       2101.64       2010.58        56.18 o                         
   1   1   5      14858.93      14174.45       438.88 o                         
   2   1   5      16739.96      16182.58       195.51 o                         
   3   1   5       1631.39       1552.59        34.68 o                         
   4   1   5        833.21        796.33        33.26 o                         
   5   1   5      10648.17      10841.04       230.98 o                         
   6   1   5       1557.98       1593.32        92.11 o                         
   7   1   5        168.68        103.47        39.91 o                         
   8   1   5        292.15        226.11        44.38 o                         
   9   1   5       1203.25       1099.47       137.27 o                         
  10   1   5         74.70        195.92        67.16 o                         
 -12   2   5       1167.49       1434.31       157.46 o                         
 -11   2   5       3377.38       3699.36       123.10 o                         
 -10   2   5         11.86         29.04        15.16 o                         
  -9   2   5       1159.51       1082.69        50.77 o                         
  -8   2   5       5993.39       5804.16       118.44 o                         
  -7   2   5       5407.31       5277.37       149.64 o                         
  -6   2   5       2292.36       2305.69        80.71 o                         
  -5   2   5        127.07        140.82        23.09 o                         
  -4   2   5       5587.22       5460.88       187.94 o                         
  -3   2   5       7237.98       7359.16       144.58 o                         
  -2   2   5      10818.58      10840.48       132.52 o                         
  -1   2   5        342.75        282.96        18.67 o                         
   0   2   5        151.87        155.35        14.93 o                         
   1   2   5       4744.34       5230.38        88.50 o                         
   2   2   5       1935.98       1982.78        52.51 o                         
   3   2   5        130.05        120.97         9.35 o                         
   4   2   5        982.24       1007.43        38.50 o                         
   5   2   5        565.88        601.55        53.90 o                         
   6   2   5       1499.53       1516.52        91.08 o                         
   7   2   5       2611.31       2505.65       123.52 o                         
   8   2   5          0.44        -12.04        41.90 o                         
   9   2   5       1038.00       1046.96       136.49 o                         
  10   2   5       2225.17       2319.77       186.49 o                         
 -12   3   5         55.84        157.70        69.88 o                         
 -11   3   5        975.85       1036.98        61.39 o                         
 -10   3   5       3397.10       3402.89        92.83 o                         
  -9   3   5       2231.79       2138.43        71.09 o                         
  -8   3   5       1405.07       1397.07        54.70 o                         
  -7   3   5       2232.71       2067.66        66.70 o                         
  -6   3   5       3295.76       3265.53       118.49 o                         
  -5   3   5      12588.25      12507.63       194.24 o                         
  -4   3   5       4987.77       4975.79       169.12 o                         
  -3   3   5          3.43         25.70        12.56 o                         
  -2   3   5        161.96        112.94        11.14 o                         
  -1   3   5       6502.84       6630.29        94.82 o                         
   0   3   5        173.54        223.57        19.05 o                         
   1   3   5       4176.02       4590.72        98.17 o                         
   2   3   5        255.30        284.85        18.37 o                         
   3   3   5        211.66        191.56        16.20 o                         
   4   3   5       2289.00       2284.29        59.39 o                         
   5   3   5         10.57         36.00        24.70 o                         
   6   3   5        432.04        428.48        94.74 o                         
   7   3   5       1406.98       1483.65        63.82 o                         
   8   3   5       3165.37       3306.80       129.18 o                         
 -11   4   5        486.83        492.84        59.69 o                         
 -10   4   5       1451.27       1480.87        60.39 o                         
  -9   4   5        201.56        208.14        24.53 o                         
  -8   4   5        173.87        184.43        21.75 o                         
  -7   4   5       1042.63        934.69        52.64 o                         
  -6   4   5        145.93        134.42        18.60 o                         
  -5   4   5       3491.98       3472.89        67.44 o                         
  -4   4   5       1793.14       1996.77       149.97 o                         
  -3   4   5       4607.27       4945.76       107.46 o                         
  -2   4   5       5310.36       5346.52        81.23 o                         
  -1   4   5      16013.68      15851.75       164.30 o                         
   0   4   5      10391.99      10692.10       133.89 o                         
   1   4   5       2358.13       2432.97        60.07 o                         
   2   4   5       3829.12       3707.91        76.00 o                         
   3   4   5       2871.30       2640.77        68.85 o                         
   4   4   5       6703.98       6751.34       147.09 o                         
   5   4   5       1042.97       1003.23        69.19 o                         
   6   4   5       2243.34       2279.73        93.87 o                         
   7   4   5        841.97        799.75        61.21 o                         
   8   4   5       2251.69       2212.25       107.72 o                         
 -11   5   5          2.05        -33.97        40.45 o                         
 -10   5   5         36.90          6.28        25.89 o                         
  -9   5   5        373.13        358.64        29.27 o                         
  -8   5   5        349.57        324.77        28.71 o                         
  -7   5   5        393.15        400.06        35.18 o                         
  -6   5   5         62.80         60.75        16.65 o                         
  -5   5   5         11.66          3.25        18.80 o                         
  -4   5   5       1023.44       1130.38       115.25 o                         
  -3   5   5         65.68         72.81        29.44 o                         
  -2   5   5        841.11        844.40        29.30 o                         
  -1   5   5        156.60        166.65        13.07 o                         
   0   5   5         30.20         26.94         9.90 o                         
   1   5   5         96.55        102.19        13.97 o                         
   2   5   5         72.62         59.75         9.06 o                         
   3   5   5        498.83        486.25        21.59 o                         
   4   5   5        981.12        951.59        36.81 o                         
   5   5   5         63.74         48.05        17.99 o                         
   6   5   5         29.05        -19.90        19.90 o                         
   7   5   5          0.28        -23.23        26.79 o                         
 -11   6   5        485.01        366.75        92.78 o                         
 -10   6   5        300.82        370.73        50.24 o                         
  -9   6   5        182.61        128.94        24.87 o                         
  -8   6   5        171.11        162.83        19.96 o                         
  -7   6   5        713.16        660.10        45.90 o                         
  -6   6   5        385.08        400.25        32.59 o                         
  -5   6   5       1387.30       1315.75        60.45 o                         
  -4   6   5       6051.20       5452.49       119.03 o                         
  -3   6   5         32.36         17.72         9.41 o                         
  -2   6   5       1934.44       1900.50        44.52 o                         
  -1   6   5       7647.11       7763.59        88.42 o                         
   0   6   5       5901.04       6021.27        86.10 o                         
   1   6   5       1078.95       1112.59        44.02 o                         
   2   6   5       1026.38       1043.71        35.72 o                         
   3   6   5       8327.86       8074.52       112.05 o                         
   4   6   5       5072.67       5068.00        95.24 o                         
   5   6   5        967.87        982.39        60.80 o                         
   6   6   5        494.50        377.65        40.20 o                         
   7   6   5       1895.16       2076.20       197.04 o                         
 -10   7   5       1792.27       1776.12       146.91 o                         
  -9   7   5       2276.61       2453.68       116.20 o                         
  -8   7   5        638.63        665.45        49.37 o                         
  -7   7   5        262.53        242.33        28.75 o                         
  -6   7   5       3687.28       3978.36       116.73 o                         
  -5   7   5       5347.03       5486.86       138.63 o                         
  -4   7   5       1508.13       1330.22        54.10 o                         
  -3   7   5        504.61        460.43        29.75 o                         
  -2   7   5        223.15        176.77        17.11 o                         
  -1   7   5       1232.16       1257.65        33.31 o                         
   0   7   5        650.19        619.79        22.96 o                         
   1   7   5        365.29        405.32        21.59 o                         
   2   7   5        186.47        211.24        16.69 o                         
   3   7   5         88.80        101.03        14.98 o                         
   4   7   5       1188.05       1111.43        43.94 o                         
   5   7   5        129.78         91.57        20.92 o                         
   6   7   5        144.92         97.66        27.93 o                         
 -10   8   5         52.19         39.28        53.49 o                         
  -9   8   5        137.11         15.70        42.03 o                         
  -8   8   5       2202.36       2330.22        94.47 o                         
  -7   8   5       3914.78       4126.70       116.91 o                         
  -6   8   5        771.90        820.25        50.57 o                         
  -5   8   5         15.59         59.20        19.38 o                         
  -4   8   5       4063.95       3763.70        81.20 o                         
  -3   8   5        397.77        370.63        21.71 o                         
  -2   8   5       1674.28       1653.67        73.88 o                         
  -1   8   5        489.43        454.19        23.90 o                         
   0   8   5        140.41        102.12        10.02 o                         
   1   8   5          6.39         11.79         7.62 o                         
   2   8   5        135.55        132.91        12.22 o                         
   3   8   5        418.44        382.01        26.63 o                         
   4   8   5         59.56         26.91        22.73 o                         
   5   8   5        829.89        749.47        77.09 o                         
  -6   9   5       1055.24        930.70       126.82 o                         
  -5   9   5         93.37         15.32        14.06 o                         
  -4   9   5          2.20         12.42        38.38 o                         
  -3   9   5       2389.15       2241.66        61.97 o                         
  -2   9   5       5657.07       5209.42       130.12 o                         
  -1   9   5         98.29         82.59        12.76 o                         
   0   9   5        169.59        176.81        24.14 o                         
   1   9   5       5219.42       5070.02       116.91 o                         
   2   9   5       2583.21       2755.02       123.59 o                         
   3   9   5         37.45        -47.06        48.31 o                         
   4   9   5          8.63         -4.95        45.06 o                         
  -5  10   5         46.82        -39.77        48.22 o                         
  -4  10   5         16.93         38.14        49.28 o                         
  -3  10   5        323.38        261.44        77.67 o                         
  -2  10   5        132.09        199.67        61.45 o                         
  -1  10   5          1.09         13.32        22.90 o                         
   0  10   5         35.30         39.96        62.94 o                         
   1  10   5        387.01        385.76        59.28 o                         
   2  10   5        123.16        266.89        78.85 o                         
   3  10   5        343.71        365.46        91.36 o                         
  -3  11   5       2451.52       2514.62       201.36 o                         
  -2  11   5        788.71        839.12       119.58 o                         
  -1  11   5        480.12        520.15        84.21 o                         
   0  11   5       1896.83       1803.69       110.24 o                         
   1  11   5       1689.10       1876.46       115.87 o                         
   2  11   5       1837.59       1990.33       196.35 o                         
  -1  12   5        202.45        153.72        56.12 o                         
   0  12   5         17.60        -19.50        48.24 o                         
 -12   0   6        232.71        287.22        62.88 o                         
 -11   0   6        311.67        289.60        66.08 o                         
 -10   0   6        169.80        121.54        22.70 o                         
  -9   0   6       3006.02       3044.84       109.96 o                         
  -8   0   6       2395.47       2379.50       105.43 o                         
  -7   0   6       7214.77       7263.34       249.95 o                         
  -6   0   6         29.53         14.57        32.91 o                         
  -5   0   6       3029.85       2945.12       106.67 o                         
  -4   0   6      14227.33      13895.32       369.26 o                         
  -3   0   6      33880.94      34261.39       631.17 o                         
  -2   0   6        638.17        647.00        63.47 o                         
  -1   0   6         96.56        110.35        28.98 o                         
   0   0   6      23619.85      23240.90       447.62 o                         
   1   0   6      13542.87      13479.79       319.98 o                         
   2   0   6       3561.05       2983.01       106.15 o                         
   3   0   6         10.74         -1.99         8.88 o                         
   4   0   6       2993.65       2787.95       104.86 o                         
   5   0   6       1375.84       1346.65       118.69 o                         
   6   0   6       1569.62       1485.31       131.01 o                         
   7   0   6        470.00        415.20        74.84 o                         
   8   0   6         65.05         48.65        39.95 o                         
 -12   1   6       1320.58       1236.51       113.10 o                         
 -11   1   6         78.85         84.64        29.56 o                         
 -10   1   6        311.08        294.29        33.45 o                         
  -9   1   6       2361.97       2278.04        60.50 o                         
  -8   1   6       2317.53       2323.39        65.80 o                         
  -7   1   6       2002.22       2072.75        68.40 o                         
  -6   1   6       4143.95       3925.14        90.96 o                         
  -5   1   6        812.24        804.54        38.54 o                         
  -4   1   6         59.32         72.50        13.52 o                         
  -3   1   6       1835.46       1715.20        79.11 o                         
  -2   1   6        113.84        115.60        20.81 o                         
  -1   1   6        482.70        451.19        37.33 o                         
   0   1   6        881.96        733.49        45.96 o                         
   1   1   6        800.05        789.25        35.26 o                         
   2   1   6       1299.78       1226.69        38.57 o                         
   3   1   6        870.56        766.99        26.49 o                         
   4   1   6       1481.25       1432.42        41.25 o                         
   5   1   6       3033.58       3054.04       123.25 o                         
   6   1   6       2598.02       2680.95       126.17 o                         
   7   1   6          2.36        -29.35        29.35 o                         
   8   1   6          1.79         -0.77        30.11 o                         
 -12   2   6        395.47        459.47        68.94 o                         
 -11   2   6       1276.02       1308.23        67.00 o                         
 -10   2   6       2069.16       1984.50        80.76 o                         
  -9   2   6       1125.34       1136.86        64.71 o                         
  -8   2   6       1084.05        981.21        40.97 o                         
  -7   2   6        498.19        458.77        30.60 o                         
  -6   2   6       4427.71       4230.86        99.07 o                         
  -5   2   6        161.48        143.37        18.36 o                         
  -4   2   6       1054.55       1072.87        40.94 o                         
  -3   2   6       3081.60       3242.31        87.46 o                         
  -2   2   6       1519.02       1499.10        54.82 o                         
  -1   2   6       1694.59       1606.73        55.44 o                         
   0   2   6       4164.23       4079.57        90.25 o                         
   1   2   6       2205.68       2245.53        60.66 o                         
   2   2   6        236.31        197.27        16.51 o                         
   3   2   6       3603.64       3416.65        69.06 o                         
   4   2   6       2064.30       2128.51        74.33 o                         
   5   2   6       1260.85       1165.76        77.91 o                         
   6   2   6        756.20        818.57        70.01 o                         
   7   2   6       1974.36       2098.01       118.79 o                         
   8   2   6       1706.55       1584.80       115.79 o                         
 -11   3   6        819.30        895.57        58.82 o                         
 -10   3   6        281.22        264.77        32.04 o                         
  -9   3   6       2288.47       2138.49        80.11 o                         
  -8   3   6       2865.02       2902.18        73.55 o                         
  -7   3   6        341.86        336.47        22.60 o                         
  -6   3   6        117.10        117.72        23.75 o                         
  -5   3   6       2528.20       2414.25        84.64 o                         
  -4   3   6       1765.94       1744.30        67.58 o                         
  -3   3   6          8.45         37.85        15.41 o                         
  -2   3   6       1255.74       1232.91        64.30 o                         
  -1   3   6        778.66        790.32        39.44 o                         
   0   3   6        574.39        595.92        34.42 o                         
   1   3   6       4777.59       5380.82        87.58 o                         
   2   3   6       2305.30       2265.64        55.32 o                         
   3   3   6        820.26        805.00        34.42 o                         
   4   3   6        900.56        871.90        49.20 o                         
   5   3   6       1888.76       1881.21        96.15 o                         
   6   3   6       2941.93       3036.38       134.37 o                         
   7   3   6        379.10        359.15        52.68 o                         
   8   3   6        358.17        366.71        47.40 o                         
 -11   4   6       1203.46       1281.03       115.64 o                         
 -10   4   6       1361.02       1283.27        63.15 o                         
  -9   4   6       1944.04       1981.72        76.65 o                         
  -8   4   6          5.93         40.52        18.62 o                         
  -7   4   6         30.53         42.25        19.46 o                         
  -6   4   6       1947.15       1933.14        58.92 o                         
  -5   4   6       1432.63       1382.32        64.66 o                         
  -4   4   6       1748.31       1799.97        68.95 o                         
  -3   4   6        372.04        327.83        25.23 o                         
  -2   4   6         17.49         10.74        23.69 o                         
  -1   4   6         64.51         80.14        15.17 o                         
   0   4   6          5.93          5.26        10.68 o                         
   1   4   6        863.92        850.69        34.18 o                         
   2   4   6       2359.51       2358.01        57.46 o                         
   3   4   6       2295.42       2144.36        66.02 o                         
   4   4   6       1164.25       1164.29        59.04 o                         
   5   4   6         38.76         50.21        23.49 o                         
   6   4   6        621.69        692.37        68.61 o                         
   7   4   6       1491.57       1470.99        82.38 o                         
   8   4   6       1066.42       1075.98        94.00 o                         
 -11   5   6         87.25         69.22        51.22 o                         
 -10   5   6       1036.22       1069.94        76.46 o                         
  -9   5   6        431.76        410.61        35.67 o                         
  -8   5   6         11.29         16.06        18.69 o                         
  -7   5   6       1543.24       1329.87        72.30 o                         
  -6   5   6      10348.20      10069.99       301.18 o                         
  -5   5   6       4926.63       4938.93       146.53 o                         
  -4   5   6       3178.23       3268.01        95.12 o                         
  -3   5   6       2338.21       2289.39        58.07 o                         
  -2   5   6      12945.76      13025.99       168.58 o                         
  -1   5   6      12774.01      12895.31       168.91 o                         
   0   5   6       5118.52       5329.26        87.11 o                         
   1   5   6       1534.30       1541.44        45.06 o                         
   2   5   6       3699.92       3840.95        78.65 o                         
   3   5   6       6391.16       6197.02       120.53 o                         
   4   5   6        784.53        736.93        57.82 o                         
   5   5   6         54.05         62.10        24.08 o                         
   6   5   6        282.81        180.62        31.58 o                         
   7   5   6        390.65        333.18        43.59 o                         
 -10   6   6       1354.76       1410.09       113.14 o                         
  -9   6   6       1824.05       1915.31        96.49 o                         
  -8   6   6          6.75        -22.97        22.97 o                         
  -7   6   6        123.38        108.31        21.81 o                         
  -6   6   6       1848.30       1785.60        78.44 o                         
  -5   6   6       1420.61       1399.42        47.05 o                         
  -4   6   6          8.27         -9.46         9.46 o                         
  -3   6   6        796.09        778.38        53.02 o                         
  -2   6   6        101.45         71.01        13.96 o                         
  -1   6   6        349.68        341.19        25.28 o                         
   0   6   6        143.06        143.13        14.71 o                         
   1   6   6         15.13         -5.76         9.53 o                         
   2   6   6        754.29        701.20        30.15 o                         
   3   6   6       2078.41       2020.57        48.06 o                         
   4   6   6        151.56        104.80        22.75 o                         
   5   6   6        618.75        549.93        47.31 o                         
   6   6   6       1616.45       1390.87        79.78 o                         
   7   6   6        687.99        699.17        73.81 o                         
 -10   7   6         69.36        131.10        40.64 o                         
  -9   7   6       2359.69       2472.57       138.98 o                         
  -8   7   6        521.66        539.40        49.32 o                         
  -7   7   6        330.53        338.48        37.70 o                         
  -6   7   6         24.55         61.91        19.61 o                         
  -5   7   6       1958.66       2270.80        93.79 o                         
  -4   7   6        162.77        159.99        15.92 o                         
  -3   7   6         62.61         47.70        12.90 o                         
  -2   7   6       2835.49       2614.28        79.35 o                         
  -1   7   6       3455.22       3407.99        77.11 o                         
   0   7   6         36.89         28.35         9.32 o                         
   1   7   6        327.41        322.77        21.24 o                         
   2   7   6       3569.66       3669.68        67.98 o                         
   3   7   6        175.75        152.83        15.35 o                         
   4   7   6         71.54         79.23        20.56 o                         
   5   7   6       1620.68       1462.63        76.65 o                         
   6   7   6       1541.92       1518.09        98.52 o                         
  -9   8   6         81.92         60.66        46.70 o                         
  -8   8   6          4.70        -23.44        23.44 o                         
  -7   8   6       2552.58       2790.23       103.99 o                         
  -6   8   6        586.25        715.25        58.60 o                         
  -5   8   6        464.57        490.64        36.91 o                         
  -4   8   6        134.85        127.41        15.45 o                         
  -3   8   6        991.99        857.92        45.19 o                         
  -2   8   6         43.84         16.51        16.67 o                         
  -1   8   6         10.26          5.51        15.36 o                         
   0   8   6        880.50        858.14        31.95 o                         
   1   8   6         26.78         20.97         8.86 o                         
   2   8   6        208.05        228.76        21.15 o                         
   3   8   6        676.20        690.43        48.52 o                         
   4   8   6       2406.33       2361.73        93.01 o                         
   5   8   6         18.81        -35.48        35.48 o                         
  -6   9   6         67.08          4.45        80.94 o                         
  -5   9   6        169.91        112.47        32.27 o                         
  -4   9   6        585.67        466.66        87.24 o                         
  -3   9   6        135.89        125.70        36.47 o                         
  -2   9   6        461.54        405.71        37.56 o                         
  -1   9   6        446.72        435.97        38.97 o                         
   0   9   6        570.12        571.40        42.68 o                         
   1   9   6       1113.13       1145.90        83.49 o                         
   2   9   6         69.91        195.85        69.15 o                         
   3   9   6          0.48         33.85        46.13 o                         
   4   9   6       1059.38       1256.02       160.04 o                         
  -4  10   6       2992.21       3052.31       229.26 o                         
  -3  10   6       4290.25       4071.41       160.46 o                         
  -2  10   6       1466.69       1403.27        88.37 o                         
  -1  10   6        829.48        753.14        68.72 o                         
   0  10   6       2574.69       2519.86       126.68 o                         
   1  10   6       3997.28       4008.82       162.50 o                         
   2  10   6        981.52       1134.30       143.81 o                         
   3  10   6         12.49         99.20        68.38 o                         
  -2  11   6        181.11        145.31        66.97 o                         
  -1  11   6          1.75        123.14        50.09 o                         
   0  11   6        242.90        246.86        65.54 o                         
   1  11   6         25.57         49.96        55.77 o                         
   2  11   6        192.31        317.09        89.72 o                         
 -12   1   7       1005.74        855.81        96.83 o                         
 -11   1   7        735.51        746.05        51.79 o                         
 -10   1   7        365.08        413.54        39.40 o                         
  -9   1   7       2297.26       2283.50        78.64 o                         
  -8   1   7       7598.08       7880.10       146.44 o                         
  -7   1   7        331.86        271.88        25.30 o                         
  -6   1   7         64.00         52.44        12.39 o                         
  -5   1   7       8116.06       8234.96       152.37 o                         
  -4   1   7      10747.21      10486.27       157.73 o                         
  -3   1   7       6323.15       6259.75       112.53 o                         
  -2   1   7         74.73         57.45        12.11 o                         
  -1   1   7      10041.62       9806.36       238.43 o                         
   0   1   7       3911.91       3772.31        81.64 o                         
   1   1   7       1332.19       1343.37        49.28 o                         
   2   1   7        116.43        123.90        14.54 o                         
   3   1   7       2401.12       2204.86        56.86 o                         
   4   1   7         53.52         51.35        12.27 o                         
   5   1   7        189.75        242.63        41.10 o                         
   6   1   7       1632.02       1851.95       108.06 o                         
   7   1   7        758.74        822.03        96.75 o                         
 -12   2   7        576.05        491.68        74.27 o                         
 -11   2   7        695.28        679.02        49.81 o                         
 -10   2   7        607.39        577.23        45.76 o                         
  -9   2   7        815.06        820.92        63.79 o                         
  -8   2   7       2692.34       2604.03       118.25 o                         
  -7   2   7         49.14         35.48        14.85 o                         
  -6   2   7         36.42          7.93        11.83 o                         
  -5   2   7       1792.83       1783.10        95.26 o                         
  -4   2   7         44.66         68.08        13.86 o                         
  -3   2   7        406.37        420.93        28.59 o                         
  -2   2   7       1469.21       1387.65        49.38 o                         
  -1   2   7       5264.98       5201.20       109.78 o                         
   0   2   7       2184.02       2180.19        62.10 o                         
   1   2   7      10820.53      11761.54       195.72 o                         
   2   2   7        349.65        340.22        23.04 o                         
   3   2   7        703.83        681.40        30.25 o                         
   4   2   7       6479.45       6214.79       135.98 o                         
   5   2   7       4504.54       4654.33       156.61 o                         
   6   2   7        201.06        192.15        40.89 o                         
   7   2   7        277.75        272.54        49.65 o                         
 -11   3   7       2417.12       2436.94       175.65 o                         
 -10   3   7       1232.93       1296.72        66.35 o                         
  -9   3   7         25.08         -8.48        22.59 o                         
  -8   3   7         12.18          7.77        17.44 o                         
  -7   3   7       1173.74       1054.92        53.34 o                         
  -6   3   7        284.90        221.40        21.80 o                         
  -5   3   7        155.50        176.93        24.80 o                         
  -4   3   7        703.95        754.39        40.89 o                         
  -3   3   7       1383.45       1373.38        47.15 o                         
  -2   3   7       6319.62       6124.29       108.74 o                         
  -1   3   7         92.06         87.12        13.92 o                         
   0   3   7        429.76        413.74        27.94 o                         
   1   3   7       2048.74       2239.44        59.70 o                         
   2   3   7      10923.11      11450.81       161.12 o                         
   3   3   7       2853.51       2747.52        87.62 o                         
   4   3   7       3804.90       3763.40       108.09 o                         
   5   3   7       1327.63       1283.50        65.76 o                         
   6   3   7        797.77        825.51        74.28 o                         
   7   3   7       1704.57       1780.98       115.17 o                         
 -10   4   7        755.48        817.57        52.31 o                         
  -9   4   7       2384.41       2528.03       110.26 o                         
  -8   4   7         60.91         30.23        27.58 o                         
  -7   4   7       5018.32       5114.59       134.58 o                         
  -6   4   7       4191.99       4249.79       100.98 o                         
  -5   4   7       4183.50       4153.94       136.23 o                         
  -4   4   7       2839.50       2846.67        72.40 o                         
  -3   4   7       1847.77       1783.18        62.43 o                         
  -2   4   7      10307.63      10302.44       147.48 o                         
  -1   4   7       3193.12       3183.74        74.81 o                         
   0   4   7        244.83        226.30        19.11 o                         
   1   4   7        840.49        940.22        38.92 o                         
   2   4   7       5822.26       5918.90       111.11 o                         
   3   4   7        474.09        386.93        37.74 o                         
   4   4   7       1816.60       1784.40        75.75 o                         
   5   4   7        423.64        432.08        40.14 o                         
   6   4   7          2.78        -14.31        29.16 o                         
   7   4   7       1399.35       1250.36        97.70 o                         
 -10   5   7         60.91        109.01        40.02 o                         
  -9   5   7        279.62        280.14        38.03 o                         
  -8   5   7        158.96         89.60        27.90 o                         
  -7   5   7         43.83         39.62        20.55 o                         
  -6   5   7        129.32        157.91        20.78 o                         
  -5   5   7        163.36        207.77        34.46 o                         
  -4   5   7         53.40         23.12        19.53 o                         
  -3   5   7       1331.65       1335.27        51.38 o                         
  -2   5   7       1253.88       1285.30        45.20 o                         
  -1   5   7        232.83        202.52        18.18 o                         
   0   5   7         65.61         77.52        15.71 o                         
   1   5   7        405.41        431.06        28.35 o                         
   2   5   7        315.95        299.25        25.17 o                         
   3   5   7        178.54        174.15        18.19 o                         
   4   5   7         70.54        100.18        30.76 o                         
   5   5   7        115.06        183.77        42.30 o                         
   6   5   7        123.00        110.07        29.14 o                         
   7   5   7          8.25        -36.39        36.39 o                         
 -10   6   7       2140.70       2364.17       146.66 o                         
  -9   6   7        395.18        381.21        44.35 o                         
  -8   6   7        775.50        747.34        59.25 o                         
  -7   6   7       3680.20       3732.72       194.65 o                         
  -6   6   7       6438.45       6325.17       195.13 o                         
  -5   6   7       1397.20       1459.51        80.71 o                         
  -4   6   7        126.23        103.90        22.06 o                         
  -3   6   7       4660.71       4621.03       127.89 o                         
  -2   6   7       5908.40       5915.20       108.37 o                         
  -1   6   7       1685.02       1806.17        58.12 o                         
   0   6   7         62.38         71.30        13.84 o                         
   1   6   7       2400.92       2330.51        66.35 o                         
   2   6   7        605.54        579.18        29.55 o                         
   3   6   7        198.03        180.57        32.79 o                         
   4   6   7        465.13        490.20        44.46 o                         
   5   6   7        386.05        323.98        40.65 o                         
   6   6   7         32.46        -13.86        28.97 o                         
   7   6   7        497.24        404.90        53.75 o                         
 -10   7   7        703.90        780.45        85.05 o                         
  -9   7   7        268.73        231.86        45.34 o                         
  -8   7   7          4.03        -19.41        28.41 o                         
  -7   7   7        145.07        193.41        31.90 o                         
  -6   7   7         57.07        121.70        31.93 o                         
  -5   7   7        326.01        276.78        29.08 o                         
  -4   7   7        133.34        128.04        16.35 o                         
  -3   7   7        403.31        412.98        47.84 o                         
  -2   7   7       2577.82       2556.19        62.67 o                         
  -1   7   7       1018.74       1024.20        48.95 o                         
   0   7   7          5.04         -0.76        12.77 o                         
   1   7   7       1441.07       1417.14        43.62 o                         
   2   7   7       3616.93       3624.55        71.66 o                         
   3   7   7       2461.75       2570.45        95.07 o                         
   4   7   7        752.87        727.42        61.78 o                         
   5   7   7         17.99        -30.60        30.60 o                         
   6   7   7       1444.90       1368.36        97.61 o                         
  -9   8   7        245.36        235.43        70.68 o                         
  -8   8   7        126.24        135.78        34.78 o                         
  -7   8   7         78.26        112.79        26.02 o                         
  -6   8   7         15.15         -0.35        19.80 o                         
  -5   8   7        162.27        143.07        22.92 o                         
  -4   8   7         10.22         -4.67        13.78 o                         
  -3   8   7        429.78        387.83        26.33 o                         
  -2   8   7         83.45         62.87        13.62 o                         
  -1   8   7       1644.42       1694.36        51.91 o                         
   0   8   7       2145.22       2173.78        59.01 o                         
   1   8   7       3891.32       3808.42        90.22 o                         
   2   8   7         15.69          9.34        14.50 o                         
   3   8   7        120.91         72.36        29.94 o                         
   4   8   7       1054.92       1050.08        65.38 o                         
   5   8   7       2911.61       2901.96       187.71 o                         
  -7   9   7        361.09        325.77        72.23 o                         
  -6   9   7          1.34         44.27        46.24 o                         
  -5   9   7       2638.87       2359.87       132.61 o                         
  -4   9   7       2567.21       2342.86       127.49 o                         
  -3   9   7        161.28        121.83        44.14 o                         
  -2   9   7        353.91        372.15        29.88 o                         
  -1   9   7       2922.30       2730.37       108.29 o                         
   0   9   7       1019.39        917.54        75.36 o                         
   1   9   7        544.61        581.57        61.22 o                         
   2   9   7        260.30        320.16        79.93 o                         
   3   9   7       1385.26       1386.13       165.18 o                         
  -6  10   7        415.44        482.87        90.35 o                         
  -5  10   7        120.79        117.96        45.07 o                         
  -4  10   7        395.55        246.07        65.77 o                         
  -3  10   7        410.51        393.39        70.04 o                         
  -2  10   7         79.24          9.19        43.17 o                         
  -1  10   7         10.24         28.16        57.40 o                         
   0  10   7        101.33         72.19        28.50 o                         
   1  10   7         71.64         53.99        42.58 o                         
   2  10   7        118.11         87.33        52.03 o                         
  -2  11   7         82.85         50.04        40.18 o                         
  -1  11   7        135.07        218.49        70.94 o                         
   1  11   7        246.93        231.35        73.58 o                         
 -11   0   8         67.38         83.13        35.20 o                         
 -10   0   8       3797.65       3954.33       251.55 o                         
  -9   0   8      11298.12      11543.94       270.19 o                         
  -8   0   8       3719.91       3906.90       149.05 o                         
  -7   0   8        198.35        211.21        58.43 o                         
  -6   0   8       9099.32       8944.41       217.59 o                         
  -5   0   8      12077.78      11684.79       205.98 o                         
  -4   0   8       1642.90       1572.89        85.72 o                         
  -3   0   8        706.52        630.21        56.41 o                         
  -2   0   8       1323.31       1294.77        71.16 o                         
  -1   0   8        277.25        285.57        35.54 o                         
   0   0   8        352.57        318.75        37.63 o                         
   1   0   8       1238.37       1287.46        74.90 o                         
   2   0   8        177.09        133.27        36.92 o                         
   3   0   8        692.03        679.53        48.16 o                         
   4   0   8       1188.99       1160.44        61.97 o                         
   5   0   8       5273.63       5179.35       250.95 o                         
   6   0   8         21.75        148.54        59.17 o                         
 -11   1   8         79.15        123.60        35.47 o                         
 -10   1   8        251.18        312.08        37.21 o                         
  -9   1   8         87.78         81.35        17.90 o                         
  -8   1   8        648.84        655.86        49.12 o                         
  -7   1   8        345.45        284.39        43.70 o                         
  -6   1   8       2394.85       2410.90        75.86 o                         
  -5   1   8        573.94        553.15        61.16 o                         
  -4   1   8       2864.32       2850.80        81.18 o                         
  -3   1   8         15.86          1.99        12.54 o                         
  -2   1   8        599.82        566.18        34.12 o                         
  -1   1   8       3121.48       3011.47        98.94 o                         
   0   1   8       5954.49       5704.63       110.33 o                         
   1   1   8        248.90        271.43        24.28 o                         
   2   1   8        628.39        584.57        39.59 o                         
   3   1   8       1949.46       1801.76        55.14 o                         
   4   1   8       1359.52       1322.77        46.04 o                         
   5   1   8       1534.87       1559.02        96.92 o                         
   6   1   8        212.21        277.43        50.44 o                         
 -12   2   8        433.01        423.78        74.60 o                         
 -11   2   8        120.44        117.75        45.81 o                         
 -10   2   8        372.53        349.42        46.27 o                         
  -9   2   8        137.43        139.20        30.77 o                         
  -8   2   8        975.60        954.00        57.71 o                         
  -7   2   8        609.41        588.99        43.75 o                         
  -6   2   8       1865.41       1935.32        68.07 o                         
  -5   2   8       1590.28       1632.58        58.17 o                         
  -4   2   8          0.31        -16.22        16.22 o                         
  -3   2   8       4237.20       4334.59        98.06 o                         
  -2   2   8       2648.20       2590.36        72.76 o                         
  -1   2   8       3956.89       3840.93        88.04 o                         
   0   2   8        455.97        449.67        30.63 o                         
   1   2   8       1932.96       1958.05        65.61 o                         
   2   2   8       3909.33       3713.16       102.00 o                         
   3   2   8       1368.10       1208.61        44.19 o                         
   4   2   8        596.10        526.52        41.91 o                         
   5   2   8       1248.88       1278.02        88.33 o                         
   6   2   8       1997.20       2285.80       127.31 o                         
 -11   3   8        435.71        388.27        69.28 o                         
 -10   3   8        429.16        407.41        47.35 o                         
  -9   3   8        170.53        170.67        32.47 o                         
  -8   3   8        143.02        174.73        33.74 o                         
  -7   3   8        716.80        673.69        45.33 o                         
  -6   3   8        152.74        234.46        47.65 o                         
  -5   3   8       1644.69       1851.96        95.61 o                         
  -4   3   8       3300.39       3304.58        80.88 o                         
  -3   3   8       1751.38       1730.77        61.35 o                         
  -2   3   8        456.19        485.06        32.72 o                         
  -1   3   8       4694.98       4663.07        97.38 o                         
   0   3   8       5125.09       5281.67       106.89 o                         
   1   3   8        511.65        511.58        30.97 o                         
   2   3   8         74.78         66.92        15.71 o                         
   3   3   8       1809.92       1707.61        72.48 o                         
   4   3   8       2748.30       2739.40        96.21 o                         
   5   3   8       1061.89        999.89        87.83 o                         
   6   3   8        631.28        656.18       106.72 o                         
 -10   4   8        306.53        341.32        58.73 o                         
  -9   4   8        494.42        620.66        57.10 o                         
  -8   4   8        361.30        336.02        45.49 o                         
  -7   4   8        185.35        153.74        28.71 o                         
  -6   4   8         62.84         93.61        26.17 o                         
  -5   4   8        403.41        474.41        49.01 o                         
  -4   4   8        378.53        353.81        29.37 o                         
  -3   4   8       5663.41       5867.23       116.70 o                         
  -2   4   8       2166.98       2144.80        67.22 o                         
  -1   4   8        642.72        593.75        35.13 o                         
   0   4   8       1041.74       1089.67        43.93 o                         
   1   4   8        964.19       1087.96        50.94 o                         
   2   4   8       3513.16       3340.53       123.55 o                         
   3   4   8       1284.17       1331.83        82.12 o                         
   4   4   8        121.98         36.99        24.75 o                         
   5   4   8        114.79        187.99        40.25 o                         
   6   4   8       1096.37       1213.91       162.88 o                         
 -10   5   8       2185.51       2729.83       156.95 o                         
  -9   5   8        289.97        379.30        44.94 o                         
  -8   5   8       4028.48       4209.02       140.03 o                         
  -7   5   8       8038.95       7837.68       232.61 o                         
  -6   5   8       6333.87       6128.35       210.21 o                         
  -5   5   8          4.22        -22.50        22.50 o                         
  -4   5   8       1993.89       1947.81        68.17 o                         
  -3   5   8       3317.29       3490.37        89.50 o                         
  -2   5   8        578.34        646.21        38.00 o                         
  -1   5   8         43.10         13.33        12.15 o                         
   0   5   8         69.09         92.38        18.43 o                         
   1   5   8         12.94         -5.72        15.99 o                         
   2   5   8        820.93        804.14        83.13 o                         
   3   5   8        494.98        518.09        52.00 o                         
   4   5   8        365.96        378.77        65.22 o                         
   5   5   8        294.85        390.12        54.60 o                         
   6   5   8       3655.85       3901.74       178.27 o                         
 -10   6   8         31.58         79.51        41.90 o                         
  -9   6   8        975.15       1101.38       157.04 o                         
  -8   6   8         27.05         47.96        24.35 o                         
  -7   6   8        766.47        780.32        58.08 o                         
  -6   6   8          5.81         13.87        33.76 o                         
  -5   6   8         47.19         19.50        19.50 o                         
  -4   6   8       1009.11       1036.15        66.07 o                         
  -3   6   8       1206.52       1195.96        51.96 o                         
  -2   6   8        774.96        682.34        41.74 o                         
  -1   6   8       1858.17       1976.38        66.01 o                         
   0   6   8         16.15         38.44        14.89 o                         
   1   6   8       1200.41       1182.40        61.96 o                         
   2   6   8       1493.05       1395.48        59.96 o                         
   3   6   8       1648.43       1702.31        93.60 o                         
   4   6   8        129.94         55.99        30.23 o                         
   5   6   8          3.76         13.94        27.58 o                         
   6   6   8        637.52        691.87        72.39 o                         
 -10   7   8         36.32        -14.08        49.30 o                         
  -9   7   8        180.74        154.54        40.73 o                         
  -8   7   8        303.14        311.85        37.84 o                         
  -7   7   8       1452.85       1621.92        82.22 o                         
  -6   7   8        185.71        114.32        20.39 o                         
  -5   7   8         98.14         72.48        18.55 o                         
  -4   7   8       4150.04       4408.92       200.72 o                         
  -3   7   8        559.71        500.94        33.61 o                         
  -2   7   8         21.10         -7.84        13.32 o                         
  -1   7   8        556.32        610.68        37.01 o                         
   0   7   8       2361.63       2483.71        85.38 o                         
   1   7   8        513.30        505.57        36.41 o                         
   2   7   8         81.10         64.78        20.65 o                         
   3   7   8       2720.75       2870.82       107.02 o                         
   4   7   8        786.76        798.51        60.52 o                         
   5   7   8         67.06         38.80        47.94 o                         
   6   7   8         43.10         -6.66        36.57 o                         
  -9   8   8        735.89        922.70       124.01 o                         
  -8   8   8         56.83        107.15        60.92 o                         
  -7   8   8          3.49        -19.92        19.92 o                         
  -6   8   8       1143.23       1170.11        64.98 o                         
  -5   8   8        262.01        262.67        29.87 o                         
  -4   8   8        148.01        201.33        27.50 o                         
  -3   8   8        797.05        756.06        59.31 o                         
  -2   8   8       3325.82       3398.25       111.33 o                         
  -1   8   8         80.39         79.42        18.91 o                         
   0   8   8        110.93         82.43        17.71 o                         
   1   8   8       2481.96       2445.04        76.13 o                         
   2   8   8       2244.12       2407.27        93.20 o                         
   3   8   8        214.17        225.48        33.05 o                         
   4   8   8         16.46         86.59        55.97 o                         
  -6   9   8        442.40        360.03        73.28 o                         
  -5   9   8       1197.50       1173.52       124.78 o                         
  -4   9   8        173.78         62.37        97.49 o                         
  -3   9   8          4.98        -33.05        33.05 o                         
  -2   9   8        983.92        813.94        56.87 o                         
  -1   9   8       1765.55       1448.81       100.02 o                         
   0   9   8        802.27        683.41        68.21 o                         
   1   9   8       1006.70        961.93       129.80 o                         
   2   9   8         59.88         78.50        54.77 o                         
  -6  10   8        734.08        678.39       102.11 o                         
  -5  10   8       2370.04       2153.89       165.78 o                         
  -4  10   8       1871.00       1610.15       138.38 o                         
  -3  10   8         24.20        -27.05        27.05 o                         
  -2  10   8        214.35        155.74        57.51 o                         
  -1  10   8        341.32        266.03        73.31 o                         
   0  10   8         21.30         26.54        47.79 o                         
   1  10   8         17.59        -50.63        50.63 o                         
 -11   1   9       1226.54       1212.55       125.24 o                         
 -10   1   9       3251.82       3368.41       134.74 o                         
  -9   1   9       1500.43       1603.26       112.38 o                         
  -8   1   9         35.41          1.97        24.55 o                         
  -7   1   9       2006.00       1880.92        83.55 o                         
  -6   1   9       1456.25       1506.81        73.31 o                         
  -5   1   9        652.79        723.50        52.20 o                         
  -4   1   9         28.27         -8.66        17.79 o                         
  -3   1   9       2117.74       2153.62        98.74 o                         
  -2   1   9         12.99         33.99        17.42 o                         
  -1   1   9         94.71         71.76        18.35 o                         
   0   1   9       2576.27       2583.51       123.31 o                         
   1   1   9       2327.09       2377.06       110.42 o                         
   2   1   9        549.77        475.57        38.48 o                         
   3   1   9       2932.85       2678.78        72.31 o                         
   4   1   9       4776.61       4898.40       169.67 o                         
   5   1   9        773.46        735.35        72.28 o                         
 -11   2   9        478.79        412.74        77.88 o                         
 -10   2   9        229.24        272.24        41.38 o                         
  -9   2   9       1786.61       1868.07       122.53 o                         
  -8   2   9         12.36         18.90        17.95 o                         
  -7   2   9       1396.72       1313.77        69.09 o                         
  -6   2   9       1012.33       1067.31        60.73 o                         
  -5   2   9       9848.93      10231.20       240.35 o                         
  -4   2   9       1076.00       1084.91        71.21 o                         
  -3   2   9          9.33          5.47        17.79 o                         
  -2   2   9       7443.08       7230.65       152.77 o                         
  -1   2   9       8301.99       8003.27       193.27 o                         
   0   2   9       2037.18       1960.11        95.42 o                         
   1   2   9        418.49        487.31        52.92 o                         
   2   2   9        616.46        513.11        41.19 o                         
   3   2   9        856.90        688.75        48.76 o                         
   4   2   9        346.46        323.78        44.81 o                         
   5   2   9        643.29        691.33        73.15 o                         
 -11   3   9         83.36         84.90        43.24 o                         
 -10   3   9         48.58          2.64        34.88 o                         
  -9   3   9         64.47         67.43        40.04 o                         
  -8   3   9       4606.63       4763.15       184.89 o                         
  -7   3   9        492.77        543.30        44.06 o                         
  -6   3   9       2528.23       2672.11       125.02 o                         
  -5   3   9        664.57        638.82        54.87 o                         
  -4   3   9       5523.64       5651.33       166.74 o                         
  -3   3   9       4951.84       5217.75       157.67 o                         
  -2   3   9       6746.19       6748.76       261.75 o                         
  -1   3   9        643.91        687.76        56.00 o                         
   0   3   9       2118.36       2108.71       102.31 o                         
   1   3   9       2848.31       3108.97       105.27 o                         
   2   3   9       2337.55       2122.64        84.56 o                         
   3   3   9         16.93        -17.87        17.87 o                         
   4   3   9         67.33         64.26        33.14 o                         
   5   3   9         96.56         94.29        33.12 o                         
 -10   4   9        175.29        143.12        68.67 o                         
  -9   4   9        462.54        469.55        52.04 o                         
  -8   4   9       1588.06       1706.24       130.96 o                         
  -7   4   9        654.22        604.67        63.49 o                         
  -6   4   9        130.25        225.20        63.21 o                         
  -5   4   9         89.29         72.11        20.45 o                         
  -4   4   9       3474.04       3486.11       130.07 o                         
  -3   4   9         14.31         28.55        18.50 o                         
  -2   4   9       1493.68       1531.02        82.44 o                         
  -1   4   9        212.25        212.52        35.49 o                         
   0   4   9        588.64        560.19        54.17 o                         
   1   4   9       4349.39       4968.61       164.60 o                         
   2   4   9       1471.54       1477.71        86.82 o                         
   3   4   9       1679.59       1753.30        99.00 o                         
   4   4   9         25.13         13.81        46.67 o                         
   5   4   9       1580.88       1580.60       104.71 o                         
 -10   5   9         70.43        156.52        54.42 o                         
  -9   5   9        312.58        349.15        58.58 o                         
  -8   5   9         36.52          9.20        21.22 o                         
  -7   5   9          6.59         31.66        25.11 o                         
  -6   5   9         80.03         81.43        27.68 o                         
  -5   5   9         42.23         39.16        22.41 o                         
  -4   5   9        142.64        158.86        58.27 o                         
  -3   5   9        766.11        799.73        62.63 o                         
  -2   5   9         28.43         45.56        17.59 o                         
  -1   5   9         99.01         87.27        25.93 o                         
   0   5   9        269.61        275.28        41.02 o                         
   1   5   9         73.81        102.43        28.24 o                         
   2   5   9         38.29         18.52        46.11 o                         
   3   5   9        459.37        411.46        65.63 o                         
   4   5   9        198.32        195.92        88.27 o                         
   5   5   9         11.25         90.60       116.40 o                         
  -9   6   9       1421.43       1618.96       148.52 o                         
  -8   6   9       2174.04       2318.66       104.30 o                         
  -7   6   9       1154.05       1311.22        77.03 o                         
  -6   6   9          6.37        -28.52        28.52 o                         
  -5   6   9        690.39        689.96        60.21 o                         
  -4   6   9        310.91        374.44        44.62 o                         
  -3   6   9         70.23         94.28        26.72 o                         
  -2   6   9        654.06        606.23        99.25 o                         
  -1   6   9        741.81        695.93        83.45 o                         
   0   6   9         86.47         92.95        29.46 o                         
   1   6   9       1423.05       1415.25        84.73 o                         
   2   6   9       3166.01       3214.91       132.49 o                         
   3   6   9        323.51        329.87        46.25 o                         
   4   6   9        160.41        187.43        41.23 o                         
   5   6   9       1825.16       2068.65       124.21 o                         
  -9   7   9        230.41        220.09        46.20 o                         
  -8   7   9       1108.04       1092.33        89.02 o                         
  -7   7   9       1341.76       1218.91        71.81 o                         
  -6   7   9        398.20        371.10        39.04 o                         
  -5   7   9        263.29        301.14        41.93 o                         
  -4   7   9       3538.47       3541.22       236.07 o                         
  -3   7   9       3145.57       3190.50       258.54 o                         
  -2   7   9       2054.87       2120.89       161.59 o                         
  -1   7   9         36.16         25.33        18.53 o                         
   0   7   9        878.70        848.65        63.46 o                         
   1   7   9       1983.58       2033.08       100.14 o                         
   2   7   9       1858.40       1896.32       101.54 o                         
   3   7   9         56.70         74.26        34.09 o                         
   4   7   9         12.53          9.15        27.34 o                         
   5   7   9         34.27         56.83        45.36 o                         
  -8   8   9         14.78        -63.61        63.61 o                         
  -7   8   9        119.22        129.86        47.84 o                         
  -6   8   9       1517.25       1505.51       107.87 o                         
  -5   8   9       3348.57       3652.57       170.44 o                         
  -4   8   9        192.27        201.45        26.56 o                         
  -3   8   9          0.53        -18.89        18.89 o                         
  -2   8   9       1356.58       1415.87       121.90 o                         
  -1   8   9       4458.80       4767.08       133.18 o                         
   0   8   9        719.41        716.85        44.44 o                         
   1   8   9        164.92        183.24        29.64 o                         
   2   8   9        329.54        340.34        40.94 o                         
   3   8   9        440.62        386.83        69.13 o                         
  -6   9   9        216.25        168.80        58.51 o                         
  -5   9   9         97.99        107.48        49.08 o                         
  -4   9   9         10.35         42.22        28.11 o                         
  -3   9   9       1434.61       1135.49       143.64 o                         
  -2   9   9          6.30         -2.87        25.93 o                         
  -1   9   9         13.61         29.17        50.70 o                         
   0   9   9       1058.45       1184.99       141.42 o                         
   1   9   9        473.13        563.03       111.16 o                         
  -5  10   9         72.46        103.83        50.02 o                         
  -4  10   9        135.45        118.29        44.97 o                         
  -3  10   9         18.25        -73.66        73.66 o                         
  -2  10   9         25.52        -56.37        56.37 o                         
  -9   0  10        807.98        853.26       115.79 o                         
  -8   0  10        676.13        762.86       105.31 o                         
  -7   0  10         57.56         77.02        42.12 o                         
  -6   0  10         57.71         90.09        45.22 o                         
  -5   0  10        575.26        499.35        74.36 o                         
  -4   0  10        677.98        620.32        82.88 o                         
  -3   0  10        566.79        560.68        78.25 o                         
  -2   0  10       3695.09       3736.91       192.27 o                         
  -1   0  10      13275.32      13214.20       385.19 o                         
   0   0  10        818.58        790.65        91.82 o                         
   1   0  10         89.97         50.50        37.77 o                         
   2   0  10       3392.44       3210.61       123.70 o                         
   3   0  10      10178.88       9985.75       349.43 o                         
   4   0  10       1317.82       1340.44       132.59 o                         
  -9   1  10         77.93         71.78        29.21 o                         
  -8   1  10        131.04        188.62        39.94 o                         
  -7   1  10       1899.29       1821.44        85.79 o                         
  -6   1  10       3789.25       3984.77       124.44 o                         
  -5   1  10        665.80        617.49        59.39 o                         
  -4   1  10        778.16        781.63        64.20 o                         
  -3   1  10         39.95         65.85        24.84 o                         
  -2   1  10        872.26        968.88        70.54 o                         
  -1   1  10       1252.47       1191.13        75.91 o                         
   0   1  10       2062.34       2093.59       105.53 o                         
   1   1  10         75.49         70.18        26.44 o                         
   2   1  10        215.34        158.28        25.66 o                         
   3   1  10        157.44        132.77        32.67 o                         
   4   1  10         19.41         -0.59        53.87 o                         
  -9   2  10       1129.22       1207.77       143.43 o                         
  -8   2  10       1629.22       1733.18       112.42 o                         
  -7   2  10       1437.42       1387.45        92.09 o                         
  -6   2  10         50.44        101.68        28.46 o                         
  -5   2  10       1576.84       1627.23       131.66 o                         
  -4   2  10       2483.75       2422.02       113.71 o                         
  -3   2  10       1883.09       1797.30        96.27 o                         
  -2   2  10        130.75        136.70        28.84 o                         
  -1   2  10        771.84        710.36        60.38 o                         
   0   2  10       1426.92       1438.53        87.48 o                         
   1   2  10        152.31        183.76        39.46 o                         
   2   2  10        601.71        540.43        45.87 o                         
   3   2  10        628.83        564.03        59.26 o                         
   4   2  10        925.12        884.97        78.84 o                         
  -9   3  10       1273.59       1421.44       105.76 o                         
  -8   3  10        139.60        181.45        41.80 o                         
  -7   3  10       3507.97       3655.53       157.22 o                         
  -6   3  10       2624.62       2641.85       125.59 o                         
  -5   3  10       1234.22       1194.51        81.73 o                         
  -4   3  10        164.69        160.80        34.83 o                         
  -3   3  10        389.27        472.37        52.47 o                         
  -2   3  10       3443.80       3382.13       130.37 o                         
  -1   3  10       1210.38       1154.21        77.74 o                         
   0   3  10         19.35         31.47        24.20 o                         
   1   3  10       1452.07       1558.64        97.01 o                         
   2   3  10       1228.43       1234.03        84.42 o                         
   3   3  10         36.87         53.47        29.81 o                         
   4   3  10        947.53        934.14        81.65 o                         
  -9   4  10       1358.66       1434.65       108.00 o                         
  -8   4  10       2399.57       2410.77       131.32 o                         
  -7   4  10        653.80        728.88        71.39 o                         
  -6   4  10         53.29         98.88        32.98 o                         
  -5   4  10       1007.76        964.34        74.87 o                         
  -4   4  10       1710.99       1751.59        97.35 o                         
  -3   4  10       1075.06       1198.05        79.43 o                         
  -2   4  10       1359.14       1231.01        78.37 o                         
  -1   4  10         93.51         60.21        23.68 o                         
   0   4  10        572.47        577.45        58.45 o                         
   1   4  10        827.78        886.66       108.26 o                         
   2   4  10          8.03        -19.66        24.12 o                         
   3   4  10        325.00        232.37        44.48 o                         
   4   4  10         15.53         65.81        33.39 o                         
  -9   5  10       1123.02       1260.64       100.95 o                         
  -8   5  10        710.58        708.16        74.52 o                         
  -7   5  10         79.77         44.03        24.08 o                         
  -6   5  10          8.92        -30.17        30.17 o                         
  -5   5  10          1.59        -10.13        21.13 o                         
  -4   5  10       1862.75       1937.77       102.38 o                         
  -3   5  10       1418.27       1429.67        86.13 o                         
  -2   5  10       1375.88       1276.90       108.59 o                         
  -1   5  10        166.25        157.40        33.16 o                         
   0   5  10       5016.98       5687.16       186.01 o                         
   1   5  10       4749.60       5087.58       250.89 o                         
   2   5  10       3931.79       3694.93       219.37 o                         
   3   5  10        312.13        277.72        48.25 o                         
   4   5  10       2445.65       2587.89       136.73 o                         
  -9   6  10       1203.17       1407.15       106.40 o                         
  -8   6  10        153.62        162.58        40.39 o                         
  -7   6  10        804.63        737.04       113.27 o                         
  -6   6  10          4.26          6.13        21.90 o                         
  -5   6  10        290.00        305.36        43.71 o                         
  -4   6  10       1085.54       1121.82        78.92 o                         
  -3   6  10       2864.62       2795.68       119.99 o                         
  -2   6  10          5.30         -8.62        22.88 o                         
  -1   6  10        345.50        374.77        47.98 o                         
   0   6  10         92.19        127.96        31.72 o                         
   1   6  10          2.53         -7.05        23.36 o                         
   2   6  10        458.94        504.26        57.51 o                         
   3   6  10        241.64        236.89        46.42 o                         
   4   6  10        109.13         72.43        39.34 o                         
  -9   7  10        227.65        247.54        68.83 o                         
  -8   7  10        149.67        189.95        34.13 o                         
  -7   7  10        183.56        166.48        32.76 o                         
  -6   7  10       1777.50       1788.50       103.45 o                         
  -5   7  10        371.99        365.64        47.35 o                         
  -4   7  10        126.53        152.65        33.47 o                         
  -3   7  10       1227.03       1156.35        76.22 o                         
  -2   7  10        519.43        536.76        71.63 o                         
  -1   7  10         68.90         74.15        45.01 o                         
   0   7  10          9.49        -31.25        31.25 o                         
   1   7  10       1245.99       1214.86        84.09 o                         
   2   7  10         31.16         13.18        24.33 o                         
   3   7  10         25.85        -12.66        67.50 o                         
  -7   8  10        558.96        565.09        93.35 o                         
  -6   8  10         36.73        125.75        36.01 o                         
  -5   8  10        975.88        975.08        84.53 o                         
  -4   8  10       2215.42       2182.17       141.41 o                         
  -3   8  10        306.58        275.63        39.51 o                         
  -2   8  10         55.80         57.87        30.67 o                         
  -1   8  10       1487.77       1532.10       135.81 o                         
   0   8  10        707.94        660.33        61.36 o                         
   1   8  10        265.22        216.45        71.73 o                         
   2   8  10         30.87         93.06        45.51 o                         
  -5   9  10       1643.49       1208.49       127.25 o                         
  -4   9  10          0.92        -42.68        50.47 o                         
  -3   9  10        124.05        142.37        50.11 o                         
  -2   9  10        509.11        371.21        80.26 o                         
   0   9  10        114.11        178.27        71.33 o                         
  -9   1  11        592.70        600.85        73.27 o                         
  -8   1  11         29.51         57.69        33.03 o                         
  -7   1  11        174.51        269.26        49.11 o                         
  -6   1  11       2683.71       2832.65       135.99 o                         
  -5   1  11       2356.25       2235.15       116.67 o                         
  -4   1  11        158.76        169.42        38.46 o                         
  -3   1  11       2072.01       2224.66       113.97 o                         
  -2   1  11       5637.73       5431.73       194.04 o                         
  -1   1  11       2095.75       2127.86       111.24 o                         
   0   1  11          0.04        -15.16        37.78 o                         
   1   1  11       2056.92       2175.69       118.75 o                         
   2   1  11       3189.02       3140.30       139.17 o                         
   3   1  11       1668.29       1697.22       120.01 o                         
  -9   2  11        278.70        315.70        75.84 o                         
  -8   2  11        193.80        204.66        45.29 o                         
  -7   2  11       4361.51       4541.02       178.19 o                         
  -6   2  11       1471.61       1394.59        96.26 o                         
  -5   2  11       1824.89       2013.40       111.78 o                         
  -4   2  11        515.88        518.93        59.13 o                         
  -3   2  11        272.64        319.24        49.20 o                         
  -2   2  11        201.68        217.22        36.69 o                         
  -1   2  11        562.24        628.07        63.71 o                         
   0   2  11        189.38        160.11        35.60 o                         
   1   2  11        338.23        394.33        56.80 o                         
   2   2  11        332.33        293.93        46.56 o                         
   3   2  11        711.00        657.37        69.12 o                         
  -8   3  11       4897.83       5474.51       206.00 o                         
  -7   3  11        229.61        139.49        36.48 o                         
  -6   3  11        188.31        139.70        30.74 o                         
  -5   3  11        816.46        878.22        74.08 o                         
  -4   3  11       3280.85       3311.67       142.38 o                         
  -3   3  11        127.46        167.27        36.14 o                         
  -2   3  11        291.61        241.10        38.84 o                         
  -1   3  11        305.57        289.72        46.05 o                         
   0   3  11         72.25         89.40        32.87 o                         
   1   3  11        105.39        147.95        56.93 o                         
   2   3  11          3.30         35.31        34.04 o                         
   3   3  11         64.47         75.96        33.87 o                         
  -8   4  11        622.45        772.61        78.30 o                         
  -7   4  11        548.49        440.59        53.93 o                         
  -6   4  11        528.90        468.66        55.44 o                         
  -5   4  11       2836.41       2929.81       134.44 o                         
  -4   4  11       2359.38       2381.39       120.61 o                         
  -3   4  11       1469.58       1515.30        92.88 o                         
  -2   4  11         13.95          7.47        22.22 o                         
  -1   4  11       2164.47       2184.67       116.66 o                         
   0   4  11       2210.60       2272.27       123.30 o                         
   1   4  11       2315.27       2400.93       160.31 o                         
   2   4  11          1.85          4.23        24.19 o                         
   3   4  11        751.13        688.06       164.45 o                         
  -8   5  11        109.31         90.48        31.34 o                         
  -7   5  11         68.17         32.45        25.01 o                         
  -6   5  11        332.50        244.04        44.20 o                         
  -5   5  11          8.52          4.56        34.73 o                         
  -4   5  11         14.43         65.15        34.47 o                         
  -3   5  11         61.09          8.42        22.59 o                         
  -2   5  11          0.02        -43.74        45.48 o                         
  -1   5  11        133.82        151.52        56.41 o                         
   0   5  11         11.39         47.35        42.86 o                         
   1   5  11        248.82        206.09        42.50 o                         
   2   5  11         71.78        113.56        47.01 o                         
  -8   6  11        260.06        253.08        47.14 o                         
  -7   6  11        615.66        672.40        69.64 o                         
  -6   6  11         15.93         -9.41        25.18 o                         
  -5   6  11        918.33        957.33        78.00 o                         
  -4   6  11       3498.64       3422.42       142.63 o                         
  -3   6  11       1278.56       1143.09        80.11 o                         
  -2   6  11         66.57         39.27        24.51 o                         
  -1   6  11       1802.03       1916.87       111.24 o                         
   0   6  11       3866.18       4344.28       171.45 o                         
   1   6  11       1048.39       1067.15        98.06 o                         
   2   6  11        175.80        220.42        45.62 o                         
  -8   7  11       1555.39       1356.73       144.90 o                         
  -7   7  11        201.18        198.75        42.55 o                         
  -6   7  11         36.91         62.94        31.67 o                         
  -5   7  11        857.45        948.26        78.07 o                         
  -4   7  11       1185.68       1173.17        81.90 o                         
  -3   7  11        361.01        293.94        43.17 o                         
  -2   7  11          8.40          4.28        35.49 o                         
  -1   7  11          1.00        -23.90        24.00 o                         
   0   7  11         16.39          1.62        25.78 o                         
   1   7  11        158.16         77.07        27.13 o                         
   2   7  11         20.50         32.32        89.55 o                         
  -6   8  11        479.04        540.23        90.46 o                         
  -5   8  11        595.60        693.94       100.45 o                         
  -4   8  11         74.08         63.52        37.99 o                         
  -3   8  11        459.73        433.58        71.29 o                         
  -2   8  11          1.78         56.04        43.10 o                         
   0   8  11          4.05        -11.99        37.85 o                         
  -7   0  12       5901.13       6129.10       304.30 o                         
  -6   0  12       1330.71       1210.03       128.24 o                         
  -5   0  12         48.70         70.65        42.20 o                         
  -4   0  12       1727.84       1919.50       160.88 o                         
  -3   0  12       9629.54      10285.44       373.44 o                         
  -2   0  12       4425.12       4501.18       239.13 o                         
  -1   0  12       1584.99       1662.12       148.53 o                         
   0   0  12       1308.41       1411.27       139.81 o                         
   1   0  12       4943.62       5145.47       275.81 o                         
  -7   1  12        211.71        147.00        36.72 o                         
  -6   1  12       1124.21       1109.07        87.29 o                         
  -5   1  12          0.89         21.54        25.24 o                         
  -4   1  12        393.02        466.06        65.25 o                         
  -3   1  12          9.53        109.09        34.22 o                         
  -2   1  12        280.24        250.14        45.66 o                         
  -1   1  12         25.41         61.21        26.90 o                         
   0   1  12       1416.37       1551.33       107.11 o                         
   1   1  12        183.49        215.88        49.13 o                         
  -7   2  12        353.36        383.76        55.22 o                         
  -6   2  12        928.50        935.81        87.45 o                         
  -5   2  12         70.93         71.65        31.24 o                         
  -4   2  12        278.84        332.83        50.65 o                         
  -3   2  12        470.12        430.77        58.07 o                         
  -2   2  12        714.52        630.29        64.32 o                         
  -1   2  12        661.45        708.46        71.99 o                         
   0   2  12        969.72       1154.99        93.70 o                         
   1   2  12       1374.38       1528.07       107.79 o                         
  -7   3  12        505.43        471.12        58.24 o                         
  -6   3  12         53.69         98.24        31.62 o                         
  -5   3  12        499.29        638.17        68.75 o                         
  -4   3  12       1136.86       1157.71        89.97 o                         
  -3   3  12          2.15          2.80        69.92 o                         
  -2   3  12       1762.61       1689.88       105.08 o                         
  -1   3  12        341.74        367.94        54.18 o                         
   0   3  12         38.11         48.74        33.39 o                         
   1   3  12        516.08        604.86        69.13 o                         
  -7   4  12        597.92        552.38        64.88 o                         
  -6   4  12        209.57        201.53        43.63 o                         
  -5   4  12         38.88         54.27        30.28 o                         
  -4   4  12        134.62        196.83        41.79 o                         
  -3   4  12         64.76          8.08        73.94 o                         
  -2   4  12        254.62        256.59        47.37 o                         
  -1   4  12       1077.57       1141.02        89.23 o                         
   0   4  12        415.68        417.88        58.51 o                         
   1   4  12         27.98         -1.27        26.94 o                         
  -7   5  12          1.93        -13.45        26.08 o                         
  -6   5  12       1816.30       2080.55       121.83 o                         
  -5   5  12       3849.23       4107.90       169.02 o                         
  -4   5  12       4868.64       5043.75       182.55 o                         
  -3   5  12        180.06         93.77        28.01 o                         
  -2   5  12       1708.48       1765.55       109.21 o                         
  -1   5  12       3241.22       3509.31       169.12 o                         
   0   5  12       3702.31       4115.00       176.80 o                         
   1   5  12          1.02        -36.06        36.06 o                         
  -6   6  12          7.68         65.78        36.42 o                         
  -5   6  12          2.39         72.20        38.50 o                         
  -4   6  12          5.82        -34.49        34.49 o                         
  -3   6  12        845.07        778.96       111.20 o                         
  -2   6  12         12.38         23.41        25.94 o                         
  -1   6  12        750.37        801.28        79.51 o                         
   0   6  12         45.28         21.23        27.89 o                         
  -6   7  12         44.59         86.66        37.58 o                         
  -5   7  12        971.66       1109.60        89.43 o                         
  -4   7  12         19.90        -27.88        27.88 o                         
  -3   7  12         32.08        -16.62        29.98 o                         
  -2   7  12        304.76        331.35        53.92 o                         
  -1   7  12       1355.52       1444.44       103.22 o                         
   0   7  12          4.18        -35.02        53.45 o                         
  -5   1  13        587.44        635.74        90.20 o                         
  -4   1  13       3074.77       3272.74       152.70 o                         
  -3   1  13        918.73        828.94        75.51 o                         
  -2   1  13        196.89        180.72        36.77 o                         
  -1   1  13        837.71        895.56        82.78 o                         
  -5   2  13        486.65        629.13        71.28 o                         
  -4   2  13        721.75        807.45        77.61 o                         
  -3   2  13        288.04        301.28        66.45 o                         
  -2   2  13       1393.58       1447.73       103.02 o                         
  -1   2  13         19.79         30.42        32.05 o                         
  -5   3  13        580.34        773.52        76.98 o                         
  -4   3  13          4.61         78.84        35.77 o                         
  -3   3  13          0.66        -40.80        40.80 o                         
  -2   3  13        802.63        803.52        79.89 o                         
  -5   4  13       2228.02       2292.85       186.51 o                         
  -4   4  13          3.98         -8.36        30.78 o                         
  -3   4  13        182.80        105.24        49.32 o                         
  -2   4  13       1082.07        997.80       129.34 o                         
  -4   5  13          2.57        -38.01        38.01 o                         
  -3   5  13        335.94        215.48        66.22 o                         
                                                                                
